# Supplementary material for: K128 ubiquitination constrains RAS activity by expanding its binding interface with GAP proteins
Source: EMBO J. 2024 Jun 10;43(14):2862–77. doi: 10.1038/s44318-024-00146-w (PMC11251195; doi:10.1038/s44318-024-00146-w)
Supplement: Supplementary file 3 — Source data Fig. 1 [file 44318_2024_146_MOESM3_ESM.zip]

Archive with 5 entries (5 files):
- Fig 1A-KRAS-TAP.pdf
- Fig 1A-NRAS-TAP.pdf
- Fig 1A-RAS-Ub-spectra.xlsx
- Fig 1C-KRAS NRAS stability.xlsx
- Fig 1D-IF.pdf
