# Supplementary material for: K128 ubiquitination constrains RAS activity by expanding its binding interface with GAP proteins
Source: EMBO J. 2024 Jun 10;43(14):2862–77. doi: 10.1038/s44318-024-00146-w (PMC11251195; doi:10.1038/s44318-024-00146-w)
Supplement: Supplementary file 3 — Source data Fig. 1 [file 44318_2024_146_MOESM3_ESM.zip › Fig 1A-RAS-Ub-spectra.xlsx]

## Sheet: Sheet1
NRAS: Number of identified spectra	K104	K117	K128	K135	K147
G-G-modified K	3	6	6	8	1
Non-modified K	27	41	9	18	18
KRAS: Number of identified spectra	K104	K117	K128	R135	K147
G-G-modified K	3	0	11	NA	7
Non-modified K	32	42	11	11	11
