# Supplementary material for: K128 ubiquitination constrains RAS activity by expanding its binding interface with GAP proteins
Source: EMBO J. 2024 Jun 10;43(14):2862–77. doi: 10.1038/s44318-024-00146-w (PMC11251195; doi:10.1038/s44318-024-00146-w)
Supplement: Supplementary file 3 — Source data Fig. 1 [file 44318_2024_146_MOESM3_ESM.zip › Fig 1C-KRAS NRAS stability.xlsx]

## Sheet: Sheet1
KRAS_WT	KRAS_R128	wt-NRAS	NRAS-K128/135R
0.835861	0.892953	1.25544	1.22283
0.945584	0.936664	1.09239	0.945653
0.918822	0.660125	0.652174	0.717392
0.990187	1.84657	1.23913	1.1087
		1.19022	1.1087
