# Supplementary material for: K128 ubiquitination constrains RAS activity by expanding its binding interface with GAP proteins
Source: EMBO J. 2024 Jun 10;43(14):2862–77. doi: 10.1038/s44318-024-00146-w (PMC11251195; doi:10.1038/s44318-024-00146-w)
Supplement: Supplementary file 4 — Source data Fig. 2 [file 44318_2024_146_MOESM4_ESM.zip]

Archive with 13 entries (13 files):
- Fig 2C- NRAS-Ub.pdf
- Fig 2D-IP-WCL.pdf
- Fig 2E -SOS1-IP.pdf
- Fig 2E- WCL.pdf
- Fig 2F -RASA1-WCL.pdf
- Fig 2F-RASA1-IP.pdf
- Fig 2G-NRAS-GTPase activity.xlsx
- Fig 2H-RASA1-KRAS-IP-WCL.pdf
- Fig 2H-RASA1-NRAS-IP-WCL.pdf
- Fig 2K-NF1-KRAS-IP-WCL.pdf
- Fig 2K-NF1-NRAS-IP-WCL.pdf
- interaction_energy_Fig2B.xlsx
- interaction_energy_Fig2J.xlsx
