# Supplementary material for: K128 ubiquitination constrains RAS activity by expanding its binding interface with GAP proteins
Source: EMBO J. 2024 Jun 10;43(14):2862–77. doi: 10.1038/s44318-024-00146-w (PMC11251195; doi:10.1038/s44318-024-00146-w)
Supplement: Supplementary file 4 — Source data Fig. 2 [file 44318_2024_146_MOESM4_ESM.zip › Fig 2G-NRAS-GTPase activity.xlsx]

## Sheet: Sheet1
	NRAS_WT			NRAS_K128C			NRAS_K128C-Ub
amount of GTP hydrolysed	-0.016464	-0.031817	0.001297	0.031327	0.039057	-0.002292	0.210875	0.173011	0.093463
