# Supplementary material for: K128 ubiquitination constrains RAS activity by expanding its binding interface with GAP proteins
Source: EMBO J. 2024 Jun 10;43(14):2862–77. doi: 10.1038/s44318-024-00146-w (PMC11251195; doi:10.1038/s44318-024-00146-w)
Supplement: Supplementary file 4 — Source data Fig. 2 [file 44318_2024_146_MOESM4_ESM.zip › interaction_energy_Fig2B.xlsx]

## Sheet: Sheet1
Snapshots	Interaction Energy: NRAS / RASA1	Interaction Energy NRAS-Ubi / RASA1
1	-580.007	-566.381
2	-655.175	-687.1
3	-749.341	-737.503
4	-705.941	-704.221
5	-615.149	-644.043
6	-550.65	-559.794
7	-615.629	-651.214
8	-712.718	-742.015
9	-658.947	-624.305
10	-589.644	-618.314
11	-570.448	-561.035
12	-611.395	-592.474
13	-593.475	-569.446
14	-681.893	-680.074
15	-666.737	-735.307
16	-619.799	-690.488
17	-573.894	-620.321
18	-545.021	-600.08
19	-611.413	-681.894
20	-539.992	-637.321
21	-557.471	-670.635
22	-623.376	-741.012
23	-676.314	-741.292
24	-706.576	-711.792
25	-635.199	-669.976
26	-828.463	-878.952
27	-757.495	-805.315
28	-655.06	-723.613
29	-631.512	-733.166
30	-675.3	-720.562
31	-649.642	-729.079
32	-712.821	-746.271
33	-743.553	-829.541
34	-806.598	-928.8
35	-798.377	-940.048
36	-654.231	-801.691
37	-582.46	-595.907
38	-688.316	-669.6
39	-536.246	-633.309
40	-641.205	-848.08
41	-674.255	-830.613
42	-709.681	-853.648
43	-663.453	-743.64
44	-578.353	-724.123
45	-630.924	-730.171
46	-731.303	-799.247
47	-582.687	-686.509
48	-711.149	-771.581
49	-548.832	-572.687
50	-683.333	-772.336
51	-698.403	-763.487
52	-583.627	-747.532
53	-788.29	-954.648
54	-727.648	-862.395
55	-777.017	-915.398
56	-797.141	-914.096
57	-801.475	-915.019
58	-728.729	-877.722
59	-772.248	-915.13
60	-801.996	-862.383
61	-808.613	-945.028
62	-745.178	-912.553
63	-817.673	-1035.88
64	-768.716	-935.734
65	-779.984	-966.106
66	-759.962	-897.974
67	-748.15	-907.493
68	-791.226	-948.789
69	-820.486	-917.643
70	-806.346	-931.301
71	-741.628	-847.915
72	-771.195	-853.452
73	-697.62	-804.007
74	-577.628	-719.807
75	-675.841	-779.494
76	-643.052	-759.342
77	-663.343	-766.093
78	-602.104	-647.255
79	-540.654	-639.706
80	-450.305	-543.419
81	-501.464	-597.78
82	-520.337	-603.555
83	-615.557	-722.147
84	-559.792	-684.802
85	-588.563	-757.725
86	-549.548	-693.478
87	-511.981	-624.559
88	-629.565	-774.889
89	-712.319	-852.545
90	-700.689	-841.503
91	-565.652	-677.37
92	-425.904	-566.522
93	-510.128	-645.553
94	-513.396	-627.598
95	-413.116	-441.454
96	-548.279	-548.674
97	-472.809	-444.929
98	-500.777	-562.906
99	-497.285	-597.594
100	-413.236	-548.916
101	-415.152	-546.847
102	-596.756	-721.007
103	-580.274	-644.563
104	-452.07	-549.704
105	-525.042	-704.578
106	-463.914	-641.414
107	-412.821	-598.046
108	-609.595	-797.511
109	-695.216	-899.894
110	-638.93	-839.379
111	-496.528	-633.794
112	-490.657	-624.194
113	-476.632	-651.35
114	-468.035	-605.667
115	-459.029	-621.386
116	-441.826	-600.553
117	-541.779	-704.87
118	-521.064	-691.525
119	-532.837	-647.601
120	-495.318	-581.192
121	-398.868	-503.777
122	-597.761	-715.685
123	-580.453	-679.85
124	-484.074	-568.593
125	-619.358	-726.919
126	-680.2	-747.496
127	-614.031	-662.816
128	-622.792	-802.458
129	-584.522	-729.79
130	-603.661	-766.091
131	-610.466	-766.85
132	-670.788	-843.807
133	-632.068	-744.983
134	-612.254	-737.328
135	-629.999	-747.999
136	-625.898	-753.33
137	-545.275	-684.82
138	-607.544	-648.946
139	-494.781	-599.922
140	-561.807	-573.91
141	-601.797	-663.726
142	-619.572	-688.639
143	-550.353	-732.784
144	-550.451	-669.455
145	-593.919	-743.241
146	-585.207	-760.25
147	-574.963	-656.385
148	-473.607	-610.391
149	-554.906	-718.905
150	-539.475	-648.053
151	-540.614	-628.07
152	-560.624	-644.491
153	-602.18	-657.711
154	-602.156	-689.31
155	-534.781	-668.827
156	-493.152	-580.378
157	-551.533	-645.049
158	-566.651	-746.217
159	-528.004	-687.307
160	-632.601	-818.873
161	-598.188	-784.315
162	-628.845	-810.597
163	-562.463	-657.481
164	-627.461	-767.755
165	-608.164	-813.178
166	-591.745	-783.803
167	-565.27	-779.794
168	-493.302	-682.034
169	-634.55	-823.944
170	-662.182	-850.004
171	-650.26	-836.975
172	-632.022	-814.325
173	-601.048	-763.736
174	-644.233	-777.588
175	-642.561	-772.183
176	-673.721	-775.563
177	-561.892	-631.383
178	-584.395	-623.118
179	-587.716	-689.394
180	-647.955	-726.244
181	-585.107	-686.441
182	-659.206	-743.905
183	-710.747	-762.491
184	-777.313	-842.385
185	-783.047	-881.622
186	-651.311	-751.474
187	-682.488	-809.914
188	-720.65	-802.571
189	-823.214	-846.85
190	-767.762	-831.606
191	-795.412	-877.297
192	-680.854	-788.509
193	-650.417	-752.572
194	-785.224	-913.473
195	-735.509	-853.198
196	-656.946	-739.774
197	-668.487	-756.423
198	-717.181	-787.631
199	-705.302	-786.075
200	-743.863	-842.99
201	-713.941	-787.004
202	-783.356	-848.594
203	-712.693	-770.581
204	-769.664	-806.753
205	-682.557	-727.541
206	-829.262	-889.203
207	-660.002	-771.044
208	-522.3	-614.335
209	-581.582	-769.058
210	-544.31	-655.735
211	-555.915	-655.208
212	-540.644	-686.341
213	-631.071	-774.795
214	-536.728	-724.166
215	-684.422	-861.939
216	-617.469	-778.607
217	-620.32	-752.625
218	-528.351	-699.072
219	-594.916	-770.578
220	-574.363	-737.362
221	-489.461	-655.222
222	-530.805	-693.928
223	-600.256	-743.505
224	-553.277	-705.563
225	-586.972	-690.131
226	-520.907	-673.126
227	-398.474	-564.365
228	-538.971	-700.109
229	-716.631	-807.172
230	-726.52	-811.191
231	-513.113	-595.165
232	-589.019	-645.846
233	-676.671	-765.501
234	-651.967	-739.17
235	-568.118	-661.078
236	-598.429	-648.612
237	-558.956	-641.317
238	-602.287	-707.534
239	-560.696	-616.32
240	-453.111	-571.207
241	-613.549	-698.018
242	-671.331	-773.112
243	-596.951	-735.166
244	-604.479	-735.582
245	-569.471	-750.664
246	-580.657	-765.08
247	-565.283	-819.91
248	-640.619	-848.328
249	-623.755	-832.198
250	-613.305	-735.703
251	-559.849	-691.694
252	-588.128	-840.84
253	-655.303	-861.081
254	-593.739	-700.803
255	-620.671	-711.182
256	-589.345	-742.118
257	-524.431	-625.14
258	-607.269	-670.62
259	-616.577	-796.772
260	-699.206	-785.155
261	-629.672	-733.068
262	-687.698	-851.559
263	-677.518	-837.839
264	-697.219	-880.533
265	-627.611	-742.289
266	-680.957	-840.029
267	-668.233	-857.668
268	-703.458	-841.407
269	-654.144	-817.567
270	-631.56	-789.919
271	-640.678	-800.219
272	-617.977	-816.528
273	-668.137	-865.196
274	-664.947	-830.427
275	-675.257	-854.94
276	-616.32	-827.664
277	-653.72	-813.348
278	-666.442	-833.102
279	-667.784	-817.11
280	-682.322	-857.228
281	-682.658	-887.611
282	-707.213	-873.29
283	-707.929	-909.184
284	-689.528	-959.11
285	-641.216	-830.644
286	-697.069	-822.744
287	-624.713	-758.096
288	-679.042	-775.885
289	-647.682	-768.513
290	-614.589	-724.883
291	-570.225	-714.938
292	-616.4	-747.967
293	-619.481	-741.453
294	-627.248	-831.503
295	-577.603	-675.791
296	-667.675	-817.716
297	-682.617	-916.661
298	-608.373	-763.775
299	-583.714	-804.246
300	-509.097	-745.136
301	-491.239	-694.933
302	-641.814	-879.928
303	-467.526	-711.849
304	-542.142	-729.696
305	-486.238	-668.219
306	-568.237	-807.441
307	-598.887	-829.033
308	-562.438	-775.072
309	-586.183	-711.955
310	-630.6	-804.889
311	-672.987	-755.249
312	-689.266	-848.393
313	-596.763	-766.446
314	-807.499	-971.583
315	-735.857	-898.007
316	-633.914	-793.739
317	-637.988	-837.011
318	-614.581	-755.486
319	-676.196	-835.387
320	-645.364	-838.045
321	-667.626	-835.43
322	-500.533	-694.032
323	-678.852	-868.872
324	-665.025	-833.032
325	-740.675	-929.495
326	-541.843	-704.656
327	-521.952	-652.131
328	-585.925	-739.556
329	-617.326	-802.367
330	-645.718	-812.697
331	-581.128	-713.613
332	-710.373	-860.743
333	-583.786	-721.827
334	-504.468	-644.426
335	-588.135	-718.827
336	-595.528	-715.023
337	-649.564	-776.257
338	-670.874	-823.314
339	-658.337	-799.357
340	-679.305	-832.157
341	-647.107	-791.534
342	-688.153	-819.976
343	-743.24	-893.231
344	-565.234	-710.679
345	-522.215	-671.644
346	-574.706	-709.562
347	-518.404	-667.467
348	-665.648	-802.933
349	-628.564	-801.318
350	-553.517	-723.732
351	-587.715	-743.899
352	-645.394	-697.647
353	-502.435	-599.371
354	-535.281	-660.42
355	-592.27	-726.485
356	-775.601	-901.34
357	-829.899	-967.713
358	-633.877	-737.796
359	-630.944	-799.474
360	-599.895	-733.989
361	-631.241	-749.061
362	-577.703	-707.055
363	-590.184	-693.45
364	-624.838	-747.702
365	-523.602	-618.646
366	-588.375	-735.997
367	-661.484	-791.27
368	-708.632	-888.223
369	-618.996	-807.063
370	-597.894	-771.87
371	-589.703	-715.816
372	-575.896	-728.494
373	-559.937	-695.803
374	-624.47	-780.172
375	-531.796	-677.393
376	-578.718	-771.214
377	-619.191	-819.474
378	-534.781	-666.212
379	-433.485	-595.81
380	-501.661	-636.017
381	-455.511	-616.147
382	-628.239	-834.672
383	-623.486	-805.432
384	-635.297	-806.418
385	-634.736	-842.538
386	-558.746	-770.305
387	-531.643	-759.5
388	-582.822	-779.227
389	-571.073	-775.432
390	-579.418	-811.757
391	-458.7	-702.266
392	-460.033	-703.127
393	-568.153	-776.978
394	-591.881	-792.436
395	-469.925	-665.045
396	-584.547	-773.041
397	-584.829	-793.435
398	-607.203	-803.875
399	-450.269	-632.516
400	-508.395	-724.303
401	-531.874	-736.139
402	-508.412	-759.795
403	-547.621	-759.14
404	-564.892	-801.9
405	-431.248	-702.814
406	-459.691	-700.64
407	-475.02	-763.843
408	-481.826	-769.465
409	-537.212	-764.745
410	-521.372	-774.795
411	-498.429	-727.473
412	-537.569	-733.75
413	-463.281	-651.642
414	-460.19	-652.565
415	-532.627	-697.568
416	-474.432	-637.525
417	-457.482	-618.88
418	-501.941	-644.302
419	-420.552	-551.044
420	-499.256	-640.001
421	-542.459	-688.005
422	-438.633	-559.832
423	-501.774	-643.15
424	-519.561	-619.871
425	-471.077	-613.273
426	-487.651	-660.864
427	-572.016	-700.443
428	-539.425	-636.433
429	-595.995	-724.701
430	-616.513	-729.615
431	-615.656	-728.05
432	-576.32	-683.031
433	-600.561	-669.815
434	-467.734	-592.24
435	-558.136	-652.602
436	-441.84	-536.882
437	-433.326	-545.669
438	-455.941	-563.993
439	-424.972	-590.328
440	-528.161	-701.854
441	-493.042	-655.548
442	-486.576	-686.718
443	-415.688	-559.846
444	-446.93	-626.066
445	-501.081	-683.117
446	-439.916	-599.073
447	-426.599	-664.064
448	-523.14	-681.154
449	-576.51	-813.048
450	-608.693	-872.2
451	-543.906	-790.278
452	-591.125	-801.175
453	-585.507	-807.22
454	-500.24	-724.723
455	-528.953	-722.642
456	-529.168	-707.239
457	-613.692	-802.296
458	-594.922	-790.959
459	-611.142	-865.146
460	-569.535	-819.038
461	-598.665	-821.381
462	-592.632	-821.831
463	-514.61	-747.503
464	-503.241	-759.766
465	-617.835	-887.252
466	-520.053	-759.412
467	-577.21	-798.742
468	-645.104	-884.362
469	-578.013	-796.466
470	-529.879	-799.135
471	-622.125	-796.2
472	-497.017	-716.499
473	-528.078	-746.79
474	-507.033	-758.426
475	-522.197	-747.161
476	-477.309	-691.513
477	-498.414	-706.431
478	-437.551	-673.791
479	-601.545	-873.794
480	-569.185	-786.437
481	-578.923	-754.712
482	-583.442	-838.055
483	-616.664	-846.761
484	-585.788	-793.915
485	-579.529	-809.91
486	-550.951	-789.899
487	-574.494	-836.187
488	-544.366	-767.524
489	-509.687	-686.117
490	-466.333	-691.702
491	-503.916	-686.536
492	-585.957	-766.671
493	-583.549	-763.099
494	-478.757	-684.825
495	-519.78	-733.025
496	-467.564	-670.803
497	-491.716	-639.892
498	-496.654	-725.294
499	-560.836	-774.173
500	-515.861	-693.655
501	-568.377	-783.226
502	-573.51	-751.49
503	-578.206	-757.654
504	-556.551	-771.874
505	-477.594	-709.666
506	-516.443	-696.15
507	-563.717	-816.329
508	-573.299	-763.209
509	-511.612	-696.771
510	-507.661	-638.43
511	-561.872	-699.744
512	-470.108	-651.705
513	-550.673	-718.233
514	-527.151	-654.772
515	-403.116	-560.337
516	-567.992	-716.619
517	-458.8	-606.09
518	-506.073	-654.98
519	-495.369	-666.756
520	-537.321	-711.971
521	-487.229	-713.65
522	-559.589	-724.536
523	-495.263	-677.037
524	-536.207	-690.877
525	-483.031	-714.166
526	-442.443	-636.449
527	-506.392	-710.475
528	-470.358	-693.807
529	-491.265	-669.425
530	-562.549	-812.874
531	-536.047	-793.382
532	-582.012	-791.229
533	-524.287	-747.021
534	-560.748	-783.089
535	-543.439	-757.268
536	-583.505	-811
537	-451.776	-672.356
538	-455.218	-724.433
539	-522.837	-765.759
540	-553.441	-783.133
541	-587.063	-750.467
542	-494.336	-717.155
543	-563.324	-758.518
544	-534.708	-730.462
545	-531.996	-792.616
546	-506.358	-719.935
547	-468.498	-681.991
548	-599.709	-879.86
549	-549.947	-777.363
550	-651.21	-869.008
551	-470.763	-684.114
552	-532.774	-781.62
553	-540.841	-765.385
554	-557.978	-765.107
555	-444.123	-676.494
556	-558.396	-793.819
557	-496.701	-763.922
558	-495.688	-733.039
559	-437.933	-652.224
560	-540.209	-818.293
561	-462.323	-692.075
562	-421.655	-645.013
563	-534.974	-779.722
564	-495.428	-698.445
565	-499.578	-716.213
566	-507.286	-777.502
567	-434.102	-654.604
568	-533.006	-804.82
569	-573.728	-853.232
570	-424.667	-669.799
571	-592.629	-833.722
572	-485.36	-648.647
573	-584.879	-750.234
574	-559.01	-824.174
575	-595.087	-766.897
576	-501.342	-750.122
577	-578.625	-804.509
578	-519.814	-694.218
579	-573.37	-781.561
580	-639.277	-903.337
581	-517.117	-783.937
582	-545.439	-753.921
583	-551.992	-805.741
584	-554.58	-876.832
585	-570.546	-894.324
586	-555.802	-848.646
587	-534.028	-788.825
588	-552.474	-767.128
589	-602.387	-846.521
590	-656.226	-898.602
591	-587.69	-787.904
592	-550.02	-807.146
593	-640.573	-869.514
594	-667.696	-889.36
595	-664.813	-912.406
596	-661.311	-822.209
597	-599.258	-707.296
598	-567.28	-616.887
599	-563.96	-676.804
600	-560.624	-677.582
601	-626.877	-824.924
602	-629.816	-822.885
603	-579.009	-797.718
604	-547.974	-820.658
605	-620.537	-882.35
606	-575.312	-777.871
607	-560.531	-801.647
608	-601.947	-856.597
609	-614.526	-863.21
610	-560.599	-819.437
611	-555.144	-768.812
612	-529.012	-731.555
613	-589.017	-853.944
614	-462.995	-630.593
615	-582.802	-787.662
616	-610.691	-875.243
617	-555.03	-790.847
618	-517.43	-764.011
619	-433.588	-612.273
620	-569.967	-775.949
621	-594.857	-839.555
622	-630.86	-864.075
623	-630.654	-885.785
624	-544.332	-756.141
625	-466.924	-703.966
626	-549.992	-680.166
627	-529.246	-639.277
628	-586.686	-709.95
629	-556.743	-703.011
630	-618.587	-743.327
631	-508.79	-679.374
632	-445.614	-608.943
633	-556.91	-719.69
634	-650.825	-777.044
635	-663.045	-799.208
636	-562.188	-734.14
637	-552.151	-722.531
638	-623.093	-768.145
639	-584.553	-758.966
640	-547.961	-674.48
641	-543.146	-675.184
642	-478.857	-593.184
643	-678.775	-822.548
644	-636.496	-772.233
645	-636.138	-744.801
646	-547.926	-678.498
647	-533.639	-671.658
648	-588.736	-741.477
649	-585.729	-703.316
650	-538.273	-669.616
651	-505.435	-645.935
652	-572.225	-690.727
653	-624.895	-748.628
654	-533.445	-662.803
655	-518.31	-643.188
656	-567.201	-701.014
657	-531.027	-680.874
658	-511.436	-612.415
659	-454.332	-547.522
660	-548.503	-641.025
661	-457.49	-568.874
662	-533.649	-634.859
663	-454.594	-562.252
664	-457.641	-565.093
665	-542.471	-676.503
666	-521.257	-644.103
667	-518.16	-660.625
668	-528.465	-635.771
669	-563.963	-673.823
670	-601.469	-741.413
671	-607.471	-772.438
672	-581.072	-814.866
673	-563.365	-808.087
674	-510.682	-713.713
675	-472.189	-752.377
676	-444.846	-645.676
677	-549.072	-720.963
678	-430.279	-500.693
679	-538.188	-717.922
680	-539.435	-775.507
681	-443.493	-639.861
682	-563.089	-762.228
683	-478.078	-680.495
684	-479.724	-692.755
685	-530.018	-659.713
686	-541.408	-721.351
687	-650.83	-833.67
688	-645.448	-827.452
689	-597.13	-804.39
690	-747.706	-856.666
691	-674.478	-800.284
692	-685.178	-803.689
693	-661.575	-743.358
694	-625.955	-718.155
695	-530.377	-609.289
696	-569.509	-724.251
697	-607.701	-752.205
698	-613.667	-783.963
699	-604.346	-795.425
700	-548.226	-722.171
701	-645.751	-878.078
702	-598.688	-840.676
703	-613.629	-889.241
704	-584.605	-792.404
705	-581.062	-786.305
706	-602.122	-829.924
707	-701.845	-891.137
708	-606.473	-807.29
709	-675.31	-871.465
710	-559.581	-792.984
711	-595.829	-782.395
712	-561.312	-730.582
713	-611.872	-814.243
714	-563.071	-761.801
715	-582.788	-742.627
716	-482.806	-736.796
717	-388.268	-651.486
718	-539.224	-826.783
719	-535.906	-772.581
720	-495.152	-767.52
721	-546.023	-787.017
722	-547.77	-839.514
723	-601.793	-936.723
724	-546.889	-844.637
725	-612.359	-834.895
726	-558.332	-776.011
727	-442.629	-620.522
728	-549.394	-678.07
729	-515.924	-734.487
730	-607.525	-802.448
731	-598.682	-716.776
732	-572.661	-677.066
733	-447.4	-605.71
734	-496.416	-664.828
735	-434.282	-623.858
736	-508.241	-740.946
737	-551.705	-801.695
738	-458.975	-783.692
739	-520.221	-813.236
740	-490.521	-796.887
741	-546.178	-845.048
742	-535.865	-865.956
743	-477.816	-775.425
744	-525.411	-862.454
745	-447.118	-631.58
746	-443.508	-747.34
747	-437.786	-718.481
748	-544.245	-805.939
749	-544.991	-736.885
750	-618.234	-841.68
751	-529.241	-764.519
752	-523.967	-767.422
753	-469.566	-672.272
754	-414.198	-702.014
755	-444.058	-675.778
756	-396.519	-678.704
757	-454.64	-689.419
758	-448.996	-682.992
759	-397.616	-506.298
760	-445.636	-628.083
761	-382.745	-503.957
762	-394.256	-515.775
763	-431.534	-556.969
764	-445.164	-665.43
765	-444.473	-747.963
766	-390.606	-612.583
767	-433.199	-689.826
768	-384.477	-656.161
769	-433.544	-674.125
770	-430.823	-669.533
771	-474.884	-729.133
772	-482.086	-672.152
773	-478.736	-654.532
774	-477.558	-741.926
775	-460.773	-770.551
776	-489.41	-771.601
777	-484.206	-741.065
778	-419.867	-697.094
779	-501.941	-804.014
780	-467.592	-757.585
781	-466.84	-746.974
782	-465.44	-693.001
783	-479.098	-761.53
784	-499.536	-750.442
785	-518.268	-837.174
786	-549.888	-852.631
787	-498.466	-790.655
788	-421.074	-717.841
789	-432.173	-720.818
790	-478.511	-775.193
791	-482.677	-745.246
792	-450.769	-787.483
793	-436.15	-752.193
794	-410.872	-683.265
795	-470.639	-772.782
796	-409.082	-677.141
797	-477.223	-791.057
798	-394.782	-743.149
799	-350.739	-660.618
800	-457.345	-762.692
801	-402.216	-716.642
802	-398.17	-716.12
803	-532.25	-834.976
804	-495.164	-764.058
805	-462.824	-725.151
806	-535.102	-784.961
807	-544.845	-805.152
808	-503.42	-760.36
809	-566.125	-830.189
810	-519.098	-808.719
811	-572.072	-841.183
812	-540.569	-790.685
813	-533.537	-882.59
814	-488.359	-842.462
815	-552.966	-869.556
816	-477.381	-822.239
817	-489.502	-828.846
818	-494.96	-817.197
819	-529.535	-797.915
820	-600.512	-881.21
821	-627.253	-944.207
822	-605.938	-933.843
823	-531.907	-824.69
824	-521.596	-796.324
825	-507.922	-827.668
826	-510.556	-767.236
827	-537.968	-750.889
828	-500.853	-814.031
829	-615.222	-907.175
830	-562.03	-940.972
831	-563.857	-891.858
832	-536.141	-852.406
833	-552.917	-846.279
834	-583.293	-883.73
835	-567.54	-844.538
836	-550.266	-845.616
837	-535.957	-805.386
838	-555.415	-838.098
839	-554.38	-879.017
840	-545.778	-859.052
841	-568.154	-851.22
842	-558.494	-821.829
843	-527.447	-822.552
844	-563.122	-888.579
845	-534.717	-880.868
846	-561.643	-845.26
847	-517.798	-829.69
848	-503.166	-795.968
849	-578.606	-821.784
850	-547.374	-883.972
851	-459.286	-777.193
852	-497.375	-769.448
853	-525.919	-784.84
854	-640.966	-870.215
855	-513.419	-724.306
856	-552.559	-901.527
857	-551.018	-865.649
858	-533.8	-777.037
859	-611.671	-872.841
860	-495.152	-747.014
861	-482.47	-675.629
862	-543.333	-790.594
863	-484.527	-824.871
864	-537.063	-812.84
865	-681.228	-944.459
866	-570.074	-835.583
867	-580.12	-831.437
868	-551.712	-826.577
869	-530.46	-759.284
870	-577.901	-767.984
871	-591.821	-888.234
872	-591.071	-835.418
873	-543.808	-831.585
874	-687.678	-964.559
875	-619.255	-899.779
876	-557.402	-891.559
877	-607.568	-877.849
878	-625.638	-894.689
879	-567.943	-902.806
880	-549.53	-800.83
881	-582.509	-900.375
882	-553.351	-865.752
883	-459.315	-734.874
884	-464.787	-719.801
885	-471.177	-765.432
886	-441.489	-820.351
887	-488.089	-747.741
888	-465.153	-736.052
889	-505.851	-811.074
890	-516.75	-819.26
891	-556.306	-827.183
892	-589.818	-881.932
893	-542.599	-827.054
894	-532.074	-777.159
895	-545.063	-839.168
896	-551.351	-879.645
897	-526.754	-824.44
898	-591.978	-842.495
899	-541.781	-825.473
900	-524.663	-804.266
901	-527.784	-842.925
902	-472.24	-729.492
903	-584.579	-845.294
904	-576.448	-840.914
905	-565.744	-849.151
906	-560.011	-800.612
907	-621.857	-927.512
908	-534.205	-757.583
909	-542.955	-821.992
910	-536.759	-800.271
911	-517.357	-804.168
912	-504.994	-799.349
913	-502.534	-785.794
914	-508.647	-809.952
915	-565.853	-817.578
916	-558.965	-848.966
917	-549.68	-838.43
918	-564.685	-883.005
919	-555.386	-838.005
920	-560.004	-818.561
921	-546.368	-843.959
922	-529.217	-829.158
923	-570.734	-872.065
924	-561.131	-810.231
925	-552.971	-841.952
926	-552.14	-836.03
927	-575.285	-857.702
928	-624.622	-945.814
929	-649.375	-911.133
930	-576.717	-880.252
931	-593.287	-893.828
932	-505.77	-807.445
933	-506.283	-770.346
934	-560.161	-836.382
935	-526.456	-804.119
936	-598.242	-878.305
937	-558.269	-854.052
938	-564.52	-893.512
939	-533.856	-798.439
940	-610.475	-873.646
941	-592.891	-841.026
942	-543.789	-783.272
943	-516.84	-791.61
944	-468.478	-751.524
945	-536.158	-814.061
946	-505.381	-812.512
947	-526.507	-837.025
948	-540.615	-826.602
949	-577.749	-874.89
950	-536.776	-805.634
951	-545.155	-876.984
952	-558.475	-833.517
953	-499.977	-808.641
954	-508.321	-827.515
955	-552.457	-857.946
956	-544.835	-865.802
957	-511.559	-789.947
958	-481.677	-756.127
959	-489.258	-797.089
960	-490.731	-784.765
961	-448.617	-741.765
962	-562.001	-851.735
963	-447.647	-719.226
964	-454.688	-685.797
965	-543.323	-850.85
966	-518.615	-768.596
967	-606.549	-855.298
968	-653.011	-980.099
969	-623.127	-884.012
970	-628.758	-914.361
971	-585.864	-845.046
972	-603.404	-900.404
973	-640.831	-850.387
974	-606.619	-899.697
975	-630.514	-949.143
976	-703.157	-989.653
977	-788.898	-1040.38
978	-676.467	-925.176
979	-597.922	-871.639
980	-525.821	-795.272
981	-560.958	-797.565
982	-541.532	-824.691
983	-563.062	-859.004
984	-540.921	-803.944
985	-538.101	-758.032
986	-503.188	-725.82
987	-539.683	-793.017
988	-613.433	-836.22
989	-538.701	-763.675
990	-564.715	-806.749
991	-557.179	-849.412
992	-564.353	-900.222
993	-607.287	-906.094
994	-540.259	-816.238
995	-556.602	-822.786
996	-520.44	-886.166
997	-505.946	-816.702
998	-447.751	-690.306
999	-464.862	-749.755
1000	-485.525	-757.066
1001	-427.116	-782.768
1002	-354.883	-650.495
1003	-400.538	-667.233
1004	-403.299	-678.906
1005	-546.414	-826.399
1006	-488.371	-784.582
1007	-447.741	-734.699
1008	-526.002	-806.972
1009	-547.883	-852.472
1010	-428.641	-730.587
1011	-441.153	-734
1012	-372.351	-699.745
1013	-515.292	-847.08
1014	-506.199	-821.687
1015	-395.964	-672.393
1016	-596.658	-888.973
1017	-637.104	-937.769
1018	-598.532	-918.63
1019	-643.153	-985.234
1020	-651.942	-927.309
1021	-556.587	-859.722
1022	-668.213	-981.806
1023	-727.099	-1015.33
1024	-729.151	-1023.21
1025	-594.889	-831.277
1026	-715.308	-974.722
1027	-693.248	-982.177
1028	-657.277	-891.361
1029	-460.756	-761.968
1030	-503.294	-806.322
1031	-524.357	-827.741
1032	-545.867	-818.077
1033	-504.071	-781.697
1034	-509.862	-800.209
1035	-491.437	-769.701
1036	-575.702	-886.28
1037	-488.416	-753.703
1038	-543.593	-881.351
1039	-737.004	-1004.99
1040	-572.562	-809.072
1041	-521.511	-781.518
1042	-451.944	-759.739
1043	-503.068	-762.159
1044	-543.486	-830.937
1045	-488.126	-775.312
1046	-591.139	-901.306
1047	-498.263	-763.869
1048	-541.957	-822.269
1049	-528.403	-824.266
1050	-591.885	-890.165
1051	-572.865	-870.324
1052	-484.101	-799.509
1053	-505.079	-773.663
1054	-512.567	-742.577
1055	-554.461	-818.94
1056	-562.866	-833.32
1057	-526.599	-790.082
1058	-501.683	-682.438
1059	-350.461	-580.425
1060	-449.148	-737.218
1061	-344.9	-655.283
1062	-477.077	-739.095
1063	-388.396	-628.526
1064	-517.338	-752.104
1065	-527.221	-794.356
1066	-441.357	-664.154
1067	-417.202	-658.654
1068	-466.786	-740.548
1069	-430.415	-712.595
1070	-460.132	-737.911
1071	-557.93	-826.145
1072	-529.027	-767.685
1073	-463.56	-725.866
1074	-514.839	-793.152
1075	-397.746	-692.839
1076	-469.512	-746.812
1077	-468.144	-757.366
1078	-450.638	-700.848
1079	-485.305	-755.378
1080	-467.253	-766.493
1081	-455.815	-772.443
1082	-525.816	-861.324
1083	-370.069	-717.655
1084	-387.748	-795.817
1085	-431.681	-824.931
1086	-520.221	-935.108
1087	-469.543	-828.434
1088	-535.382	-826.469
1089	-554.023	-859.072
1090	-464.154	-791.716
1091	-504.26	-798.692
1092	-464.297	-764.833
1093	-481.309	-881.049
1094	-523.659	-845.63
1095	-403.323	-633.004
1096	-445.134	-735.098
1097	-514.699	-774.863
1098	-492.549	-753.748
1099	-561.69	-910.167
1100	-539.781	-903.56
1101	-489.446	-835.935
1102	-499.014	-881.589
1103	-527.016	-904.255
1104	-507.224	-923.759
1105	-582.978	-929.004
1106	-481.741	-838.833
1107	-567.736	-910.079
1108	-428.432	-766.246
1109	-549.101	-823.026
1110	-517.719	-803.048
1111	-668.071	-1089.18
1112	-528.665	-856.604
1113	-514.277	-811.409
1114	-582.919	-860.234
1115	-618.679	-890.601
1116	-574.649	-883.587
1117	-647.482	-938.953
1118	-590.413	-828.087
1119	-650.026	-910.203
1120	-661.697	-965.658
1121	-712.667	-1014.43
1122	-643.148	-941.366
1123	-563.404	-813.252
1124	-560.148	-839.762
1125	-553.278	-839.288
1126	-616.856	-902.117
1127	-570.927	-814.414
1128	-551.625	-902.951
1129	-569.29	-908.316
1130	-604.354	-939.604
1131	-547.539	-834.325
1132	-632.232	-1003.04
1133	-516.092	-784.858
1134	-471.551	-814.946
1135	-512.719	-811.635
1136	-520.007	-838.864
1137	-506.179	-840.118
1138	-517.159	-862.593
1139	-506.682	-809.186
1140	-569.883	-947.823
1141	-548.97	-929.398
1142	-471.012	-809.47
1143	-569.348	-882.33
1144	-488.368	-838.275
1145	-519.632	-807.734
1146	-562.045	-909.445
1147	-598.528	-915.404
1148	-516.298	-879.36
1149	-673.483	-986.362
1150	-642.094	-946.889
1151	-654.252	-975.593
1152	-542.979	-859.73
1153	-637.256	-940.575
1154	-623.029	-950.272
1155	-611.388	-934.173
1156	-616.231	-939.114
1157	-653.609	-1009.32
1158	-589.931	-987.033
1159	-614.684	-985.157
1160	-574.32	-936.588
1161	-597.478	-1036
1162	-555.076	-877.689
1163	-639.982	-948.815
1164	-592.697	-975.37
1165	-558.37	-917.471
1166	-583.031	-884.613
1167	-668.856	-961.75
1168	-660.836	-1057.38
1169	-620.139	-991.233
1170	-591.86	-1008
1171	-523.046	-926.251
1172	-596.551	-973.804
1173	-591.29	-956.161
1174	-619.05	-982.422
1175	-540.615	-891.653
1176	-616.057	-1008.6
1177	-588.553	-918.027
1178	-521.15	-876.374
1179	-542.63	-908.069
1180	-576.125	-989.394
1181	-620.12	-880.935
1182	-580.571	-832.665
1183	-547.16	-802.042
1184	-568.649	-814.038
1185	-610.584	-920.646
1186	-491.424	-806.502
1187	-657.955	-901.084
1188	-609.117	-862.933
1189	-655.971	-928.928
1190	-637.395	-904.687
1191	-613.562	-894.596
1192	-669.881	-973.993
1193	-726.36	-1060.36
1194	-611.616	-942.689
1195	-650.182	-916.199
1196	-725.869	-974.58
1197	-682.292	-904.273
1198	-659.798	-950.723
1199	-612.972	-910.42
1200	-622.044	-930.126
1201	-557.523	-860.36
1202	-683.003	-920.554
1203	-650.212	-929.193
1204	-744.485	-1087.08
1205	-645.545	-925.715
1206	-674.524	-984.677
1207	-683.036	-1036.38
1208	-733.525	-1011.97
1209	-752.967	-1126.87
1210	-729.279	-1099.04
1211	-663.776	-1003.01
1212	-674.76	-921.007
1213	-693.853	-1053.55
1214	-575.758	-915.27
1215	-695.343	-1011.54
1216	-743.789	-1076.56
1217	-697.821	-1129.02
1218	-721.512	-1137.19
1219	-711.057	-991.703
1220	-648.908	-937.639
1221	-705.056	-1073.7
1222	-690.664	-1034.85
1223	-687.792	-1137.26
1224	-623.532	-986.831
1225	-686.06	-1061.58
1226	-683.478	-1019.74
1227	-670.161	-1020.36
1228	-752.918	-1062.46
1229	-677.695	-1055.09
1230	-674.77	-1062.64
1231	-565.928	-921.905
1232	-699.603	-988.489
1233	-621.239	-895.112
1234	-645.752	-956.039
1235	-541.82	-870.559
1236	-483.464	-807.553
1237	-519.827	-914.072
1238	-532.572	-861.632
1239	-532.457	-858.664
1240	-510.764	-847.376
1241	-564.934	-884.096
1242	-561.854	-926.101
1243	-458.206	-838.22
1244	-447.747	-770.359
1245	-495.795	-846.82
1246	-514.813	-894.696
1247	-473.516	-753.356
1248	-549.851	-814.692
1249	-506.338	-808.614
1250	-509.283	-851.794
