# Supplementary material for: K128 ubiquitination constrains RAS activity by expanding its binding interface with GAP proteins
Source: EMBO J. 2024 Jun 10;43(14):2862–77. doi: 10.1038/s44318-024-00146-w (PMC11251195; doi:10.1038/s44318-024-00146-w)
Supplement: Supplementary file 4 — Source data Fig. 2 [file 44318_2024_146_MOESM4_ESM.zip › interaction_energy_Fig2J.xlsx]

## Sheet: Sheet1
Snapshots	Interaction Energy: KRAS / NF1	Interaction Energy: KRAS-Ubi / NF1
1	-834.1	-839.009
2	-771.668	-798.461
3	-682.214	-744.653
4	-738.056	-809.744
5	-691.307	-757.773
6	-660.424	-804.49
7	-667.473	-742.973
8	-652.952	-739.081
9	-682.186	-739.173
10	-684.996	-735.798
11	-665.103	-761.056
12	-624.242	-691.772
13	-676.648	-683.412
14	-634.331	-673.385
15	-635.605	-697.913
16	-563.277	-640.656
17	-505.79	-606.181
18	-506.302	-559.9
19	-570.677	-653.124
20	-551.727	-742.777
21	-584.926	-769.389
22	-575.182	-688.669
23	-607.097	-695.94
24	-598.351	-750.433
25	-585.503	-765.913
26	-616.513	-761.355
27	-624.198	-660.358
28	-574.121	-727.619
29	-588.925	-678.935
30	-632.128	-774.992
31	-663.567	-762.296
32	-692.646	-773.26
33	-588.572	-689.409
34	-573.071	-700.671
35	-570.921	-659.324
36	-599.849	-688.287
37	-628.25	-727.857
38	-651.959	-740.978
39	-630.929	-741.928
40	-704.551	-793.946
41	-662.982	-754.504
42	-644.543	-718.591
43	-613.197	-680.839
44	-658.64	-720.72
45	-664.296	-705.345
46	-606.817	-627.948
47	-582.429	-601.627
48	-634.198	-679.933
49	-621.232	-748.186
50	-607.164	-712.754
51	-523.668	-638.765
52	-609.555	-746.572
53	-583.763	-692.457
54	-553.543	-606.821
55	-659.666	-789.349
56	-590.313	-683.078
57	-611.992	-685.737
58	-687.203	-799.261
59	-660.875	-736.454
60	-673.757	-753.051
61	-712.163	-794.531
62	-622.344	-672.657
63	-663.245	-744.056
64	-724.749	-781.836
65	-768.872	-873.61
66	-749.638	-812.847
67	-706.563	-792.572
68	-716.115	-809.916
69	-724.508	-816.445
70	-668.981	-775.552
71	-675.369	-743.549
72	-656.719	-762.975
73	-579.435	-711.666
74	-617.63	-769.493
75	-654.944	-786.304
76	-716.463	-887.318
77	-671.605	-759.431
78	-644.286	-723.589
79	-599.637	-730.228
80	-597.164	-772.529
81	-567.997	-723.87
82	-568.684	-703.399
83	-636.799	-739.519
84	-640.169	-752.145
85	-619.905	-791.302
86	-592.112	-744.727
87	-618.135	-738.804
88	-572.598	-742.561
89	-540.617	-671.091
90	-575.873	-700.763
91	-536.27	-668.419
92	-556.317	-662.267
93	-578.736	-688.524
94	-526.129	-643.158
95	-579.423	-714.711
96	-654.019	-758.431
97	-626.328	-769.699
98	-719.689	-846.938
99	-629.577	-796.682
100	-604.181	-732.678
101	-574.758	-739.612
102	-674.106	-826.415
103	-645.701	-821.088
104	-640.521	-806.572
105	-642.641	-809.625
106	-651.564	-787.732
107	-644.176	-797.371
108	-677.097	-862.199
109	-618.553	-808.597
110	-722.885	-860.608
111	-620.897	-769.316
112	-640.948	-770.608
113	-659.01	-771.281
114	-647.298	-770.039
115	-639.293	-711.795
116	-681.257	-836.153
117	-691.049	-828.522
118	-749.918	-901.868
119	-788.069	-912.184
120	-732.242	-860.574
121	-705.883	-861.008
122	-653.612	-804.168
123	-703.856	-851.115
124	-617.912	-773.279
125	-707.592	-849.793
126	-721.984	-909.159
127	-724.41	-860.659
128	-733.192	-908.91
129	-745.51	-904.875
130	-762.195	-924.811
131	-713.642	-847.442
132	-766.942	-914.726
133	-654.886	-800.151
134	-716.878	-907.737
135	-660.034	-822.413
136	-649.578	-801.814
137	-683.411	-846.099
138	-657.184	-817.216
139	-651.673	-791.197
140	-751.375	-850.663
141	-690.366	-841.327
142	-682.596	-862.39
143	-662.656	-786.938
144	-716.654	-823.259
145	-694.568	-851.165
146	-699.773	-897.95
147	-685.997	-856.994
148	-667.292	-813.387
149	-683.209	-778.168
150	-638.481	-720.339
151	-643.938	-745.806
152	-659.971	-749.297
153	-718.048	-822.475
154	-722.123	-811.733
155	-615.233	-812.317
156	-680.286	-801.134
157	-706.529	-880.229
158	-640.568	-806.95
159	-644.256	-835.749
160	-722.674	-918.353
161	-652.384	-827.491
162	-674.794	-822.227
163	-581.772	-793.294
164	-627.993	-823.267
165	-613.471	-777.486
166	-663.837	-822.355
167	-664.427	-821.383
168	-650.116	-828.131
169	-719.053	-877.179
170	-749.68	-907.837
171	-614.798	-794.349
172	-652.986	-788.053
173	-698.026	-856.689
174	-693.49	-865.798
175	-634.103	-791.074
176	-712.149	-873.265
177	-687.698	-867.309
178	-689.309	-861.17
179	-645.018	-866.318
180	-721.359	-890.919
181	-675.65	-855.053
182	-638.597	-809.517
183	-701.109	-899.647
184	-660.121	-873.569
185	-675.322	-847.537
186	-625.051	-790.491
187	-624.937	-801.565
188	-656.548	-786.429
189	-735.699	-838.253
190	-688.057	-866.681
191	-677.531	-806.376
192	-607.574	-707.93
193	-699.914	-820.454
194	-735.849	-905.008
195	-691.665	-853.487
196	-697.733	-846.721
197	-728.536	-874.151
198	-722.558	-880.697
199	-747.218	-915.494
200	-698.564	-831.369
201	-721.051	-846.003
202	-711.202	-826.058
203	-716.256	-829.979
204	-727.487	-823.302
205	-712.614	-807.864
206	-736.172	-841.847
207	-696.08	-779.228
208	-701.698	-815.223
209	-742.799	-865.432
210	-730.633	-881.741
211	-770.129	-892.116
212	-699.024	-843.835
213	-777.496	-938.236
214	-691.356	-864.117
215	-753.727	-883.712
216	-691.206	-789.613
217	-657.004	-816.705
218	-667.424	-785.082
219	-764.483	-853.771
220	-754.471	-892.398
221	-726.34	-880.552
222	-723.633	-898.884
223	-716.601	-870.947
224	-842.251	-989.864
225	-703.516	-799.086
226	-728.331	-843.605
227	-726.989	-863.78
228	-710.532	-846.655
229	-665.24	-799.861
230	-690.264	-773.386
231	-744.918	-856.423
232	-720.723	-894.187
233	-636.86	-769.799
234	-632.621	-803.698
235	-671.544	-791.614
236	-694.402	-811.195
237	-674.188	-842.16
238	-661.464	-809.599
239	-687.333	-855.109
240	-672.481	-821.534
241	-661.819	-812.032
242	-641.098	-794.545
243	-697.314	-819.983
244	-697.281	-783.69
245	-600.194	-740.694
246	-684.324	-860.688
247	-660.144	-820.196
248	-654.703	-811.59
249	-688.945	-860.266
250	-689.435	-849.793
251	-700.988	-860.511
252	-718.553	-821.951
253	-697.018	-796.612
254	-600.269	-719.252
255	-643.347	-833.275
256	-612.03	-738.77
257	-669.839	-817.793
258	-597.391	-752.996
259	-657.303	-848.215
260	-752.406	-972.453
261	-668.773	-852.467
262	-577.19	-694.879
263	-655.876	-780.69
264	-635.66	-776.992
265	-618.425	-745.404
266	-620.488	-749.899
267	-631.346	-750.137
268	-633.932	-806.323
269	-690.692	-891.622
270	-633.638	-790.956
271	-674.071	-804.996
272	-732.18	-847.899
273	-621.539	-744.412
274	-747.917	-925.242
275	-745.843	-905.595
276	-766.705	-940.038
277	-696.148	-840.606
278	-665.566	-849.125
279	-655.429	-815.777
280	-650.518	-820.369
281	-655.458	-851.821
282	-651.14	-801.503
283	-686.471	-843.809
284	-664.795	-812.242
285	-740.152	-896.167
286	-715.895	-867.593
287	-644.122	-803.891
288	-604.892	-846.526
289	-643.725	-802.75
290	-723.124	-903.696
291	-680.939	-836.359
292	-723.725	-838.715
293	-649.568	-765.902
294	-636.295	-711.986
295	-716.682	-840.554
296	-556.53	-685.339
297	-680.829	-833.2
298	-545.667	-662.477
299	-699.85	-824.179
300	-644.251	-755.536
301	-596.206	-741.387
302	-642.975	-773.258
303	-605.301	-694.603
304	-585.629	-676.295
305	-594.099	-744.134
306	-556.394	-679.519
307	-580.608	-713.835
308	-628.425	-721.268
309	-570.356	-718.443
310	-668.308	-809.673
311	-678.774	-783.76
312	-617.506	-720.297
313	-596.332	-692.892
314	-761.335	-835.092
315	-684.154	-815.123
316	-643.005	-747.241
317	-576.309	-720.633
318	-619.567	-750.304
319	-546.201	-662.904
320	-654.341	-762.822
321	-634.725	-735.05
322	-660.338	-777.958
323	-657.282	-760.514
324	-688.951	-839.11
325	-696.472	-841.837
326	-639.749	-765.232
327	-670.301	-824.118
328	-532.464	-696.992
329	-648.889	-867.082
330	-685.035	-874.009
331	-657.095	-891.492
332	-610.462	-784.221
333	-649.75	-788.955
334	-673.776	-868.194
335	-667.268	-830.157
336	-627.963	-824.046
337	-645.461	-875.684
338	-673.51	-877.818
339	-701.347	-833.408
340	-700.606	-877.662
341	-680.873	-841.529
342	-628.992	-809.868
343	-641.545	-791.715
344	-661.736	-790.042
345	-647	-829.817
346	-650.467	-819.086
347	-541.128	-674.234
348	-553.684	-648.34
349	-542.935	-658.824
350	-520.322	-679.342
351	-531.316	-693.831
352	-605.292	-758.949
353	-589.761	-750.11
354	-614.057	-772.514
355	-701.02	-886.726
356	-599.17	-779.116
357	-656.917	-803.244
358	-706.479	-843.153
359	-646.319	-841.999
360	-652.259	-847.605
361	-585.064	-755.967
362	-631.062	-817.323
363	-613.738	-799.828
364	-592.29	-753.958
365	-654.268	-848.841
366	-679.353	-866.281
367	-637.538	-789.318
368	-668.5	-889.22
369	-636.182	-917.426
370	-571.109	-751.461
371	-639.21	-817.55
372	-566.048	-724.789
373	-622.116	-842.728
374	-587.038	-765.852
375	-577.392	-759.093
376	-569.663	-767.399
377	-561.408	-742.434
378	-636.469	-790.939
379	-623.474	-827.897
380	-598.038	-793.755
381	-661.311	-815.097
382	-626.959	-859.468
383	-633.091	-864.295
384	-559.569	-712.636
385	-584.515	-792.131
386	-583.846	-797.368
387	-580.827	-754.54
388	-606.259	-785.578
389	-638.502	-840.19
390	-627.211	-818.678
391	-611.551	-807.885
392	-735.474	-959.184
393	-623.125	-868.29
394	-582.324	-871.759
395	-625.298	-912.683
396	-565.791	-814.338
397	-630.577	-877.596
398	-638.49	-905.625
399	-704.894	-971.72
400	-603.812	-859.826
401	-688.243	-964.135
402	-665.986	-906.793
403	-694.831	-958.294
404	-642.91	-929.431
405	-618.9	-885.942
406	-565.013	-838.557
407	-643.943	-868.378
408	-629.881	-788.267
409	-709.588	-864.094
410	-647.864	-840.528
411	-570.594	-732.365
412	-560.064	-724.584
413	-596.334	-737.707
414	-621.41	-782.82
415	-576.176	-698.058
416	-523.109	-659.421
417	-522.185	-674.083
418	-545.988	-692.572
419	-512.825	-656.986
420	-555.299	-700.559
421	-590.353	-795.867
422	-550.291	-757.244
423	-577.823	-744.923
424	-569.973	-720.513
425	-628.082	-798.674
426	-665.316	-847.864
427	-613.035	-817.56
428	-606.961	-878.325
429	-612.311	-861.527
430	-588.384	-756.979
431	-593.667	-796.833
432	-604.711	-824.361
433	-540.895	-765.817
434	-647.162	-852.299
435	-546.487	-813.966
436	-599.456	-855.284
437	-626.155	-794.242
438	-656.889	-860.448
439	-617.904	-870.198
440	-576.809	-863.755
441	-587.899	-803.926
442	-573.646	-765.759
443	-597.298	-808.291
444	-573.135	-886.53
445	-590.455	-923.008
446	-518.927	-862.967
447	-566.766	-891.412
448	-673.563	-972.771
449	-679.587	-893.064
450	-611.202	-905.421
451	-553.742	-819.303
452	-673.931	-931.639
453	-601.922	-883.992
454	-608.949	-832.289
455	-599.271	-807.613
456	-624.428	-847.26
457	-628.14	-904.433
458	-640.973	-856.454
459	-676.602	-920.695
460	-620.456	-845.91
461	-669.196	-885.412
462	-594.098	-817.314
463	-534.891	-710.294
464	-558.531	-767.095
465	-553.994	-735.784
466	-525.25	-768.375
467	-567.146	-787.95
468	-573.082	-693.264
469	-530.251	-707.763
470	-570.377	-792.391
471	-620.671	-896.974
472	-524.859	-750.494
473	-505.611	-759.655
474	-546.127	-833.599
475	-462.829	-635.578
476	-467.406	-639.899
477	-566.296	-755.566
478	-620.349	-837.936
479	-525.419	-707.982
480	-617.873	-809.579
481	-595.574	-778.302
482	-601.482	-868.682
483	-528.11	-760.502
484	-464.276	-659.432
485	-572.903	-849.897
486	-545.654	-738.926
487	-504.342	-707.137
488	-473.447	-681.589
489	-538.047	-761.497
490	-531.825	-751.531
491	-562.104	-751.191
492	-507.035	-734.661
493	-534.498	-775.673
494	-523.923	-728.418
495	-483.468	-679.826
496	-545.15	-737.808
497	-486.178	-697.173
498	-481.151	-644.369
499	-415.781	-566.025
500	-534.845	-696.788
501	-561.497	-774.207
502	-496.175	-733.105
503	-523.156	-777.137
504	-573.529	-825.131
505	-611.533	-887.696
506	-485.695	-728.091
507	-586.513	-815.224
508	-545.543	-824.349
509	-577.109	-841.938
510	-543.08	-772.642
511	-569.576	-836.21
512	-610.904	-861.188
513	-529.015	-831.189
514	-490.934	-758.311
515	-524.043	-793.333
516	-463.749	-705.219
517	-482.351	-627.984
518	-511.68	-698.719
519	-548.234	-787.725
520	-467.001	-663.549
521	-490.159	-710.431
522	-489.958	-725.659
523	-542.304	-746.274
524	-455.53	-688.795
525	-566.653	-757.24
526	-605.922	-771.206
527	-510.871	-707.756
528	-518.518	-708.444
529	-544.88	-695.629
530	-471.379	-650.971
531	-522.25	-700.17
532	-554.048	-713.635
533	-514.222	-693.376
534	-611.254	-877.434
535	-594.887	-810.116
536	-595.401	-796.386
537	-583.824	-789.635
538	-569.493	-731.982
539	-587.214	-787.101
540	-561.85	-772.589
541	-639.612	-826.242
542	-583.86	-792.707
543	-550.974	-720.032
544	-525.889	-693.802
545	-567.041	-719.654
546	-606.038	-805.949
547	-545.188	-803.746
548	-580.405	-823.317
549	-618.164	-846.053
550	-530.198	-792.135
551	-541.258	-758.716
552	-636.427	-861.675
553	-666.101	-924.76
554	-650.691	-847.498
555	-687.053	-897.68
556	-615.996	-813.469
557	-633.455	-842.354
558	-487.526	-716.525
559	-643.829	-843.649
560	-601.483	-798.926
561	-560.043	-809.928
562	-622	-787.443
563	-579.183	-741.46
564	-579.724	-771.05
565	-567.465	-788.655
566	-600.032	-828.144
567	-610.286	-827.751
568	-529.177	-711.631
569	-643.76	-841.41
570	-601.264	-825.386
571	-639.777	-860.407
572	-632.752	-831.949
573	-601.705	-873.476
574	-605.174	-828.338
575	-553.254	-796.184
576	-630.951	-869.629
577	-634.071	-866.511
578	-588.582	-808.113
579	-590.555	-807.748
580	-634.587	-873.93
581	-658.559	-863.443
582	-603.006	-850.521
583	-620.154	-834.584
584	-560.865	-780.785
585	-576.885	-785.45
586	-646.253	-879.304
587	-620.523	-930.671
588	-625.479	-883.179
589	-575.069	-821.519
590	-569.075	-798.272
591	-622.274	-825.24
592	-605.827	-849.855
593	-669.835	-900.965
594	-547.256	-778.873
595	-592.917	-822.069
596	-597.361	-851.705
597	-628.602	-825.969
598	-562.167	-789.174
599	-549.655	-733.245
600	-399.35	-558.436
601	-582.787	-805.21
602	-689.897	-921.796
603	-501.447	-641.021
604	-620.665	-770.566
605	-518.1	-694.802
606	-452.505	-638.89
607	-607.866	-801.666
608	-586.732	-795.603
609	-490.082	-659.164
610	-615.648	-799.036
611	-580.091	-776.726
612	-424.619	-580.664
613	-549.666	-754.281
614	-515.376	-803.808
615	-541.77	-771.357
616	-459.156	-664.214
617	-477.744	-661.107
618	-483.528	-646.47
619	-444.023	-703.98
620	-411.938	-575.74
621	-540.389	-831.871
622	-545.645	-768.482
623	-441.232	-599.673
624	-501.796	-675.33
625	-458.243	-658.119
626	-400.015	-575.983
627	-519.074	-711.823
628	-459.177	-632.938
629	-472.814	-691.177
630	-485.26	-724.974
631	-447.354	-686.71
632	-514.207	-731.198
633	-494.274	-676.459
634	-459.826	-674.287
635	-478.356	-676.715
636	-547.889	-721.446
637	-477.543	-658.707
638	-442.055	-647.325
639	-482.83	-681.331
640	-501.332	-714.264
641	-592.756	-817.561
642	-577.382	-845.64
643	-523.6	-727.01
644	-541.791	-776.783
645	-551.581	-798.754
646	-468.642	-692.725
647	-461.063	-671.561
648	-486.415	-736.436
649	-477.131	-720.078
650	-493.05	-685.903
651	-578.07	-797.395
652	-571.65	-797.194
653	-555.778	-762.668
654	-540.16	-741.764
655	-526.215	-701.047
656	-604.103	-723.399
657	-552.099	-666.255
658	-460.884	-624.868
659	-526.457	-768.464
660	-586.135	-826.698
661	-594.764	-756.801
662	-610.309	-820.073
663	-638.131	-821.238
664	-630.867	-908.247
665	-622.321	-813.705
666	-556.911	-741.359
667	-624.46	-862.927
668	-615.739	-844.013
669	-585.624	-799.534
670	-540.853	-758.947
671	-612.136	-832.247
672	-635.949	-868.887
673	-598.116	-818.387
674	-611.156	-816.195
675	-536.251	-734.77
676	-506.1	-734.848
677	-522.297	-758.52
678	-528.538	-660.784
679	-559.606	-732.975
680	-581.249	-821.69
681	-638.813	-842.906
682	-658.373	-881.94
683	-580.8	-784.794
684	-592.26	-859.611
685	-586.697	-818.865
686	-590.366	-800.531
687	-594.731	-852.112
688	-616.369	-850.789
689	-574.461	-769.514
690	-596.98	-794.854
691	-625.438	-833.339
692	-626.89	-853.711
693	-594.976	-800.406
694	-619.201	-809.555
695	-576.262	-765.542
696	-530.592	-738.618
697	-593.105	-759.47
698	-728.817	-897.902
699	-752.03	-949.709
700	-705.282	-938.341
701	-718.286	-924.388
702	-704.428	-870.001
703	-718.768	-889.611
704	-671.142	-854.821
705	-666.485	-817.513
706	-716.001	-890.142
707	-670.031	-898.445
708	-760.34	-960.072
709	-724.093	-944.368
710	-710.749	-912.888
711	-651.577	-883.325
712	-660.449	-883.508
713	-645.305	-845.124
714	-752.19	-991.261
715	-631.972	-835.126
716	-684.747	-914.874
717	-802.317	-1024.34
718	-727.858	-919.783
719	-650.626	-831.124
720	-681.843	-918.774
721	-658.352	-830.585
722	-715.393	-923.409
723	-662.502	-840.408
724	-653.247	-902.39
725	-682.167	-898.662
726	-690.947	-851.599
727	-687.098	-907.167
728	-688.596	-944.479
729	-687.829	-889.866
730	-693.906	-901.349
731	-762.416	-957.365
732	-728.24	-971.173
733	-799.909	-1049.81
734	-845.938	-1056.63
735	-692.111	-945.706
736	-762.733	-956.313
737	-762.848	-976.956
738	-829.509	-986.251
739	-766.288	-953.147
740	-732.184	-939.297
741	-706.339	-900.933
742	-757.206	-1017.88
743	-813.536	-1038.92
744	-809.178	-1007.32
745	-812.858	-1005.6
746	-852.321	-1046.94
747	-786.258	-995.359
748	-779.953	-993.781
749	-827.698	-1095.82
750	-844.745	-1075.23
751	-860.231	-1074.68
752	-825.096	-1025.51
753	-845.753	-1066
754	-813.543	-1037.03
755	-837.02	-1034.27
756	-848.654	-1088.54
757	-869.692	-1090.02
758	-779.379	-1028.37
759	-713.65	-934.456
760	-699.515	-926.076
761	-816.091	-1027.4
762	-815.251	-1038.15
763	-879.59	-1078.09
764	-817.887	-1030.2
765	-796.809	-1050.23
766	-836.747	-1081.36
767	-762.189	-972.249
768	-695.548	-944.741
769	-760.358	-964.195
770	-724.871	-990.133
771	-736.006	-1009.97
772	-688.801	-895.149
773	-809.263	-993.127
774	-736.726	-917.612
775	-662.966	-820.961
776	-653.75	-835.183
777	-727.631	-905.823
778	-681.396	-877.358
779	-662.82	-849.586
780	-750.444	-929.22
781	-728.391	-961.559
782	-678.698	-866.154
783	-672.798	-888.01
784	-678.838	-906.524
785	-724.762	-929.611
786	-669.614	-905.76
787	-732.956	-1013.13
788	-698.084	-885.878
789	-671.716	-866.344
790	-680.148	-904.479
791	-720.373	-936.786
792	-669.822	-894.647
793	-651.678	-812.779
794	-753.553	-926.271
795	-682.38	-879.009
796	-764.148	-970.677
797	-678.756	-908.331
798	-691.851	-893.511
799	-671.741	-885.769
800	-695.548	-882.94
801	-714.609	-944.79
802	-733.163	-960.527
803	-691.932	-932.486
804	-739.803	-962.599
805	-725.761	-918.482
806	-746.329	-958.197
807	-727.605	-917.968
808	-746.371	-974.11
809	-676.13	-896.318
810	-620.168	-808.865
811	-674.759	-853.717
812	-651.544	-830.91
813	-664.806	-892.877
814	-630.678	-842.374
815	-625.162	-778.059
816	-685.342	-877.292
817	-640.914	-776.726
818	-634.232	-853.506
819	-647.51	-833.806
820	-703.377	-940.956
821	-691.626	-911.522
822	-736.389	-934.698
823	-796.367	-1042.14
824	-771.778	-967.141
825	-756.013	-978.214
826	-722.079	-871.755
827	-758.51	-930.846
828	-772.102	-974.914
829	-737.612	-885.347
830	-803.927	-982.607
831	-822.559	-973.026
832	-753.77	-965.327
833	-725.601	-914.754
834	-718.765	-894.272
835	-734.615	-940.945
836	-777.757	-996.697
837	-711.505	-911.122
838	-691.78	-826.054
839	-699.494	-887.248
840	-727.386	-929.801
841	-762.448	-989.699
842	-657.639	-886.414
843	-672.595	-845.962
844	-710.595	-861.25
845	-760.21	-924.503
846	-697.011	-865.748
847	-712.477	-869.828
848	-719.282	-876.83
849	-781.998	-983.839
850	-690.559	-919.135
851	-673.986	-883.138
852	-735.862	-971.351
853	-770.37	-907.728
854	-716.911	-921.665
855	-713.811	-968.842
856	-705.249	-901.681
857	-742.65	-927.768
858	-736.444	-960.969
859	-717.163	-962.382
860	-739.216	-904.701
861	-738.17	-901.451
862	-702.354	-861.593
863	-696.913	-957.116
864	-642.238	-826.829
865	-641.813	-840.47
866	-734.119	-954.432
867	-754.992	-970.872
868	-731.025	-918.686
869	-752.99	-945.138
870	-726.741	-918.706
871	-670.872	-908.041
872	-733.086	-909.731
873	-747.327	-938.829
874	-736.091	-934.693
875	-687.264	-855.321
876	-643.35	-785.993
877	-717.531	-899.955
878	-737.515	-873.008
879	-694.392	-840.285
880	-688.805	-821.092
881	-678.679	-785.46
882	-716.357	-823.692
883	-684.244	-791.436
884	-656.499	-755.014
885	-658.146	-752.441
886	-684.096	-806.359
887	-673.196	-805.923
888	-649.548	-840.182
889	-672.848	-821.576
890	-600.776	-802.471
891	-668.581	-768.71
892	-649.338	-781.015
893	-588.31	-797.488
894	-638.019	-905.277
895	-600.311	-805.043
896	-648.239	-874.24
897	-621.551	-803.021
898	-668.17	-867.206
899	-668.859	-891.922
900	-754.135	-960.552
901	-703.642	-902.548
902	-701.709	-889.024
903	-632.415	-794.793
904	-743.064	-996.391
905	-732.862	-943.386
906	-742.925	-982.199
907	-659.289	-858.598
908	-779.825	-978.433
909	-724.953	-958.12
910	-815.896	-1000.47
911	-712.328	-878.522
912	-729.231	-912.285
913	-706.917	-927.113
914	-689.083	-907.302
915	-692.061	-901.288
916	-586.153	-759.586
917	-550.329	-712.533
918	-655.658	-832.262
919	-633.614	-785.147
920	-658.149	-803.263
921	-679.985	-860.319
922	-668.274	-859.814
923	-679.023	-858.065
924	-681.789	-879.427
925	-748.222	-952.216
926	-568.128	-741.952
927	-764.419	-932.929
928	-715.135	-881.478
929	-645.441	-869.187
930	-620.146	-859.774
931	-683.861	-877.292
932	-667.232	-803.128
933	-634.895	-797.408
934	-713.13	-847.504
935	-701.402	-872.665
936	-758.289	-928.89
937	-722.192	-893.403
938	-737.279	-902.261
939	-844.84	-1005.31
940	-793.697	-986.699
941	-802.59	-963.66
942	-813.629	-1016.79
943	-759.844	-899.524
944	-801.096	-981.813
945	-716.487	-901.145
946	-668.958	-865.365
947	-715.395	-887.209
948	-708.486	-878.21
949	-693.791	-860.816
950	-780.692	-964.877
951	-765.99	-944.688
952	-721.992	-920.853
953	-733.792	-923.187
954	-717.41	-918.781
955	-759.952	-927.545
956	-644.963	-841.925
957	-734.753	-965.482
958	-691.521	-882.071
959	-765.979	-964.088
960	-828.538	-990.961
961	-794.415	-987.514
962	-754.305	-900.58
963	-799.588	-976.06
964	-783.804	-941.808
965	-765.932	-916.136
966	-813.397	-971.573
967	-798.611	-1007.29
968	-737.47	-936.429
969	-741.114	-930.591
970	-735.412	-924.273
971	-686.597	-863.483
972	-695.397	-866.832
973	-687.298	-860.567
974	-768.295	-917.919
975	-820.768	-962.889
976	-702.303	-864.851
977	-722.143	-906.392
978	-775.734	-938.758
979	-788.291	-976.232
980	-671.66	-846.139
981	-725.181	-917.897
982	-861.25	-1035.07
983	-823.266	-1002.27
984	-758.062	-945.623
985	-723.688	-920.23
986	-743.8	-904.237
987	-757.801	-932.227
988	-661.612	-832.174
989	-777.761	-901.902
990	-771.617	-896.764
991	-704.912	-850.842
992	-797.514	-920.611
993	-696.6	-816.964
994	-769.928	-938.579
995	-731.412	-866.171
996	-795.117	-1007.01
997	-753.311	-959.573
998	-727.749	-948.635
999	-759.597	-925.362
1000	-736.43	-866.369
1001	-721.498	-874.422
1002	-834.942	-1011.9
1003	-792.701	-927.219
1004	-831.423	-1012.45
1005	-761.301	-901.486
1006	-804.707	-961.684
1007	-764.443	-922.778
1008	-727.729	-898.126
1009	-771.972	-896.331
1010	-856.806	-1026.12
1011	-751.833	-916.016
1012	-731.727	-910.206
1013	-726.567	-827.52
1014	-774.653	-878.05
1015	-768.943	-884.298
1016	-734.505	-877.252
1017	-665.396	-861.869
1018	-588.447	-829.343
1019	-576.631	-792.273
1020	-596.164	-812.896
1021	-630.442	-841.779
1022	-677.765	-922.266
1023	-715.211	-849.614
1024	-734.457	-923.636
1025	-756.187	-899.303
1026	-746.76	-921.353
1027	-772.84	-999.025
1028	-732.62	-939.29
1029	-752.772	-958.228
1030	-817.754	-1038.35
1031	-788.2	-1020.83
1032	-810.512	-1041.28
1033	-782.674	-1031.05
1034	-731.738	-923.3
1035	-703.134	-885.016
1036	-719.678	-880.765
1037	-631.994	-759.552
1038	-733.54	-926.377
1039	-744.961	-937.016
1040	-735.791	-942.579
1041	-716.194	-900.26
1042	-761.899	-930.486
1043	-733.821	-915.35
1044	-725.522	-902.192
1045	-719.903	-875.849
1046	-685.654	-865.8
1047	-697.145	-875.641
1048	-750.09	-898.881
1049	-711.379	-866.501
1050	-807.341	-987.875
1051	-723.477	-896.929
1052	-730.113	-866.574
1053	-736.364	-879.824
1054	-741.716	-945.652
1055	-680.919	-809.448
1056	-825.004	-995.942
1057	-696.71	-837.711
1058	-708.537	-886.227
1059	-692.604	-862.419
1060	-651.558	-831.268
1061	-721.651	-906.977
1062	-703.514	-914.125
1063	-672.594	-858.877
1064	-744.422	-872.547
1065	-745.581	-881.928
1066	-719.56	-908.366
1067	-729.079	-903.575
1068	-702.427	-912.136
1069	-705.448	-890.684
1070	-719.045	-917.441
1071	-688.638	-898.298
1072	-692.86	-926.647
1073	-714.123	-931.606
1074	-705.394	-883.813
1075	-720.391	-926.66
1076	-689.401	-900.347
1077	-651.999	-832.483
1078	-680.522	-889.524
1079	-685.964	-887.73
1080	-629.562	-796.377
1081	-699.158	-810.89
1082	-742.293	-865.947
1083	-711.534	-846.046
1084	-677.13	-811.914
1085	-708.639	-819.787
1086	-680.835	-852.37
1087	-695.629	-872.549
1088	-710.101	-845.043
1089	-789.255	-909.13
1090	-621.881	-737.854
1091	-662.907	-775.174
1092	-745.367	-877.701
1093	-629.925	-718.854
1094	-721.91	-838.49
1095	-740.664	-887.906
1096	-751.447	-838.529
1097	-816.928	-923.882
1098	-735.217	-862.062
1099	-801.453	-932.369
1100	-807.24	-929.273
1101	-763.319	-866.633
1102	-754.903	-864.069
1103	-748.399	-883.843
1104	-783.358	-911.601
1105	-725.686	-837.596
1106	-793.935	-942.886
1107	-746.998	-871.713
1108	-804.084	-943.036
1109	-756.482	-892.205
1110	-713.873	-824.413
1111	-713.711	-831.604
1112	-677.443	-808.499
1113	-749.505	-882.782
1114	-681.721	-798.966
1115	-684.184	-793.418
1116	-733.24	-857.13
1117	-737.529	-880.195
1118	-802.894	-928.584
1119	-749.39	-860.408
1120	-700.601	-841.066
1121	-705.541	-845.168
1122	-714.991	-799.478
1123	-699.575	-817.808
1124	-693.59	-806.067
1125	-786.83	-910.92
1126	-717.426	-861.542
1127	-722.179	-830.174
1128	-743.193	-850.87
1129	-762.98	-874.157
1130	-608.056	-747.477
1131	-660.323	-831.88
1132	-565.095	-710.606
1133	-659.439	-792.249
1134	-655.136	-825.932
1135	-640.368	-768.091
1136	-691.184	-796.815
1137	-679.895	-814.851
1138	-597.998	-745.084
1139	-571.599	-746.941
1140	-640.248	-785.841
1141	-504.072	-714.456
1142	-585.845	-861.886
1143	-625.815	-886.95
1144	-637.556	-893.801
1145	-552.598	-780.781
1146	-589.977	-779.456
1147	-588.453	-857.944
1148	-626.435	-866.593
1149	-622.932	-897.958
1150	-611.721	-848.672
1151	-559.581	-783.111
1152	-562.811	-805.124
1153	-617.502	-804.711
1154	-681.389	-945.132
1155	-532.566	-768.994
1156	-595.508	-807.982
1157	-567.418	-762.792
1158	-535.62	-796.313
1159	-538.068	-739.178
1160	-584.391	-808.919
1161	-558.072	-775.706
1162	-574.361	-875.082
1163	-594.617	-865.06
1164	-586.434	-816.753
1165	-705.73	-972.864
1166	-626.487	-864.632
1167	-748.52	-996.939
1168	-632.852	-867.62
1169	-570.402	-818.63
1170	-617.108	-870.29
1171	-648.817	-887.614
1172	-555.606	-823.789
1173	-521.728	-728.598
1174	-550.697	-826.18
1175	-512.092	-749.254
1176	-515.475	-762.174
1177	-450.751	-691.495
1178	-574.384	-819.853
1179	-555.982	-780.967
1180	-722.907	-985.835
1181	-578.289	-831.296
1182	-656.194	-893.015
1183	-504.153	-754.563
1184	-614.953	-871.518
1185	-648.275	-902.93
1186	-664.895	-883.811
1187	-634.282	-854.631
1188	-624.764	-792.332
1189	-630.436	-890.987
1190	-603.158	-846.439
1191	-613.803	-815.71
1192	-655.219	-892.804
1193	-590.518	-849.259
1194	-614.153	-850.316
1195	-591.427	-813.455
1196	-582.436	-836.13
1197	-560.569	-818.649
1198	-586.131	-744.334
1199	-703.57	-969.62
1200	-650.242	-929.33
1201	-578.549	-769.734
1202	-597.437	-884.129
1203	-625.494	-896.588
1204	-622.893	-919.998
1205	-585.101	-877.094
1206	-579.447	-859.255
1207	-635.852	-877.155
1208	-603.212	-865.945
1209	-556.689	-827.838
1210	-694.063	-953.198
1211	-639.799	-881.909
1212	-644.587	-877.964
1213	-589.277	-798.266
1214	-646.574	-898.364
1215	-655.026	-888.597
1216	-714.073	-982.719
1217	-639.465	-792.774
1218	-650.998	-818.692
1219	-710.714	-929.88
1220	-713.558	-952.717
1221	-700.306	-891.359
1222	-735.701	-988.93
1223	-729.748	-977.275
1224	-787.231	-1016.02
1225	-722.235	-981.64
1226	-705.168	-918.069
1227	-665.862	-936.94
1228	-713.681	-886.215
1229	-755.524	-1009.01
1230	-679.653	-947.207
1231	-671.152	-917.852
1232	-699.803	-963.105
1233	-638.949	-896.629
1234	-648.235	-877.965
1235	-729.836	-971.437
1236	-657.7	-848.417
1237	-626.736	-793.9
1238	-668.76	-838.761
1239	-540.189	-734.085
1240	-630.62	-893.735
1241	-655.444	-874.7
1242	-643.578	-850.001
1243	-643.797	-898.019
1244	-691.77	-922.528
1245	-680.172	-922.555
1246	-621.061	-858.493
1247	-669.764	-882.523
1248	-669.429	-861.06
1249	-609.241	-789.519
1250	-656.058	-789.904
1251	-647.659	-858.152
1252	-663.511	-879.32
1253	-639.321	-872.616
1254	-677.221	-909.719
1255	-550.508	-743.318
1256	-618.313	-812.074
1257	-666.678	-810.27
1258	-653.302	-902.584
1259	-667.659	-907.088
1260	-658.782	-958.656
1261	-588.725	-871.347
1262	-677.84	-989.451
1263	-654.967	-984.901
1264	-636.025	-898.2
1265	-609.405	-864.628
1266	-603.069	-841.74
1267	-661.531	-867.707
1268	-545.539	-857.701
1269	-689.798	-953.455
1270	-659.002	-963.189
1271	-635.867	-916.984
1272	-572.433	-796.877
1273	-606.523	-800.624
1274	-570.38	-820.284
1275	-559.984	-827.814
1276	-625.385	-899.307
1277	-617.836	-857.572
1278	-678.005	-918.265
1279	-637.997	-903
1280	-606.125	-841.271
1281	-590.891	-843.783
1282	-634.336	-850.155
1283	-603.239	-885.777
1284	-621.816	-910.128
1285	-609.935	-932.596
1286	-655.001	-1025.1
1287	-572.641	-879.689
1288	-623.645	-920.438
1289	-614.889	-842.607
1290	-591.582	-917.17
1291	-524.682	-829.73
1292	-570.178	-908.789
1293	-602.395	-886.332
1294	-533.16	-886.153
1295	-587.981	-907.602
1296	-550.76	-884.848
1297	-564.163	-843.567
1298	-611.417	-875.649
1299	-664.973	-949.842
1300	-630.385	-918.622
1301	-638.586	-950.961
1302	-641.811	-942.117
1303	-596.587	-870.451
1304	-585.746	-887.998
1305	-609.144	-921.457
1306	-484.757	-752.515
1307	-519.29	-809.233
1308	-553.338	-875.147
1309	-492.69	-733.177
1310	-554.915	-759.857
1311	-563.299	-843.629
1312	-521.736	-659.08
1313	-550.752	-844.965
1314	-616.797	-904.087
1315	-625.054	-853.234
1316	-610.253	-802.976
1317	-543.323	-880.417
1318	-541.83	-808.836
1319	-545.917	-853.775
1320	-561.257	-819.355
1321	-540.247	-806.64
1322	-568.311	-806.38
1323	-540.239	-818.872
1324	-482.02	-755.16
1325	-463.282	-749.715
1326	-526.214	-826.847
1327	-519.803	-815.225
1328	-465.44	-778.991
1329	-513.395	-836.857
1330	-519.831	-800.035
1331	-565.585	-921.937
1332	-616.143	-879.462
1333	-566.402	-843.282
1334	-498.087	-801.914
1335	-443.942	-732.804
1336	-513.404	-800.682
1337	-411.054	-739.433
1338	-439.197	-763.824
1339	-459.361	-802.253
1340	-467.672	-712.767
1341	-544.026	-729.561
1342	-506.714	-752.377
1343	-540.21	-756.129
1344	-510.679	-697.83
1345	-496.513	-693.755
1346	-517.701	-705.921
1347	-496.151	-679.851
1348	-469.107	-697.278
1349	-493.669	-661.603
1350	-456.849	-664.913
1351	-449.563	-690.097
1352	-429.529	-654.909
1353	-465.291	-700.693
1354	-435.755	-682.966
1355	-439.591	-631.386
1356	-560.696	-797.746
1357	-452.702	-655.904
1358	-465.043	-680.816
1359	-393.138	-586.148
1360	-477.186	-685.493
1361	-364.86	-580.963
1362	-490	-703.347
1363	-407.301	-641.83
1364	-491.517	-700.73
1365	-420.802	-592.54
1366	-552.151	-765.84
1367	-444.005	-640.737
1368	-429.716	-604.051
1369	-459.305	-642.726
1370	-408.869	-557.18
1371	-458.864	-643.342
1372	-449.661	-669.323
1373	-474.685	-631.619
1374	-438.018	-621.16
1375	-436.172	-613.719
1376	-416.743	-602.349
1377	-405.994	-548.733
1378	-381.195	-602.441
1379	-327.445	-482.158
1380	-482.174	-652.531
1381	-481.183	-682.738
1382	-464.86	-592.644
1383	-454.218	-615.116
1384	-522.274	-728.803
1385	-428.984	-621.338
1386	-472.453	-634.024
1387	-503.508	-709.306
1388	-503.447	-689.593
1389	-481.73	-652.856
1390	-454.607	-601.914
1391	-461.937	-668.278
1392	-480.154	-666.408
1393	-493.84	-651.531
1394	-496.798	-675.918
1395	-474.459	-676.305
1396	-416.183	-618.156
1397	-448.633	-645.766
1398	-521.626	-711.173
1399	-434.466	-631.644
1400	-355.192	-531.578
1401	-408.614	-591.283
1402	-378.739	-595.008
1403	-441.389	-647.555
1404	-433.286	-653
1405	-450.303	-646.479
1406	-434.983	-627.631
1407	-417.332	-585.589
1408	-492.951	-690.425
1409	-401.774	-629.545
1410	-450.212	-623.347
1411	-426.514	-591.16
1412	-489.148	-691.174
1413	-539.043	-725.45
1414	-448.965	-657.16
1415	-457.764	-613.224
1416	-451.666	-618.63
1417	-479.156	-634.715
1418	-455.732	-615.187
1419	-483.621	-664.467
1420	-483.385	-653.397
1421	-542.124	-751.933
1422	-460.952	-605.933
1423	-477.927	-717.175
1424	-524.145	-753.997
1425	-489.972	-711.56
1426	-514.063	-723.076
1427	-509.654	-826.339
1428	-485.553	-789.442
1429	-487.738	-722.909
1430	-478.362	-795.548
1431	-537.051	-813.166
1432	-532.308	-760.786
1433	-545.756	-804.62
1434	-554.12	-756.741
1435	-508.98	-693.157
1436	-489.103	-751.106
1437	-541.187	-873.106
1438	-539.013	-772.743
1439	-564.451	-858.356
1440	-508.481	-803.923
1441	-447.664	-711.795
1442	-504.962	-787.395
1443	-515.277	-735.067
1444	-546.981	-874.818
1445	-519.752	-793.4
1446	-524.76	-799.175
1447	-505.364	-746.003
1448	-513.449	-786.488
1449	-547.434	-761.274
1450	-525.155	-758.133
1451	-514.934	-754.435
1452	-566.83	-838.638
1453	-554.893	-771.655
1454	-469.107	-723.823
1455	-544.555	-725.033
1456	-565.994	-784.926
1457	-523.144	-794.124
1458	-564.752	-799.185
1459	-505.42	-746.449
1460	-521.189	-696.144
1461	-526.191	-724.411
1462	-564.04	-859.859
1463	-531.871	-855.522
1464	-554.517	-762.647
1465	-514.637	-828.938
1466	-532.725	-828.527
1467	-502.271	-783.138
1468	-508.173	-802.001
1469	-505.258	-773.044
1470	-515.068	-746.511
1471	-470.265	-732.069
1472	-443.65	-771.257
1473	-437.817	-719.202
1474	-419.575	-717.711
1475	-501.071	-809.976
1476	-484.94	-744.487
1477	-520.49	-812.468
1478	-477.273	-768.543
1479	-474.388	-782.948
1480	-514.611	-846.949
1481	-474.053	-778.647
1482	-494.574	-769.933
1483	-513.955	-786.761
1484	-494.023	-746.691
1485	-533.795	-810.835
1486	-546.461	-741.86
1487	-510.788	-784.823
1488	-507.882	-834.013
1489	-473.423	-778.563
1490	-496.996	-800.874
1491	-526.468	-824.323
1492	-467.942	-768.815
1493	-488.312	-790.488
1494	-476.565	-764.937
1495	-502.376	-804.543
1496	-495.043	-819.336
1497	-516.154	-825.557
1498	-465.483	-806.409
1499	-473.019	-753.604
1500	-481.844	-640.429
1501	-465.343	-765.127
1502	-484.79	-785.978
1503	-430.032	-689.341
1504	-504.892	-838.18
1505	-497.822	-845.342
1506	-512.313	-712.223
1507	-490.042	-770.929
1508	-582.872	-867.704
1509	-482.253	-672.65
1510	-553.441	-770.582
1511	-551.201	-777.235
1512	-577.5	-806.627
1513	-536.307	-758.297
1514	-539.412	-815.023
1515	-485.09	-781.483
1516	-499.036	-731.907
1517	-566.637	-785.507
1518	-512.649	-710.596
1519	-585.038	-795.797
1520	-547.27	-741.905
1521	-544.219	-705.835
1522	-556.906	-735.173
1523	-535.535	-723.728
1524	-512.821	-729.897
1525	-508.036	-733.398
1526	-557.597	-807.873
1527	-505.849	-748.356
1528	-534.215	-689.152
1529	-532.32	-737.053
1530	-532.732	-760.098
1531	-528.505	-708.608
1532	-549.212	-742.78
1533	-516.605	-691.431
1534	-533.78	-691.751
1535	-608.49	-796.584
1536	-602.813	-793.634
1537	-564.408	-755.626
1538	-547.589	-758.78
1539	-545.683	-690.409
1540	-496.258	-695.241
1541	-487.358	-646.654
1542	-542.748	-735.217
1543	-532.584	-722.23
1544	-510.453	-741.327
1545	-537.963	-735.153
1546	-464.224	-623.231
1547	-500.38	-651.82
1548	-549.416	-694.299
1549	-505.271	-665.507
1550	-574.1	-717.407
1551	-499.645	-676.55
1552	-529.037	-689.315
1553	-462.43	-598.187
1554	-484.49	-648.877
1555	-525.573	-731.968
1556	-524.884	-726.802
1557	-532.84	-695.561
1558	-470.792	-746.568
1559	-562.054	-751.136
1560	-488.508	-678.203
1561	-395.052	-590.383
1562	-516.134	-712.471
1563	-448.519	-662.824
1564	-486.743	-690.491
1565	-479.69	-680.593
1566	-485.691	-655.309
1567	-490.67	-635.405
1568	-510.47	-688.635
1569	-519.31	-700.554
1570	-455.321	-716.316
1571	-444.126	-705.926
1572	-445.582	-661.636
1573	-440.733	-612.967
1574	-416.01	-663.383
1575	-517.868	-749.973
1576	-447.811	-726.351
1577	-486.22	-649.328
1578	-522.595	-772.014
1579	-473.238	-690.173
1580	-491.948	-741.493
1581	-472.847	-682.408
1582	-476.917	-635.165
1583	-513.817	-732.157
1584	-435.131	-590.231
1585	-448.586	-628.419
1586	-481.82	-650.754
1587	-461.657	-616.604
1588	-498.639	-770.879
1589	-496.996	-770.098
1590	-468.77	-712.322
1591	-492.559	-758.752
1592	-452.687	-760.913
1593	-519.229	-811.108
1594	-534.253	-671.717
1595	-500.534	-735.647
1596	-525.876	-728.338
1597	-469.36	-729.851
1598	-489.526	-777.903
1599	-468.592	-624.487
1600	-473.715	-635.357
1601	-540.09	-687.498
1602	-505.795	-658.345
1603	-426.311	-582.682
1604	-498.928	-662.994
1605	-473.1	-645.593
1606	-469.265	-637.779
1607	-496.782	-659.1
1608	-472.363	-632.754
1609	-501.118	-649.843
1610	-535.788	-687.645
1611	-592.769	-760.772
1612	-635.513	-823.311
1613	-550.866	-753.006
1614	-581.228	-755.593
1615	-623.521	-814.368
1616	-571.137	-749.722
1617	-580.926	-716.079
1618	-587.152	-739.727
1619	-583.734	-755.373
1620	-564.53	-737.518
1621	-589.746	-777.654
1622	-586.326	-800.99
1623	-568.624	-738.982
1624	-507.351	-657.425
1625	-528.844	-692.105
1626	-493.635	-600.186
1627	-516.48	-646.751
1628	-549.417	-700.315
1629	-599.233	-761.75
1630	-526.413	-699.513
1631	-536.822	-648.442
1632	-551.526	-746.072
1633	-573.247	-752.333
1634	-614.809	-799.126
1635	-543.816	-671.977
1636	-515.968	-636.364
1637	-554.461	-699.618
1638	-573.451	-774.141
1639	-562.211	-721.663
1640	-610.834	-745.864
1641	-651.907	-814.633
1642	-640.339	-819.504
1643	-657.668	-787.59
1644	-639.707	-804.702
1645	-699.357	-853.691
1646	-666.03	-841.763
1647	-675.855	-855.353
1648	-686.797	-848.074
1649	-622.211	-769.803
1650	-638.565	-841.222
1651	-629.249	-829.066
1652	-654.933	-852.453
1653	-613.998	-866.895
1654	-671.333	-862.245
1655	-654.497	-802.988
1656	-706.262	-881.174
1657	-604.09	-774.89
1658	-644.868	-847.694
1659	-644.446	-824.021
1660	-652.558	-828.506
1661	-685.106	-890.246
1662	-682.211	-877.58
1663	-650.526	-869.434
1664	-693.62	-907.715
1665	-682.425	-875.467
1666	-717.746	-953.942
1667	-710.293	-849.493
1668	-712.736	-883.434
1669	-716.454	-830.562
1670	-681.372	-838.888
1671	-743.244	-912.824
1672	-700.172	-881.936
1673	-662.878	-840.704
1674	-667.346	-826.697
1675	-647.736	-814.561
1676	-721.056	-950.959
1677	-730.822	-875.887
1678	-686.97	-908.889
1679	-665.514	-888.367
1680	-683.093	-892.372
1681	-623.963	-797.305
1682	-683.717	-905.721
1683	-642.038	-842.246
1684	-677.086	-888.271
1685	-671.314	-840.514
1686	-716.492	-881.096
1687	-673.554	-801.1
1688	-581.598	-741.05
1689	-693.812	-830.156
1690	-655.769	-779.866
1691	-712.832	-863.967
1692	-615.778	-734.018
1693	-674.115	-792.862
1694	-693.166	-851.863
1695	-678.35	-835.201
1696	-633.971	-805.835
1697	-640.419	-869.734
1698	-654.232	-826.998
1699	-641.179	-829.795
1700	-656.061	-861.687
1701	-609.646	-807.317
1702	-674.767	-846.677
1703	-675.901	-854.559
1704	-622.486	-801.353
1705	-699.176	-880.939
1706	-620.588	-747.621
1707	-683.092	-875.975
1708	-579.077	-773.79
1709	-689.118	-897.551
1710	-662.593	-833.077
1711	-602.725	-755.01
1712	-665.102	-866.617
1713	-618.262	-763.186
1714	-655.92	-848.716
1715	-724.023	-876.455
1716	-667.592	-799.426
1717	-694.287	-849.104
1718	-672.514	-782.284
1719	-700.697	-809.962
1720	-678.035	-780.697
1721	-579.184	-655.926
1722	-613.408	-731.033
1723	-619.87	-713.152
1724	-578.296	-682.118
1725	-646.542	-840.396
1726	-677.343	-898.064
1727	-575.978	-814.375
1728	-516.039	-760.67
1729	-587.209	-813.236
1730	-494.897	-724.752
1731	-452.252	-662.673
1732	-496.701	-723.569
1733	-496.008	-707.019
1734	-545.469	-773.689
1735	-610.518	-840.703
1736	-563.553	-775.88
1737	-588.924	-757.387
1738	-588.532	-790.025
1739	-612.909	-851.795
1740	-556.322	-736.074
1741	-632.804	-725.209
1742	-598.495	-748.446
1743	-615.225	-759.946
1744	-566.915	-649.315
1745	-569.312	-680.572
1746	-576.584	-700.042
1747	-583.579	-723.909
1748	-625.7	-760.23
1749	-608.87	-740.934
1750	-573.573	-686.114
1751	-581.943	-717.492
1752	-610.224	-747.511
1753	-564.278	-656.949
1754	-572.593	-694.267
1755	-631.585	-771.203
1756	-585.866	-722.2
1757	-612.571	-776.103
1758	-584.223	-747.578
1759	-517.037	-651.267
1760	-567.343	-691.023
1761	-613.142	-776.793
1762	-582.532	-701.073
1763	-619.121	-771.137
1764	-580.039	-721.354
1765	-610.647	-788.753
1766	-626.415	-824.742
1767	-580.153	-780.35
1768	-566.404	-773.844
1769	-632.482	-807.954
1770	-656.338	-806.597
1771	-635.176	-802.118
1772	-631.526	-767.523
1773	-608.72	-842.644
1774	-658.635	-796.017
1775	-586.23	-738.082
1776	-677.006	-824.603
1777	-633.452	-804.394
1778	-627.89	-775.941
1779	-648.654	-783.425
1780	-689.838	-923.562
1781	-603.184	-763.48
1782	-684.918	-814.964
1783	-691.61	-857.594
1784	-603.767	-722.02
1785	-646.74	-792.024
1786	-643.178	-837.419
1787	-657.897	-845.241
1788	-680.249	-914.234
1789	-588.103	-768.777
1790	-639.779	-849.095
1791	-598.834	-799.152
1792	-575.639	-778.311
1793	-674.181	-871.511
1794	-596.735	-791.601
1795	-689.863	-839.259
1796	-665.631	-878.934
1797	-702.73	-861.915
1798	-696.176	-849.755
1799	-647.705	-794.698
1800	-592.993	-782.766
1801	-607.502	-763.984
1802	-669.864	-827.734
1803	-654.006	-839.086
1804	-646.661	-867.656
1805	-696.9	-890.661
1806	-614.982	-819.018
1807	-643.464	-811.67
1808	-737.381	-908.551
1809	-651.229	-828.56
1810	-652.871	-797.791
1811	-614.053	-801.281
1812	-664.84	-865.229
1813	-681.847	-948.114
1814	-690.196	-1022.74
1815	-628.282	-931.538
1816	-667.726	-880.53
1817	-601.058	-832.896
1818	-614.956	-777.664
1819	-625.067	-809.432
1820	-562.4	-791.086
1821	-517.915	-740.73
1822	-610.256	-855.892
1823	-583.954	-751.612
1824	-494.689	-691.68
1825	-530.255	-706.165
1826	-585.664	-789.005
1827	-606.248	-791.576
1828	-529.02	-726.905
1829	-607.241	-827.652
1830	-580.52	-752.716
1831	-657.157	-824.271
1832	-700.871	-842.655
1833	-565.426	-759.164
1834	-608.237	-864.396
1835	-594.542	-788.043
1836	-715.846	-922.559
1837	-685.286	-883.65
1838	-700.403	-913.536
1839	-710.351	-879.121
1840	-700.074	-873.57
1841	-723.224	-879.374
1842	-666.718	-849.989
1843	-668.749	-893.337
1844	-698.096	-863.888
1845	-690.488	-872.934
1846	-723.326	-865.225
1847	-685.454	-818.919
1848	-653.484	-884.241
1849	-717.188	-917.279
1850	-684.011	-855.236
1851	-708.227	-874.622
1852	-639.641	-805.965
1853	-636.428	-776.261
1854	-619.663	-758.841
1855	-624.495	-748.785
1856	-719.828	-871.258
1857	-640.014	-803.295
1858	-676.081	-817.005
1859	-655.042	-800.521
1860	-639.937	-874.149
1861	-647.589	-859.454
1862	-643.063	-830.273
1863	-673.026	-892.467
1864	-636.471	-800.428
1865	-615.237	-776.307
1866	-615.513	-764.755
1867	-649.749	-818.5
1868	-706.576	-871.638
1869	-670.425	-849.207
1870	-688.546	-881.781
1871	-672.91	-852.138
1872	-608.288	-782.781
1873	-649.618	-811.177
1874	-591.727	-720.933
1875	-652.696	-770.306
1876	-626.71	-807.318
1877	-602.671	-790.941
1878	-612.142	-797.763
1879	-662.576	-804.019
1880	-679.283	-831.646
1881	-657.293	-826.304
1882	-644.454	-741.706
1883	-783.32	-915.066
1884	-717.848	-911.298
1885	-667.965	-807.714
1886	-590.355	-735.441
1887	-611.357	-793.708
1888	-572.126	-748.42
1889	-697.818	-905.766
1890	-647.272	-889.417
1891	-671.524	-860.732
1892	-584.848	-734.617
1893	-665.309	-803.355
1894	-689.589	-839.563
1895	-632.332	-787.731
1896	-698.03	-896.847
1897	-656.905	-846.474
1898	-651.722	-848.352
1899	-674.743	-873.756
1900	-665.865	-809.155
1901	-664.726	-844.666
1902	-707.493	-893.374
1903	-644.301	-783.673
1904	-654.954	-796.027
1905	-660.956	-809.72
1906	-653.804	-821.338
1907	-678.793	-904.181
1908	-672.4	-840.692
1909	-574.542	-761.325
1910	-625.794	-815.312
1911	-607.384	-780.356
1912	-631.73	-839.868
1913	-534.285	-701.34
1914	-571.579	-815.117
1915	-614.671	-768.094
1916	-593.432	-789.361
1917	-616.01	-808.432
1918	-670.54	-850.351
1919	-636.39	-740.426
1920	-678.913	-874.646
1921	-575.349	-763.283
1922	-570.401	-760.592
1923	-643.495	-786.115
1924	-644.285	-769.392
1925	-630.78	-832.853
1926	-661.891	-834.532
1927	-648.418	-859.708
1928	-654.547	-827.426
1929	-617.337	-831.726
1930	-633.977	-754.866
1931	-564.302	-713.982
1932	-610.475	-746.095
1933	-581.819	-732.995
1934	-641.513	-761.415
1935	-568.588	-718.216
1936	-578.561	-792.919
1937	-569.848	-738.195
1938	-503.794	-666.741
1939	-530.792	-719.991
1940	-483.705	-650.397
1941	-467.482	-681.237
1942	-498.508	-688.232
1943	-391.651	-563.194
1944	-545.411	-739.625
1945	-608.364	-807.41
1946	-585.566	-755.225
1947	-583.264	-803.564
1948	-582.961	-820.903
1949	-626.128	-827.021
1950	-695.999	-883.74
1951	-597.32	-812.467
1952	-607.184	-798.475
1953	-653.773	-804.362
1954	-589.63	-779.924
1955	-538.505	-699.248
1956	-584.934	-720.583
1957	-504.51	-663.548
1958	-604.28	-757.716
1959	-701.98	-836.155
1960	-624.904	-814.642
1961	-507.157	-633.192
1962	-597.34	-729.41
1963	-535.409	-660.301
1964	-579.712	-742.92
1965	-647.813	-766.486
1966	-584.871	-774.213
1967	-638.21	-779.889
1968	-651.736	-833.32
1969	-665.548	-760.596
1970	-677.86	-856.913
1971	-545.47	-660.183
1972	-548.976	-701.079
1973	-575.486	-752.077
1974	-569.69	-687.381
1975	-652.638	-788.185
1976	-614.563	-745.177
1977	-632.935	-761.854
1978	-551.867	-724.257
1979	-589.216	-748.279
1980	-636.65	-835.383
1981	-531.489	-728.046
1982	-586.153	-736.543
1983	-572.052	-718.836
1984	-561.253	-685.585
1985	-542.374	-703.583
1986	-523.083	-714.946
1987	-526.378	-674.974
1988	-474.693	-606.599
1989	-473.659	-618.792
1990	-523.055	-724.083
1991	-388.464	-550.259
1992	-439.581	-565.141
1993	-471.586	-595.142
1994	-512.618	-635.319
1995	-466.069	-653.025
1996	-493.176	-695.063
1997	-459.23	-608.734
1998	-397.513	-516.603
1999	-404.128	-548.805
[truncated: 501 more rows]
