# Supplementary material for: K128 ubiquitination constrains RAS activity by expanding its binding interface with GAP proteins
Source: EMBO J. 2024 Jun 10;43(14):2862–77. doi: 10.1038/s44318-024-00146-w (PMC11251195; doi:10.1038/s44318-024-00146-w)
Supplement: Supplementary file 5 — Source data Fig. 3 [file 44318_2024_146_MOESM5_ESM.zip]

Archive with 9 entries (9 files):
- distance_Fig3A.xlsx
- distance_Fig3E.xlsx
- Fig 3B-Growth assay.pdf
- Fig 3B-Relative growth.xlsx
- Fig 3C-western IP-WCL.pdf
- Fig 3D-western IP-WCL.pdf
- Fig 3F-Growth assay.pdf
- Fig 3F-Relative growth.xlsx
- Fig 3G-western IP-WCL.pdf
