# Supplementary material for: K128 ubiquitination constrains RAS activity by expanding its binding interface with GAP proteins
Source: EMBO J. 2024 Jun 10;43(14):2862–77. doi: 10.1038/s44318-024-00146-w (PMC11251195; doi:10.1038/s44318-024-00146-w)
Supplement: Supplementary file 5 — Source data Fig. 3 [file 44318_2024_146_MOESM5_ESM.zip › distance_Fig3A.xlsx]

## Sheet: Sheet1
Salt brideg distnace: NRAS-Ubi / RASA1 system
E34Ub:R1016RASA	E34Ub:K1024RASA	R74Ub:E1008RASA	R74Ub:E1015RASA
12.1509	7.54214	14.4107	3.45308
9.79263	6.89344	16.4551	6.19617
8.47062	10.3688	15.1427	7.64993
7.61024	6.30953	13.4737	7.02278
9.0804	10.4597	13.8314	8.6577
9.07341	10.6754	15.5707	10.3538
12.5771	10.3709	14.3057	8.85893
8.82484	10.5148	14.8772	3.39528
10.3801	6.85288	13.6376	7.79014
10.2124	8.39686	14.8873	5.90627
12.0023	7.74728	13.3933	3.22047
11.3452	6.42624	15.1825	3.4191
10.554	8.99829	13.2645	3.56074
9.02387	6.7539	15.1966	3.58623
10.3129	9.1554	13.8567	3.23401
14.1585	10.8853	14.1073	3.3388
13.9611	13.6594	15.761	3.40601
12.0967	13.2132	13.8415	3.3352
11.4804	12.6238	14.9238	3.37891
15.8814	14.8924	14.2331	3.33369
12.3502	13.3185	16.3989	3.3089
13.0741	12.6083	16.0355	3.3087
13.4497	10.6236	15.879	3.42965
13.4069	15.8437	15.1574	3.59203
9.84903	10.7793	17.2975	3.44071
11.8157	10.9652	11.798	3.39327
11.5259	10.1745	16.5966	3.4799
11.1131	13.4328	11.328	3.56528
10.047	11.7277	16.1637	3.48195
11.0433	12.6185	14.5799	3.34903
10.885	9.46298	14.8196	3.41841
10.6241	10.0731	12.2407	3.40436
12.5527	10.1546	14.5325	3.90045
14.1761	14.4318	14.2073	3.35711
13.3384	13.9747	15.6816	6.48505
12.9091	15.5398	15.0556
13.463	11.8138	14.6692	12.0319
12.5364	9.98347	16.8808	9.22114
11.8408	9.93325	16.677	9.18054
12.4471	10.3081	16.6346	9.17609
13.5173	13.6917	16.8299	9.60305
12.2155	9.06425	15.1909	10.0784
22.0118	8.28052	15.0738	3.42208
15.1963	9.48276	13.4068	7.40334
16.8984	5.30376	14.1153	8.48884
15.3659	5.04857	11.9571	3.27594
14.0414	4.37548	12.267
12.9626	2.51528	10.301	3.39684
13.8375	2.52168	11.2851	3.39078
10.6042	2.96441	13.3524	3.27322
12.1735	3.353	13.9092	3.36487
14.8417	4.11378	13.6526	3.27456
14.0817	8.34659	12.0526	3.35657
13.3347	5.28471	12.1815	3.37277
9.17721	2.69259	13.3616	3.27212
13.7359	3.16631	13.676	3.2729
14.883	3.39846	12.2005	3.54761
14.0974	2.76909	12.0174	9.13352
7.23097	3.08746	13.1978	6.83062
9.67296	5.24204	13.6737
6.1948	6.86393	12.281	3.26948
6.11474	2.66834	14.0472	3.23934
8.10818	2.83754	12.5026	3.26676
4.5607	4.94071	10.9757	3.29631
10.0639	8.51821	13.5087	3.28732
7.30917	8.55998	12.5596	3.3019
8.81289	11.5068	11.3801	3.3112
10.8902	12.8889	12.6158	3.31841
11.4719	10.1663	12.2357	3.41207
12.8671	7.68666	13.2713	3.24466
17.8731	3.68121	15.7418	3.25582
6.83967	5.42485	13.7428	3.38187
7.28446	2.48006	13.3734	3.46434
9.22285	3.65224	13.4467	3.35358
4.16921	5.28	12.617	3.68172
4.60233	6.04446	14.0452	3.41494
4.96589	6.06381	14.113	3.82933
4.4983	4.26771	12.3889	3.35079
7.13148	4.76744	15.2429	3.26757
11.2818	3.9854	12.7296	3.42383
10.8187	3.47051	12.8672	3.46794
13.9357	3.32533	15.4073	3.38669
13.467	3.73279	13.7523	3.26233
10.6239	3.30065	13.7003	3.19436
9.57783	2.48011	14.4476	3.42913
8.19586	3.52985	14.3542	3.41642
8.06568	4.4958	12.8287	3.25644
9.6576	3.64425	13.82	3.31475
11.0015	3.71374	13.7758	3.12988
11.5512	3.53605	13.8412	3.33608
10.0512	2.97035	10.1725	3.38791
11.0493	2.68119	13.7588	3.31835
9.21699	2.58473	11.0891	3.41019
10.9599	3.40063	11.0901	3.48933
11.9113	2.93314	14.0378	3.53873
11.213	3.35189	13.3699	3.29065
12.0437	2.71738	12.6718	3.4164
11.4081	3.05797	13.7781	3.32369
11.216	3.1303	13.2641	3.25244
9.78191	2.7631	14.2936	4.67635
12.5069	3.58073	12.7545	7.56561
11.7536	3.63965	14.1723	4.61751
11.8609	5.03269	10.6859	4.35155
12.0768	3.76168	12.5331	3.40614
9.30556	3.72717	8.46544	4.40584
15.2993	7.72666	11.743	4.22161
11.6478	9.93023	7.90929	4.21345
5.41649	8.87603	6.94908	4.24101
6.64508	5.6443	11.052	4.15092
7.76622	4.47137	11.8923	4.25796
8.92417	3.31815	12.2802	4.24553
8.73524	2.76715	11.7057	3.61111
9.95614	3.08162	13.9747	3.93088
11.0181	3.37976	14.5882	4.1268
10.6195	2.60307	14.3739	4.02883
10.1894	2.93257	14.2808	3.56674
11.3217	3.06096	13.0386	3.33158
10.3973	3.5153	12.0534	3.43595
9.55907	3.34692	14.1796	3.33823
11.8727	3.59003	10.414	4.25761
6.29117	2.79743	9.84778	3.33745
6.64376	2.7157	13.0522	4.24872
7.16909	2.60614	10.6794	4.23128
9.48375	3.36348	11.2498	4.35371
8.81129	3.2254	14.546	4.26635
6.62307	3.96362	9.73951	3.97435
6.62089	2.60733	12.2698	3.91145
4.56791	3.55884	12.4202	3.7258
3.92443	2.71849	11.1446	3.91694
4.34918	4.8598	12.1781	4.26865
4.03565	3.06831	11.736	4.31566
4.4804	3.27903	11.0447	3.79903
4.45642	3.27231	10.6836	4.10112
4.36457	5.19921	8.01415	4.13233
3.46973	4.88036	8.7845	4.26308
4.27871	8.28067	8.15483	4.2298
4.79959	5.11596	10.0255	4.08162
4.94936	5.22251	9.42877	4.13997
4.45186	2.65681	12.5598	4.33027
4.41191	2.56576	9.45812	3.36812
4.388	3.31042	10.205	4.16737
4.08155	2.62615	10.0648	4.10439
4.25943	2.98033	9.36847	3.87545
4.58305	3.05979	9.35825	4.02676
4.29154	3.01597	10.0806	3.71073
4.46561	3.23175	11.1617	4.12024
4.22152	3.40512	9.61624	4.35822
4.47458	3.24509	9.12384	4.17671
4.51005	2.9736	8.42952	4.21978
4.06461	3.36853	9.17607	3.52296
4.82417	2.70322	9.86735	3.33865
4.38119	3.17512	10.3165	3.32875
4.4027	2.74221	10.8438	3.3566
3.6195	2.95168	11.4526	3.20533
4.54333	2.49643	11.2014	4.0836
4.55076	2.64228	11.8695	3.28108
4.61006	2.75837	12.7563	3.39658
4.5017	2.70516	11.9269	3.51192
4.50481	2.67303	8.93855	3.80682
4.62301	2.92218	10.8357	3.40293
4.15621	2.93232	13.1561	3.19905
4.56573	2.71787	7.60617	3.70801
4.31398	2.43588	11.1454	3.73973
4.5616	2.59564	8.28889	4.68981
4.85326	2.90167	7.62032	3.46746
4.53292	3.01871	12.4064	3.41769
4.42072	2.92428	9.68122	3.71122
4.42204	2.74172	10.8513	3.83645
4.0991	2.95661	11.0298	3.60649
4.37455	2.98329	10.5407	4.03232
4.34717	5.14265	8.64246	4.01438
4.24846	2.94867	12.3703	4.38252
4.90367	2.43556	8.19839	5.64804
4.62946	2.95266	6.4652	3.93588
4.66993	3.0764	6.9603	3.79629
4.47415	3.15282	9.53355	3.94775
4.16857	2.85194	6.19537	3.61142
4.1495	6.11483	5.78341	3.51867
3.99656	6.63867	6.623	3.3846
4.2125	5.60337	7.48681	3.94033
4.25185	7.26558	7.1739	3.36745
4.55029	6.56633	9.83993	4.19118
4.45407	5.20492	9.53054	3.34417
3.90764	7.1243	9.88849	3.57507
4.24974	3.24597	8.96518	3.48647
6.29842	3.08291	8.62039	4.16473
6.19457	2.61965	11.7948	4.39668
4.62603	3.38824	9.63409	3.40659
4.31039	2.71587	8.14068	4.0879
4.42129	3.69393	11.4871	4.04052
4.67534	3.16003	9.86517	3.09338
4.51981	3.13112	8.74197	4.82795
4.53855	3.5866	9.29547	4.08598
4.56808	3.72829	11.2633	4.11628
4.8475	3.38289	8.14386	3.98277
4.35763	3.08823	10.8467	3.40237
4.13399	3.18855	10.0861	3.8977
4.72972	2.93072	8.60219	3.34112
4.29951	3.5524	10.8898	3.24262
4.56057	3.54958	6.63641	3.17242
4.33334	3.93077	7.88572	4.18581
4.53455	5.13182	7.88805	3.1319
4.08108	3.31196	8.95103	3.3719
4.62459	3.18997	10.1473	3.60272
4.29584	2.55092	9.37005	3.40573
4.52838	2.63309	9.32597	3.30452
4.41159	2.7229	8.25201	4.29916
4.97726	3.05402	7.58251	3.72885
4.28525	2.88941	10.7886	3.41793
4.94783	2.71657	11.36	3.7713
4.72475	2.81402	10.076	3.96298
4.76172	2.53949	10.8674	3.51732
4.51543	3.2349	9.87045	3.42772
4.56561	2.74645	11.7787	3.66663
4.29584	3.66593	8.15163	3.37806
4.43755	3.53872	8.29399	4.12214
4.57747	3.51229	7.21088	3.2062
4.82253	2.5983	6.93599	3.67273
4.73173	2.58683	8.7595	4.08424
4.13458	2.64856	7.88201	4.59698
4.86855	2.58788	10.0827	4.25877
4.91684	2.96227	11.4054	4.28886
4.80937	3.72098	8.25107	3.3731
4.34071	5.10277	8.49044	4.32092
4.54742	2.81798	8.07	4.19103
4.1828	3.07088	8.55921	3.41058
4.68221	6.73429	8.81573	3.52774
4.32159	6.39388	8.12305	3.43881
4.65943	6.24343	10.9406	4.09434
4.65369	7.9401	8.54569	6.54039
4.76874	2.70227	7.61863	3.37498
5.03472	2.50774	8.19413	3.29494
4.40114	2.92983	10.1845	3.45287
4.53405	5.47299	11.0913	3.37684
4.31653	4.8771	10.8626	3.26437
6.90033	3.14501	9.33784	3.81941
4.78512	6.73347	8.52829	4.17836
4.20776	2.3793	11.3255	4.33856
4.81179	6.5687	9.57835	3.345
4.74001	7.42522	11.6282	3.56202
4.67042	5.2557	8.5398	3.9296
4.667	7.99989	10.4568	4.20897
4.32472	5.42604	8.41468	4.44306
6.60411	6.66576	10.6039	3.34179
7.33207	7.30038	9.17907	3.34078
4.93103	7.21029	7.85211	5.47774
4.69057	7.10403	11.1056	3.41561
4.62189	7.38005	11.1619	3.2044
4.62735	7.9083	9.93983	3.24548
4.83074	7.33204	10.0615	3.26417
4.41218	3.49905	10.6547	3.72062
4.15649	5.75955	8.10494	3.31278
4.70022	8.48395	10.5905	3.55239
4.33724	5.01928	10.1794	3.21647
4.45837	7.69393	11.2412	3.42744
4.30012	5.48887	10.9956	3.23815
4.2498	6.23754	10.8515	3.97277
4.48355	7.36515	10.8882	3.4656
4.4312	7.62893	10.2571	3.47476
4.19459	7.13163	11.3365	4.2892
3.29585	3.81167	8.704	3.36234
4.60846	7.6112	7.95857	3.39158
4.88009	6.53215	12.004	3.24481
4.32643	7.037	10.4419	3.35325
4.31235	6.72048	9.03516	3.27777
4.72082	9.29259	10.2234	3.83477
4.19459	8.02738	8.20352	4.01331
4.71128	7.87025	8.89557	3.56588
4.53475	9.91097	9.17619	3.3227
4.57376	7.76831	10.4065	3.30724
4.15881	7.63605	11.3684	3.49804
4.50886	8.62211	9.83353	3.30427
4.22792	9.19907	10.7606	4.39067
4.22713	8.56498	11.1966	4.06255
4.43683	8.34841	9.37929	3.42309
4.38168	8.08183	9.42942	4.04107
4.93903	9.02634	11.4813	3.36444
4.63033	7.5337	8.00115	5.97965
4.21211	7.9033	8.35166	3.42584
4.41275	9.3072	9.45249	3.41232
4.41564	8.49363	9.95473	4.15366
4.24453	6.16692	10.6659	3.34245
4.50845	8.7536	9.36799	3.36273
4.23626	8.59656	11.1016	3.4247
4.05404	8.06594	9.43362	4.0767
4.42274	7.34423	7.85288	3.31848
4.16025	8.41021	10.6736	3.26816
4.37007	8.36069	10.7455	3.42883
3.53846	8.75886	7.48698	3.22466
4.13288	8.83268	10.9156	4.6451
4.1683	8.17578	8.7439	3.45018
4.27496	7.75195	10.8621	4.17693
4.11623	7.14138	11.0406	3.88048
4.3087	8.60087	7.62697	3.6505
4.24896	7.38642	10.7134	3.39414
4.38644	8.41275	7.81007	3.14287
4.34044	8.68497	8.21872	3.26724
4.10313	6.03461	11.4856	3.27238
4.3535	9.96088	10.7906	3.47036
4.05073	7.32034	8.67251	3.23739
4.39761	7.86712	8.56671	3.25888
4.33478	8.17692	9.74896	3.95968
4.26833	7.63691	10.9904	4.36818
4.40045	8.42785	7.43782	3.17665
4.17877	8.84394	9.0852	3.48263
4.07029	8.88882	10.9364	4.23548
4.32618	6.08077	9.14107	3.25306
4.32659	8.33188	10.7476	3.37119
4.17397	7.94123	11.1066	3.32369
4.04382	9.3099	10.358	4.07379
4.22949	7.88123	12.8357	3.8201
4.13754	8.08221	10.8638	3.40739
4.36516	7.83067	8.55753	3.28163
4.35266	8.41728	9.90567	3.71923
4.23239	7.98003	10.2558	4.45437
4.31556	8.41583	9.62086	3.52611
4.22579	7.31319	11.7119	3.26149
4.18127	7.40688	9.5431	3.35732
4.13782	7.90483	8.82405	3.56306
4.36279	8.48413	10.6835	3.8615
4.1321	6.86246	7.61528	4.06207
4.06047	7.0299	8.63773	3.39582
4.21777	8.04856	9.6751	3.48106
4.63365	7.14448	10.6411	3.56874
4.36209	5.7737	11.3236	3.30428
4.38991	7.33965	9.00418	3.2938
4.37429	7.93625	10.3717	3.67598
4.06579	6.65969	9.30031	3.45489
4.42583	8.38664	11.0004	3.4085
4.21868	7.77839	8.53564	3.27685
4.23226	4.91037	10.6365	3.63872
4.37863	7.18228	10.9426	3.88257
4.15483	8.08532	11.1624	3.33683
4.158	7.90834	9.91314	3.54268
4.43417	7.69672	10.5251	3.3033
4.47919	7.38738	8.4764	3.16937
4.221	7.83824	11.142	4.08351
4.14978	7.35517	9.53793	3.35196
4.15431	8.50721	8.98499	4.08937
4.35109	6.77481	10.5314	4.20656
4.30848	7.93024	8.23224	3.5835
4.54846	7.59654	11.1734	4.34795
4.32745	7.36943	10.3039	4.13865
4.1643	7.95232	11.1135	4.08007
4.49669	8.07038	10.1336	6.85399
4.1826	8.02417	9.8558	7.08957
4.06263	6.94175	10.1987	7.68631
4.56087	8.55594	11.3772	8.02137
3.55078	7.92442	11.4807	7.1859
4.23995	7.29954	10.0479	3.50655
3.33929	7.8491	10.7732	3.25826
4.37017	10.0455	10.0446	3.41056
4.54856	8.80313	11.931	3.35187
4.45122	8.46017	11.4164	3.36484
4.53498	8.99017	11.3677	3.10028
4.43933	8.60067	10.1005	3.8065
4.0228	9.06773	8.696	3.2543
4.06972	7.30474	8.30824	3.34003
4.33129	9.37492	11.0699	3.31848
4.18628	9.25786	10.9263	3.27962
4.28206	8.87327	12.1105	3.45232
4.67183	9.28272	10.0893	3.38353
6.1531	7.86923	10.3021	3.33821
4.70257	9.0417	11.2084	3.31395
4.59968	8.50165	10.5218	3.60874
4.63553	8.46404	11.2572	3.50736
4.20935	7.74781	10.4045	3.35246
4.35173	7.98719	11.1998	3.38472
4.75184	8.90068	11.3864	3.40105
4.4846	8.68815	7.64776	3.27715
4.21818	9.78258	8.56317	3.44211
4.1891	7.16529	8.66362	3.25761
4.40077	8.16154	10.6001	3.17284
4.09746	9.55966	9.69563	3.37632
4.4603	7.21694	7.55092	3.21608
4.20352	7.2258	7.46385	3.37736
4.21183	8.08437	8.06153	3.38924
4.47943	6.26376	7.24968	3.23707
4.21899	8.95816	8.35371	3.3985
4.26815	7.43339	9.40337	3.81889
4.03541	6.46898	10.5541	3.39623
4.16086	6.36696	8.1134	4.19644
4.27533	7.17	9.96426	4.1857
4.71764	7.4667	11.5905	4.25434
3.44455	8.84286	8.79571	3.28811
4.23439	7.34741	9.62811	3.53988
4.55152	7.2341	11.0648	3.88359
4.2097	6.86138	8.4569	4.45317
4.36689	6.86932	9.56038	4.06373
4.42089	8.69779	10.1152	3.32528
4.17916	8.55785	10.9471	3.41953
3.98574	7.85012	11.717	3.27399
4.46745	7.97749	8.62777	3.63836
4.13275	7.45872	8.44099	3.34787
4.51204	9.29123	10.1867	3.5129
4.65839	8.69584	10.6088	3.29764
4.28432	8.66351	11.324	3.67732
3.54904	7.11935	11.2849	3.40321
4.931	8.22556	9.81438	4.15991
4.29991	9.92768	12.8162	3.3596
4.5879	9.4046	12.1164	3.47484
4.23121	8.85989	11.1429	3.42843
4.66993	9.76491	11.2876	3.25521
4.93472	6.16798	11.7204	3.36477
4.51001	9.52485	7.80846	3.51676
4.2633	8.71503	8.17793	3.25591
4.7249	8.95659	8.79233	3.51831
4.7393	7.03372	11.5373	3.28112
4.39028	9.02159	7.97075	3.43985
4.14797	7.40536	10.2116	3.29125
4.76597	4.55013	10.856	3.23157
4.41277	8.68413	10.9522	3.39216
4.18908	8.02226	9.57974	3.38193
4.61034	8.03566	9.39978	3.41459
4.44997	8.31809	11.0974	3.17841
4.43262	8.08554	10.3353	3.39245
3.77805	8.3833	7.02685	3.31108
4.46867	7.29117	7.96076	3.4504
4.12694	8.38935	10.0383	3.44962
4.55227	8.61223	10.634	3.29411
4.39076	6.5297	10.7391	3.31809
4.37374	8.28697	8.0142	3.36309
4.28088	8.13794	8.07062	3.44136
4.19618	7.45151	9.05346	3.20557
4.15263	7.88052	7.95167	3.58692
3.41815	8.91353	11.1411	3.37444
4.20903	9.19766	8.16322	3.44613
4.52484	8.05008	8.82239	3.43255
5.06102	5.54036	10.0128	3.44872
4.1546	7.8224	10.8973	3.29702
4.62577	8.8233	6.83731	3.56631
4.56055	6.81355	7.71756	3.47927
4.56016	8.5383	8.70733	3.37048
4.42472	7.75767	9.78373	3.25155
4.44917	5.46933	8.04102	3.41045
4.50314	5.62195	6.6111	3.36376
3.68639	8.47177	10.6504	3.40068
4.4364	6.89047	11.3366	3.35247
4.51437	7.32808	9.25991	3.26652
4.61474	8.49119	9.92142	3.40361
4.21329	8.51585	8.6486	3.44781
4.47983	8.82166	8.72589	3.50158
4.21659	8.18964	10.6265	3.48667
4.53587	6.93786	7.3657	3.35731
4.4838	7.09096	9.65698	3.17837
4.65959	9.50533	8.89375	3.41235
4.3419	8.99355	11.1566	3.3224
4.49021	8.39791	11.4445	3.37602
4.09275	8.82301	11.3908	3.28312
4.11418	8.35563	10.647	3.57965
4.26083	6.61719	11.3244	3.40848
4.0947	8.02228	8.08608	3.40125
4.60317	7.49304	9.65088	3.35376
4.64351	6.85799	9.02211	3.27253
4.25714	7.75923	5.81706	3.31246
4.3402	5.61202	7.30634	3.31052
4.53336	7.57625	6.60962	3.55851
4.24112	6.38432	8.37964	3.39084
4.49937	2.59409	7.33097	3.23913
3.81708	3.71448	10.6918	3.3239
4.17327	2.95461	6.80476	3.51319
4.56969	4.98199	5.95803	3.35099
4.27715	8.36702	10.2122	3.32971
4.18954	6.87042	8.69857	3.36046
4.35807	6.05154	8.09749	3.53615
4.39496	8.4397	9.78854	3.42244
4.57605	6.6135	10.9061	4.07486
4.31223	2.84855	10.6838	3.37317
4.30038	5.96036	8.89188	3.27496
4.30232	6.97946	10.1696	3.61493
4.76769	6.3288	10.8353	3.36061
4.56243	7.29286	10.6105	3.33465
4.57613	7.43541	9.61435	3.29571
3.57018	3.62918	10.8514	3.4637
3.35179	3.25947	9.32657	3.39874
4.4627	2.91242	10.5022	3.44655
4.67472	3.1745	10.0277	4.21463
3.38646	3.42091	9.11548	3.42686
3.24021	3.32189	8.83915	3.40436
4.21619	3.17717	9.86418	3.19409
4.41355	2.63813	8.80542	3.50581
4.1585	3.4185	11.958	3.35335
4.27779	3.09597	9.44994	4.17466
4.29838	8.48222	10.9286	3.42652
4.62765	7.12455	11.0595	3.25178
4.12323	7.49971	9.19949	3.42528
4.07367	8.24425	11.1417	3.47071
3.34381	9.70973	11.0934	3.32837
4.03463	7.623	8.95486	3.40701
4.72983	8.73348	9.52672	3.31023
4.50909	7.23947	11.8106	3.52665
4.32446	7.4825	8.32413	3.73097
4.5986	8.34482	8.67953	3.42586
4.36311	8.12178	11.8742	6.80291
4.34528	9.62291	11.2391	4.40352
4.49242	7.87418	11.0533	5.75003
4.63278	8.26908	10.3394	4.52516
4.90345	8.26344	10.9364	5.6024
4.60373	8.6355	12.0838	3.34752
4.40857	8.92344	10.5082	3.23832
4.81064	8.73776	7.92362	4.08091
4.4096	7.77286	7.69761	6.02162
4.30273	6.44503	7.4715	3.95207
4.18072	8.39932	6.19614	3.8185
3.6743	9.69585	8.21687	3.46258
4.45977	8.91572	9.86927	5.46342
4.25843	7.22656	5.51347	5.89342
4.60997	11.2933	8.23905	8.067
4.28193	7.62642	7.68287	7.91265
4.1218	6.72306	9.82068	9.6216
4.20306	6.87673	6.99627	7.80812
4.00592	7.5175	6.12808	8.65256
4.15014	7.962	6.31212	8.80559
4.57211	8.18942	9.67938	6.45887
4.14714	6.74235	7.11029	9.07179
4.10716	7.00999	6.16244	7.50917
4.32736	8.23535	5.71367	6.05095
4.00695	8.46982	8.21925	6.19311
4.30804	10.2495	7.55314	10.1548
4.20146	9.43626	9.23897	8.43805
4.16804	6.86179	7.32495	8.57854
4.25117	7.04305	7.11769	10.6229
4.15071	6.83577	3.87744	3.35121
4.44643	5.73966	8.86949	3.25082
4.21652	7.48739	8.43669	3.7224
4.25492	6.23976	9.15475	3.21838
4.55566	7.08646	5.00575	3.41935
4.59064	8.50367	7.56533	4.24112
4.23475	7.1278	7.83376	3.76832
4.28331	7.01127	7.78032	6.03388
4.20014	7.41864	7.33319	5.25129
4.35727	5.82933	6.057	6.0089
4.26588	2.83022	3.80832	5.92616
4.20804	5.75807	3.88739	3.27149
4.34106	5.55658	4.08242	3.50028
3.4596	3.76776	4.05999	3.74846
4.55133	5.61058	5.9688	3.20726
4.15521	7.55119	6.04289	3.43183
4.41055	6.29497	3.71399	3.20234
4.4482	5.4507	6.60939	3.8322
4.07005	5.86368	6.31355	3.41467
4.45263	5.84508	8.31701	3.35561
4.20728	3.32538	7.09757	3.37851
3.51983	3.74946	5.86008	4.02498
3.38156	3.30632	7.90787	3.33528
4.06612	2.83926	9.62149	3.39759
4.12202	3.04974	9.67449	3.32832
4.13066	2.88485	8.5926	3.63201
4.2137	2.67485	9.49305	3.56365
4.12126	2.70934	8.63997	3.24472
4.08782	3.06087	9.43188	3.56412
4.23929	2.5081	7.66309	3.5197
3.50308	3.513	9.31583	3.20592
4.16839	2.80793	10.0777	3.52285
4.15855	3.1526	3.71634	3.4301
4.74688	5.48329	8.00183	3.29365
4.42532	4.59161	9.53567	3.84987
4.2077	4.80981	9.43058	4.17976
4.3198	5.40392	7.90501	3.84549
4.12246	5.19878	5.12372	4.25264
4.38033	7.03807	4.74053	4.00938
4.43875	6.84748	9.61631	3.74159
4.48488	7.60276	9.71254	4.13262
4.38432	8.2934	9.46859	3.5314
4.46293	10.4535	8.30896	3.78452
4.24613	9.9696	9.28197	3.41935
4.20202	6.90568	9.44848	3.59613
3.98335	6.53736	9.06685	3.26329
4.4172	6.31595	7.20864	3.7979
4.37341	7.73418	8.83059	3.79531
4.29718	8.63765	8.45017	3.29845
4.06828	9.59129	9.00685	4.03837
4.24821	8.55618	8.46298	3.63535
4.84	8.74392	4.61029	3.37601
4.65054	5.27495	5.63347	3.80164
4.82857	6.5705	7.91538	3.78754
4.74382	7.50646	7.95541	3.51366
4.33708	7.62629	8.71179	3.68675
4.41652	6.14192	4.15702	3.42461
4.19584	9.63123	4.09837	4.00364
4.73362	6.64217	3.95946	3.6274
4.39384	3.08201	5.71128	3.80585
4.52554	6.28938	9.0946	3.87089
4.42976	6.47439	3.87561	3.8215
4.1914	3.10401	6.97486	3.75742
4.25829	2.61554	6.05394	3.86783
3.43268	3.47977	10.1519	3.81388
4.23566	2.7486	7.61079	3.80089
4.49035	2.86374	3.77599	3.44516
4.51721	5.13756	7.91503	4.18983
4.30585	6.44959	4.71323	4.26969
3.4513	3.57737	4.18696	4.42745
4.21158	2.61899	4.83594	4.16169
5.57134	5.94077	6.71357	3.42229
3.91111	5.37595	6.77232	3.42521
4.28844	3.02125	7.1162	3.31575
4.46015	4.83723	7.20165	3.99328
4.35982	2.76895	3.9166	4.3614
3.95439	5.5105	4.00232	4.19261
4.3584	5.7501	3.99459	4.35989
4.4688	5.74319	5.41087	4.20305
4.99216	5.02665	3.85956	4.3213
4.44417	5.96726	6.90712	4.03477
4.56328	5.30659	3.88932	4.31205
4.25483	6.01073	4.04146	4.24546
4.86525	5.3595	4.2719	3.35943
4.51042	8.47797	6.52089	3.83147
4.56616	5.36054	7.99119	3.70305
4.43437	5.76541	6.68085	4.0916
4.28184	5.65132	6.20063	3.82416
4.25741	7.99538	4.00695	3.36886
4.48996	3.68778	4.78281	3.83757
4.14519	7.03959	3.76536	3.44471
4.29747	5.35375	6.82671	3.32088
4.06876	7.12551	4.12211	4.02602
4.36938	8.54485	4.19952	4.04134
4.49845	4.67027	4.38771	4.16972
4.27937	5.37217	4.44878	3.32563
4.3711	6.59373	5.25587	4.32274
4.65871	5.51475	6.29455	3.83362
4.68439	5.2252	4.43299	3.31208
4.25356	7.21985	7.53905	3.52639
4.6089	9.03227	6.00342	3.61842
4.72468	4.70582	7.24575	3.49016
4.16966	7.37327	5.71016	3.38233
			4.13673
			3.37109
			3.5936
			3.94116
			3.37834
			3.61995
			4.0529
			3.59974
			3.28738
			4.13953
			3.47705
			3.94276
			4.31501
			4.47205
			4.15343
			4.253
			4.08898
			3.53903
			3.38519
			3.24246
			3.59003
			3.3935
			3.29652
			3.30076
			3.49886
			3.4795
			4.0432
			4.31443
			4.20813
			4.22223
			4.13938
			4.0308
			4.03494
			4.16585
			3.89639
			3.31878
			3.72854
			4.2066
			4.27673
			3.35838
			3.33133
			3.43672
			4.17477
			4.23957
			4.14963
			4.27415
			4.07943
			4.303
			4.11812
			4.38097
			4.2832
			4.35887
			4.19518
			4.17857
			4.14628
			4.55891
			4.47035
			4.47228
			4.15445
			3.82259
			4.02644
			3.74799
			4.21006
			3.77904
			3.56882
			3.45578
			4.23079
			3.97509
			3.54597
			3.4675
			3.49721
			3.45985
			4.21305
			3.85424
			3.5133
			3.65604
			3.57382
			3.29396
			3.33234
			4.3107
			3.60685
			3.86935
			3.43845
			3.34551
			3.43258
			3.20282
			3.59157
			4.17539
			3.35034
			4.3154
			3.63092
			4.34152
			3.43461
			4.34529
			4.01253
			4.1637
			4.33488
			4.05001
			4.08226
			3.77397
			4.19931
			4.10818
			3.32251
			3.34582
			3.5682
			3.36754
			3.30379
			3.63711
			3.60116
			4.30944
			4.17213
			4.17283
			4.2791
			4.21705
			3.47905
			4.17448
			4.02787
			4.30346
			4.52065
			3.4724
			3.93494
			4.37873
			3.86885
			3.88971
			3.74528
			3.84335
			4.15032
			3.79778
			4.55702
			4.00815
			3.36374
			3.49718
			3.25408
			3.57511
			3.33979
			3.24848
			3.28526
			3.39294
			3.30674
			4.55618
			3.71677
			3.24477
			3.85334
			3.92472
			3.3643
			3.56014
			3.59245
			3.38926
			3.41974
			4.16634
			3.35765
			3.34911
			3.20634
			3.51022
			3.88848
			4.05709
			3.99234
			3.3522
			3.25861
			4.13535
			4.13126
			3.43068
			3.70284
			3.53459
			3.33741
			3.9365
			3.58813
			4.12636
			4.2038
			4.0197
			4.52545
			3.99094
			3.98623
			4.29981
			3.64359
			3.35237
			3.28873
			4.6168
			4.08576
			4.20946
			4.17439
			4.63944
			3.34998
			3.87954
			3.3649
			3.88089
			4.00477
			4.59132
			4.39004
			4.11332
			4.13848
			4.08085
			3.30481
			3.54491
			3.4055
			4.17995
			4.32414
			4.11282
			3.45796
			4.26995
			3.33068
			3.90354
			3.41335
			3.95805
			3.37866
			3.39088
			3.4213
			3.29954
			3.46445
			3.35579
			3.43472
			3.56252
			4.0774
			3.33932
			3.70664
			3.43452
			3.4907
			3.39249
			6.00953
			3.71553
			4.22833
			3.9018
			4.00049
			4.19774
			3.71268
			3.80181
			3.87313
			3.76856
			4.05613
			4.33057
			4.14031
			3.94835
			3.46835
			4.34548
			3.92722
			4.16437
			4.11603
			4.30819
			3.28024
			3.43676
			3.91755
			4.2689
			3.80624
			3.32794
			3.87389
			3.25414
			4.23772
			4.24716
			4.2106
			3.33258
			3.2486
			3.30518
			3.3361
			3.41691
			3.39288
			3.33362
			3.31422
			3.2977
			3.31697
			3.69242
			3.46324
			3.95402
			3.43821
			3.43914
			3.21215
			3.4974
			3.42499
			3.61651
			3.65931
			3.32623
			3.43858
			3.7895
			3.32181
			3.40497
			3.33045
			3.54816
			3.56222
			3.28481
			3.40428
			3.30709
			3.37048
			4.11196
			4.2469
			3.73646
			4.03983
			3.97736
			4.24787
			3.68473
			3.52779
			3.42093
			4.31056
			3.3128
			3.53763
			3.38632
			3.42619
			3.42089
			3.541
			3.22203
			3.91499
			3.42016
			3.75842
			3.48205
			3.87224
			3.58718
			3.67199
			3.37928
			3.34402
			3.47192
			3.50863
			4.06394
			3.27036
			3.65935
			3.37965
			3.58789
			3.25574
			3.56114
			3.34004
			3.87179
			4.09505
			4.1041
			3.65655
			3.79177
			3.73649
			3.80318
			3.42115
			3.46884
			3.27265
			3.5944
			3.8464
			3.83113
			3.61211
			3.25138
			3.54566
			3.54782
			3.90341
			3.2704
			3.33869
			3.94946
			3.36908
			3.2027
			3.34611
			3.38808
			3.38318
			3.44633
			3.41979
			3.30425
			3.28683
			3.37653
			3.4638
			3.2767
			3.86428
			3.41311
			3.39593
			3.36429
			3.37888
			3.46698
			3.39991
			3.38017
			3.39985
			3.3809
			3.39639
			3.40882
			3.23382
			3.29011
			3.33462
			3.36718
			3.31135
			3.27676
			3.49677
			3.46535
			3.54488
			3.72445
			3.63991
			3.50537
