# Supplementary material for: K128 ubiquitination constrains RAS activity by expanding its binding interface with GAP proteins
Source: EMBO J. 2024 Jun 10;43(14):2862–77. doi: 10.1038/s44318-024-00146-w (PMC11251195; doi:10.1038/s44318-024-00146-w)
Supplement: Supplementary file 5 — Source data Fig. 3 [file 44318_2024_146_MOESM5_ESM.zip › distance_Fig3E.xlsx]

## Sheet: Sheet1
Salt bridge distance: KRAS-Ubi / NF1 system
K6Ub:D1516NF1	K48Ub:D1506NF1	K48Ub:D1269NF1	E64Ub:R1513NF1
4.26633	5.76768	14.8707	9.00764
2.95575	5.52677	14.0886	10.2581
2.63957	5.96064	14.1233	8.79463
2.71846	5.70176	14.1	10.3437
2.54042	5.74335	13.2101	10.229
2.55116	5.51383	11.817	10.3965
2.8364	6.34731	13.1207	8.83146
2.67809	6.90257	14.3893	9.54585
2.78983	6.4666	14.8071	9.72617
6.27259	5.4325	14.7157	8.94156
2.67295	4.73161	12.5718	9.68856
4.37038	5.0162	11.7837	9.02363
2.71513	3.63069	13.6179	8.94268
2.67096	4.34639	12.8483	10.3966
2.98989	3.54487	11.7029	9.70601
4.88407	8.411	8.16511	9.74252
5.2519	5.75862	11.2402	7.85592
6.74541	7.46941	8.64786	4.29673
5.55363	7.95671	7.69782	3.55774
7.12351	9.18165	8.77304	3.43048
7.89969	3.5028	12.8546	4.34529
5.74898	6.00538	14.6978	4.20855
5.72568	5.33163	13.8241	4.62429
5.90524	5.37421	13.882	4.2845
6.41057	6.42319	14.8666	4.18281
7.38305	5.70706	11.6103	3.58024
6.91356	5.67562	13.8657	4.5308
6.9858	6.60327	11.4709	3.26231
7.27635	8.07251	11.5189	4.20791
7.41068	9.29958	11.4829	3.55236
5.22606	9.69995	8.31448	4.26017
5.75462	9.9307	9.8013	5.06195
5.84836	7.27028	9.6957	4.15485
6.38956	3.58339	12.9146	3.38295
5.63091	4.6199	11.6052	4.18997
6.0277	8.32481	9.35286	3.59754
7.93716	5.15627	12.0057	3.59138
6.92498	5.40489	14.4931	4.70991
5.54132	6.14627	13.3513	4.18717
6.50212	6.26605	8.44611	4.59163
6.33798	8.98625	13.1672	4.92461
5.36389	6.40488	16.8519	4.78282
6.14508	5.20906	14.6148	5.77933
6.89209	6.05505	13.8631	4.59877
6.58171	6.82129	15.4329	4.68809
6.99577	5.85476	14.746	4.89891
5.75859	3.49186	13.1837	4.93449
5.93306	3.07589	10.3983	4.45218
6.18657	3.67661	10.2913	3.38611
6.62871	3.72746	11.126	3.35225
5.19982	5.61288	12.7415	3.45149
5.32042	5.90181	15.1788	4.11276
6.3713	3.49054	13.2808	3.63281
6.63873	4.89894	13.0859	4.01585
6.24829	4.84959	12.4064	4.27706
7.32783	5.90558	12.3615	4.27091
4.73151	6.30922	14.8371	3.43637
5.82468	6.17969	13.0547	3.35047
7.1181	5.69073	12.6915	4.64481
7.53122	5.69504	13.172	3.46358
5.99068	5.43367	11.8991	3.47175
7.84641	5.63447	12.8748	4.58283
7.51578	6.90644	10.5344	4.23312
7.50675	5.30297	11.0183	3.69061
5.52342	5.44038	14.3778	4.22242
5.45115	5.78935	14.428	4.03325
5.77634	7.82389	10.4914	3.62641
5.97423	6.91467	14.9917	3.70763
5.37335	7.1477	13.6663	3.76185
5.41191	7.28692	10.4271	4.02812
5.08829	7.1164	10.7534	4.24582
4.70374	6.19075	11.1333	4.16264
5.33576	5.84381	12.2732	3.53791
5.67378	8.25291	11.0926	4.34151
4.85921	6.57066	10.2461	3.3816
5.24583	5.98391	10.9955	3.29743
4.95243	5.54154	12.8398	3.52665
5.06926	7.28062	10.3636	4.78036
6.58567	6.23123	11.5487	3.5143
5.76961	3.43742	12.6678	4.14873
5.02611	7.47206	11.3422	4.54503
5.48196	4.19871	10.4221	4.52305
5.40762	6.42466	10.7599	5.11024
4.51126	10.2111	12.4459	4.19021
4.81093	5.73387	8.85912	4.27465
5.45745	5.68128	7.43521	4.2266
4.68294	5.01421	6.50677	3.40092
4.56539	6.03889	9.03265	4.12422
6.03705	3.67897	9.73775	4.23298
5.26416	5.27999	12.3833	4.20618
4.77743	5.98917	14.4871	4.29211
5.11734	5.81021	11.2681	4.18227
5.87336	5.86743	9.54184	3.75697
5.33388	7.08726	6.96872	3.91571
4.63863	7.86639	7.28388	3.92799
4.94953	4.40624	11.3925	3.71727
5.64336	5.56539	11.1537	3.43825
5.16378	5.33359	9.1517	4.1449
5.57109	10.6502	9.37776	3.44659
5.10549	10.4654	10.5564	3.54298
5.138	5.77417	11.1119	4.00578
4.5693	5.76649	11.2172	4.09999
7.84787	7.32773	10.6922	3.53688
8.3776	5.39522	11.8078	4.14197
7.7826	6.49196	14.0782	3.72138
8.28427	6.47307	13.3306	3.63148
5.794	5.70929	12.3747	3.27489
5.75137	5.69201	10.0105	4.47653
7.09692	5.68123	8.94939	3.69636
5.7036	6.31069	10.9893	4.26064
5.66698	6.86616	11.1225	3.79766
5.76891	7.1958	10.7218	3.46635
6.59459	5.42865	9.5041	3.40171
3.07769	3.96037	10.7845	4.13383
4.89452	5.54301	10.2673	4.24035
5.67974	5.64016	9.77854	3.56582
5.78616	5.39957	13.6367	3.59711
5.2567	7.52359	10.6255	3.8083
2.76749	6.78964	12.6304	3.99832
6.03673	6.72223	12.6383	4.23464
4.98105	3.4867	12.0599	4.14152
8.33521	5.59332	12.1239	4.07804
6.20861	5.14278	10.6088	3.779
7.11753	5.11692	10.7576	3.89951
5.91458	5.99564	12.9786	3.62599
5.67292	5.84199	12.3782	4.45241
5.30753	5.56341	13.3228	3.93536
5.73733	6.04092	13.9043	4.48393
4.98783	5.65244	11.8033	4.16734
5.34407	5.74878	12.5744	4.58025
5.24248	7.20786	9.12502	4.30937
3.8719	6.24112	11.5096	4.20774
7.73764	6.45822	12.4936	4.17131
4.37916	6.0563	13.6888	4.40635
7.24008	6.38452	14.3417	4.06278
5.63844	6.87158	11.0716	3.84298
6.11449	5.93018	12.3914	4.58262
5.52762	7.96869	10.2114	3.42271
6.52045	6.16532	13.8997	4.59654
5.17176	5.35296	12.5463	5.07764
6.76704	5.83998	9.80647	4.26661
4.77102	5.91301	9.00016	3.88133
5.58947	6.41987	13.3573	4.29978
5.03224	4.5746	8.75196	4.30336
4.82439	5.12375	10.4962	3.41704
4.99417	5.18703	11.4404	3.50546
5.39643	5.01511	9.92217	3.36964
5.23771	5.27575	10.2444	4.27949
4.4644	5.63438	12.2197	4.26922
5.63134	5.73791	13.2246	4.64736
4.95997	5.62689	11.5561	4.32571
4.71893	5.72135	11.9322	4.00228
7.17794	4.56001	11.4078	3.43582
6.08003	5.5301	12.752	4.54914
6.28066	6.13837	13.7847	4.63351
5.92951	5.72511	9.72704	4.2379
7.4694	7.93524	12.3869	4.62948
5.69765	7.99568	10.8151	4.11457
2.993	5.67817	13.0035	4.73979
4.72953	5.94803	9.43379	4.53482
9.07999	6.76563	11.4961	4.63616
6.12557	5.68158	9.45499	4.50651
7.04911	7.82883	14.3052	4.17308
4.92199	5.01715	11.3569	3.57054
6.5529	7.39339	8.8909	3.26552
6.94636	6.33215	11.1157	3.46749
5.5224	5.88212	13.6565	4.11467
5.69947	6.40945	11.943	3.92682
5.83681	5.99415	12.5121	4.0466
5.46741	5.70891	15.1272	4.25538
5.82413	5.13408	14.1602	4.35509
5.41795	7.32629	11.2125	3.97918
4.92562	6.11798	10.519	4.42704
6.26254	7.00239	13.2306	3.57304
6.42968	5.7641	15.2738	4.51025
5.27039	5.76073	10.7034	4.05834
5.14808	6.70241	7.90396	3.36579
6.57535	8.64242	11.7206	4.37856
5.29076	6.40495	13.287	4.29864
7.38724	5.22869	8.59222	4.43029
5.34012	4.68802	8.7942	4.70226
4.9011	3.33146	11.5486	4.40056
6.62336	4.88072	8.13205	3.97264
6.02208	2.9543	10.8792	3.90577
5.86032	3.2124	10.1686	4.49876
5.9987	5.43052	13.5396	3.40059
4.96415	5.09274	11.5313	3.33726
5.72164	6.38497	13.2437	3.41232
6.67408	5.88595	12.4557	3.64162
5.55237	5.86731	13.5154	3.35898
5.7617	5.37259	11.2488	3.58852
5.13941	5.46165	13.0585	3.54139
5.2646	6.26171	13.4733	4.55769
7.07218	7.27246	11.326	3.95937
6.24143	5.53111	12.4793	4.26135
7.00451	5.22547	12.5462	3.32315
8.14779	6.46855	10.7578	3.9582
9.10457	5.48065	11.7439	4.51672
7.16517	5.77673	13.3646	4.22988
4.89764	5.38897	9.91418	3.47384
7.82871	5.04968	13.7131	3.52971
8.8702	4.65096	11.9982	3.50748
6.30955	5.95762	9.3726	3.48036
5.81693	5.02313	12.3433	3.49736
8.94415	6.04443	13.858	3.31825
8.24431	5.67107	13.3684	4.18744
6.15501	5.97462	11.5109	3.67131
8.19579	5.77287	12.7576	4.37345
6.21488	5.90289	13.7981	4.26255
8.53092	6.50402	10.5283	3.39505
5.74924	5.96889	9.63058	4.31286
5.35752	5.65723	10.0283	4.2777
4.66605	5.56672	11.3739	4.38412
5.34204	5.46885	7.91421	3.42063
6.84702	5.85687	10.7504	3.58002
7.64526	3.59664	11.6464	4.24114
5.05815	4.85271	13.0534	4.47492
5.22665	5.53809	10.7261	3.97146
7.52813	6.30742	12.8095	3.5061
5.54377	5.3691	12.7782	4.30472
6.94957	5.56565	15.4803	3.39733
5.58422	5.49555	11.8045	4.20451
5.77694	8.09971	8.07018	4.33733
4.93013	3.78697	11.5719	4.11138
5.18934	5.29624	12.9074	4.26238
8.05367	5.4765	10.6601	4.20102
7.19693	6.48479	8.74532	3.96775
6.90593	3.54976	12.1222	4.35695
7.78345	5.77919	8.39163	4.31495
5.72001	4.5513	13.3272	4.50462
5.68515	7.4499	9.12284	3.5132
6.90021	4.61863	12.6588	3.97168
5.04419	6.32363	8.6476	4.2018
6.55868	5.79151	12.6293	4.05169
5.27305	5.59853	13.1882	3.88114
6.80334	5.70385	11.1296	4.84846
5.71429	5.77617	14.0054	4.96741
6.87896	5.76135	11.2685	4.73568
5.33611	5.71966	13.173	5.12189
7.67313	5.21257	9.41916	4.66855
6.46444	5.74661	12.755	4.84073
4.57268	6.17665	12.9352	5.29884
5.34618	5.70055	11.4864	4.7522
6.00228	7.06037	10.9775	4.51833
5.89774	5.95238	13.796	4.85594
5.78708	5.40514	11.8484	4.01963
5.54185	5.54673	11.5434	4.16021
7.85325	6.65055	7.35717	4.32918
9.63306	3.62017	8.64019	4.58241
7.1073	4.63798	9.41386	4.59124
5.60971	4.9894	9.53629	4.30717
5.63011	5.40587	8.68996	4.15688
5.07933	6.14723	9.4984	4.23295
5.48026	5.97471	12.1023	4.32783
5.39753	8.18497	10.6035	4.33849
2.62801	6.05944	12.3681	4.25993
5.43459	6.6325	11.1205	4.15441
3.22455	5.74851	10.1554	4.36795
4.83506	5.33877	11.5824	4.41988
5.00553	5.34795	12.3559	4.28002
5.40445	5.23633	12.6648	4.76148
5.87137	6.24054	10.3252	4.32742
5.68139	5.50929	11.8902	4.97771
4.82489	6.33921	10.6435	4.19363
3.29479	5.86327	12.2994	4.01446
4.9085	6.75849	12.2066	3.77907
5.54748	4.79085	9.94824	4.44695
3.27344	7.29977	9.18705	4.39213
4.23458	5.97244	11.1854	5.12219
3.3942	6.51697	10.6439	4.62936
3.27394	5.05589	11.3113	4.49463
5.40423	6.63494	9.15026	4.39856
7.60252	6.02048	14.3678	4.19006
7.09579	4.63579	11.254	3.88246
7.50841	7.23302	10.5777	4.33135
6.74489	4.88713	13.2386	4.26744
8.51293	5.19542	13.4181	4.6048
5.818	5.94468	12.2013	4.20666
6.20126	6.89406	11.9697	4.12379
7.14486	6.30091	9.85541	3.51283
5.16524	5.81882	10.4578	4.19297
5.80496	6.40849	14.1438	3.47555
5.50851	7.52911	14.1151	4.27319
3.47373	5.9232	12.44	3.73215
5.42501	5.56166	12.2792	4.64506
5.13272	3.83003	12.2837	4.73514
4.71375	3.38871	12.6723	3.55378
5.16884	6.07976	15.0427	4.33224
6.80941	8.90481	9.88973	4.52501
6.17738	5.13469	8.96804	4.05283
5.99202	5.90199	12.4484	3.55623
4.80835	6.13662	8.5984	4.0277
5.55637	5.61241	9.8551	4.47079
5.38393	6.08878	8.35095	4.6724
5.40692	5.35249	10.2334	4.36032
5.923	5.67575	9.83209	4.30537
5.15385	5.38697	10.762	4.15069
5.30876	8.65756	7.29745	4.45663
5.50637	7.75866	7.59622	4.93911
5.03804	9.01236	7.55851	4.36473
3.81787	7.23376	10.4345	4.23796
6.99958	7.61604	6.54831	3.54444
5.29328	5.97263	6.65736	4.99714
4.57685	6.15067	8.89479	3.99622
4.56623	5.46494	10.3888	4.3527
4.98787	5.1647	9.30895	4.3141
5.73834	6.303	9.68324	4.83057
5.07982	6.56932	10.925	3.25062
5.98549	7.85884	11.3439	4.16265
5.23193	9.24594	11.4716	4.32502
6.2187	8.56512	11.6354	4.55861
6.52788	11.43	11.9333	4.45146
4.80795	4.99739	9.86048	4.82689
6.27688	5.12353	11.6329	4.45148
7.17917	7.69939	10.1062	5.1741
6.94858	5.52309	10.1033	4.65841
5.43518	9.85716	11.1585	5.78387
5.44445	6.28938	11.1155	4.5209
5.71227	6.85901	8.46281	4.64158
5.22856	10.2096	7.4694	4.63591
5.96587	8.00227	9.6424	4.38409
5.49743	8.98393	10.071	4.29425
4.38947	5.52618	8.70244	4.49928
5.82858	7.76491	9.90843	4.40203
5.43098	5.79782	9.00967	4.56744
5.11417	10.9196	10.8519	4.82647
5.20132	6.79149	11.0973	6.01323
4.91893	8.73239	7.83795	4.43257
5.88265	7.52575	8.14147	7.08179
5.31587	8.86117	10.6955	4.44747
6.16937	11.7265	11.6389	4.57266
5.21519	10.0773	6.49795	4.77551
5.29592	6.4964	11.0239	5.29213
4.84966	8.45409	8.39613	6.19773
4.70907	7.85344	7.57533	5.1495
5.148	8.19254	6.98926	4.69188
5.81578	9.20813	10.8349	3.37615
5.25053	9.19435	8.21074	7.06251
5.71704	6.68467	7.90388	5.13253
5.86494	7.21891	9.43982	4.1011
4.80735	7.33428	9.45085	4.17797
4.97964	7.13776	10.1387	4.04366
6.65538	5.90916	9.92684	4.47807
5.62363	8.46287	8.5763	4.29786
7.89367	8.33317	10.7303	4.22094
4.95492	7.0068	11.7006	4.58249
7.2008	7.43736	10.8043	4.11156
5.30308	6.294	11.6026	4.41916
4.91105	6.57769	11.651	3.58716
5.49725	6.61742	10.9107	4.76625
5.05103	5.99803	10.9568	4.93898
6.19078	5.63937	11.4573	3.67839
7.7364	6.23678	10.3947	6.1908
7.44346	6.26647	10.4854	4.15415
4.15119	5.49185	8.80836	3.8892
5.46154	6.86807	10.6086	3.48187
5.25848	7.10971	10.7018	4.10325
2.66772	6.7057	10.3643	4.73739
5.3262	3.57268	10.3538	3.59459
5.24592	8.13018	8.58226	4.35636
6.38042	6.12265	9.11471	4.47727
7.12203	5.26994	9.52708	5.30581
6.51372	3.52572	10.6426	4.43771
5.77101	5.3543	11.6191	4.58455
8.4009	5.20191	10.1206	4.03517
8.02391	5.85467	9.01336	4.27625
5.15616	6.6592	6.84615	4.05657
8.80299	5.08338	9.92963	4.05861
5.49152	5.98413	11.3939	4.20918
5.82941	5.73161	12.3687	4.68497
5.08268	6.44779	15.4327	3.3597
7.9828	6.42643	11.8509	4.06277
5.47093	5.81983	13.214	4.10099
5.46157	6.70319	11.2936	4.23778
5.65527	8.32399	9.99957	5.9099
8.41337	6.52291	11.6705	7.59287
7.76824	6.75009	8.00669	6.52116
7.29294	6.84185	8.79546	9.57879
7.78508	5.21725	10.7099	8.6588
7.30784	6.56038	9.49393	9.63615
6.28741	7.94061	7.79116	10.2166
7.40762	8.96154	10.1806	9.25134
6.14449	10.1778	8.56794	8.9003
5.56819	13.2302	11.1964	8.74544
6.96555	12.7192	8.00764	9.02605
5.43842	9.90439	7.72218	8.91343
6.95644	9.90663	6.6313	7.28949
5.13602	5.97135	8.0684	7.57551
6.57685	5.65496	8.2959	9.26547
6.19675	3.51926	11.934	7.84653
7.33517	7.16031	8.9247	7.55183
5.35468	7.44671	10.2798	6.71018
6.16427	6.45121	12.3438	4.10506
3.47374	6.30448	12.3942	3.46603
5.1372	6.91294	12.2494	4.60248
4.99976	5.68028	11.323	3.59874
9.0224	7.63121	10.0503	4.17761
6.48991	5.57765	12.1313	4.10701
5.30322	7.53576	9.57547	3.45753
5.05167	5.5062	10.828	4.28162
5.04499	6.62228	10.5241	4.15759
5.86117	5.3831	13.2353	4.16211
6.75543	7.76871	10.3984	4.42284
2.7409	6.48448	11.6244	4.52447
6.00504	7.7323	10.5072	3.36162
5.53714	6.70794	10.0042	4.55164
5.80635	7.90674	10.7348	4.34693
5.7303	10.0124	13.1464	4.2788
7.53835	6.22532	9.20696	4.30919
6.7757	5.7681	11.9134	4.31929
7.25323	6.62118	10.4106	4.2851
8.05459	8.30719	10.9071	3.28981
9.70711	6.16196	11.9202	3.62546
7.73558	6.03631	11.7205	4.15196
5.94238	7.03787	11.9734	3.50765
7.63137	5.16994	12.513	4.09579
5.65533	7.96223	9.83816	4.46924
6.82459	6.36658	12.3823	3.45987
6.46352	6.90612	12.5329	3.54501
7.80982	6.71374	12.4921	4.84493
5.43633	7.66904	13.0201	4.56521
5.60385	6.43828	10.0633	4.67869
6.3546	6.46968	10.8974	4.09375
8.03063	7.86709	10.9879	3.49838
6.50663	5.45472	9.67903	4.62693
6.43986	6.74976	12.2001	3.75484
7.5848	6.7924	13.1072	3.77698
5.75862	7.1934	10.6419	3.50895
5.10829	5.83748	11.5113	4.14558
6.02375	5.97253	12.0785	3.48147
6.49139	7.48108	13.3076	4.68871
6.80138	6.79526	12.1835	4.24574
6.04128	6.91397	11.1777	4.54104
7.61539	7.30024	8.90712	5.17834
7.13518	5.33229	10.1686	5.81907
7.46183	5.0745	9.58436	5.1678
6.06604	8.53399	8.41413	4.84906
7.1623	7.87381	7.15458	5.3667
6.04404	8.49675	9.23491	5.62162
6.41861	8.75233	7.6478	4.73064
6.26172	8.2589	9.61294	6.18182
5.1275	5.24596	9.10734	4.16206
7.04746	7.31861	10.509	4.31331
5.71198	7.49931	10.6838	4.14595
5.86002	9.74018	10.7641	5.27073
5.80759	7.63182	11.8076	3.40438
4.91783	9.77493	11.2857	4.16917
4.96115	7.95989	13.787	4.75245
6.87917	8.12286	11.8152	4.25373
5.51901	9.28896	11.4121	3.96485
5.52666	7.09386	9.99613	5.288
7.19554	5.78358	12.614	4.82307
4.98998	12.0232	11.2575	4.38583
5.23488	8.77131	9.32209	4.14567
7.17042	6.88029	8.9011	4.39996
5.59492	7.58518	11.3274	4.83397
5.33121	5.63732	10.4039	4.00719
6.51243	5.95267	14.6674	4.90855
6.75173	7.62352	13.9483	4.3197
5.84206	6.72469	13.1734	4.47954
6.44535	6.19384	12.822	4.60006
6.28174	5.81947	10.1527	5.44751
4.37881	7.85051	13.2804	4.32527
5.7643	8.72134	11.1692	4.62385
8.34933	6.9106	10.9471	4.43757
6.58566	6.96615	11.5874	3.35752
5.69968	5.17591	10.175	4.72699
7.58632	10.4197	6.02561	3.44365
5.58555	9.01163	9.51562	4.13993
6.09282	7.49978	9.95185	4.539
6.79713	5.63194	13.3212	4.45902
7.48939	6.26595	15.554	4.31253
7.87889	6.22173	12.5677	3.73796
6.91149	8.14966	12.9317	4.45411
7.4357	7.95743	12.8521	4.26081
7.11394	7.23382	11.9956	4.1995
7.85664	6.95797	14.6471	4.58405
7.57799	5.63829	14.6241	4.40603
6.08373	5.95438	14.7436	4.43354
7.12761	6.54162	14.7157	4.56342
5.46121	6.43818	15.039	4.43599
6.02208	5.78225	16.1164	4.31422
7.76903	5.97768	13.3029	3.45416
4.99751	6.71289	15.3732	3.88126
7.03162	5.51314	14.8655	4.27127
6.56719	6.40173	14.1991	3.48844
6.88365	5.79917	16.0245	4.57852
6.11906	4.72934	15.963	5.8377
7.42092	6.2342	13.1373	8.08546
7.62205	5.77648	12.663	7.72756
6.71975	6.08739	12.5672	7.48782
8.83677	7.70361	13.9124	7.80038
6.47261	6.99081	15.1327	8.43784
6.10107	5.37228	14.9356	7.81321
6.49726	4.88379	13.8905	8.78714
9.41572	3.40977	11.9397	7.85762
7.56683	2.87726	13.0517	8.74916
5.73435	3.91804	10.9234	7.18227
5.92387	6.86441	12.3395	7.43395
7.86786	5.61512	12.8997	7.91158
7.67223	5.18193	14.7623	6.84882
7.68518	5.71934	11.4143	6.17976
7.43278	6.22541	9.5691	8.08176
7.06833	3.96897	10.0416	7.5345
6.99056	8.67232	10.0407	6.60848
7.01047	5.63521	8.09087	6.1756
8.62485	4.95354	9.82517	8.32942
6.01686	5.46982	11.2601	5.82592
6.69701	8.12547	14.0707	7.62906
7.03338	7.21271	13.972	4.68925
6.82357	6.8236	12.527	4.73415
6.44951	7.61087	8.36097	4.83503
9.73004	10.8102	13.5419	6.21719
8.15677	8.72572	10.8087	9.42271
7.52189	9.72746	9.67735	7.40775
8.69605	8.89591	10.0398	4.60627
6.88731	6.68017	10.1462	4.62981
5.48928	6.84628	12.2347	3.73811
5.36733	5.43851	12.1494	4.1149
6.11165	5.75063	14.7197	3.31452
5.07311	9.39454	11.7538	3.43758
5.71205	5.64719	16.8879	3.88652
8.07021	6.97704	17.3546	6.5439
7.70997	6.10122	13.1976	5.3691
8.17764	5.55002	13.3706	5.84593
8.42009	5.22419	13.2033	4.58489
7.85352	6.01244	11.4267	3.39134
7.53616	6.64623	13.0528	3.92922
6.26192	5.40736	11.6459	4.32385
6.24237	5.2265	13.6708	4.06945
6.25196	3.34585	11.6934	3.70207
7.12211	3.11282	10.4984	4.31741
5.35619	4.91335	11.9633	4.10317
5.64766	8.71013	8.97621	4.52097
6.54115	8.27602	9.08224	4.43673
9.01171	4.89925	12.9741	4.06754
7.87595	8.19475	10.7903	3.85467
5.65436	9.19944	8.54725	3.36353
6.66032	7.05305	10.2109	4.53272
6.03709	7.10318	7.45041	4.32472
6.47659	7.25097	12.4679	4.73134
5.18935	5.65266	12.755	4.45482
8.19823	5.33931	11.9996	4.89236
5.8005	8.72116	14.9975	3.94637
6.26813	8.63884	10.9195	4.76474
6.34014	8.57123	9.6938	4.50035
6.3202	10.0149	10.0969	4.20481
8.04461	5.9884	9.86145	5.96198
8.25504	8.53382	13.288	4.2809
8.39922	6.18949	11.4458	4.36998
7.07439	9.29521	11.8503	4.04963
6.58735	6.40071	12.4955	3.94617
5.85431	6.80212	12.4307	4.40516
4.9306	7.84143	11.4976	4.40276
7.74409	7.29801	12.3758	5.57161
7.37947	7.89705	10.419	4.5793
5.8193	11.2063	8.52795	6.88186
5.38449	4.95999	10.5421	5.63364
6.39486	8.74303	9.07386	5.57253
5.98621	7.76675	10.529	5.26354
6.61151	8.11163	7.80255	4.33395
5.79135	8.34489	12.0649	3.57189
5.51429	7.95452	11.1806	4.35572
5.69989	9.11139	10.0495	5.62531
7.56073	8.87877	9.71095	4.28754
5.41965	7.65116	11.3998	4.32905
5.68513	8.171	8.66401	4.55266
7.37179	8.69324	9.34424	3.84203
6.82787	8.08135	8.75522	4.58198
5.68214	8.51994	8.55684	4.16354
5.92527	7.10498	10.661	4.75697
4.58618	8.23027	7.43356	3.47225
5.12585	7.27609	7.49529	3.6031
5.5653	8.31202	8.61914	5.86141
7.20557	8.65902	6.86906	4.27919
7.3497	7.82958	7.00573	4.03237
7.32773	7.73553	9.82408	3.79647
6.01005	4.94051	9.8449	4.46712
5.07635	9.77708	7.08612	4.6426
6.73246	7.51105	10.5814	4.29214
7.02233	7.86418	8.45063	8.70043
7.05212	7.37605	8.64339	9.27665
6.40278	9.98356	7.79725	8.92991
8.17138	7.85295	9.34613	8.71248
7.08566	9.8274	8.7553	8.62049
5.11209	7.82184	8.24876	7.48035
6.23864	6.19207	10.3957	4.67948
6.24167	8.12105	10.4214	8.30182
5.48876	9.56349	7.70419	9.10723
7.86478	11.4382	8.79383	6.47388
6.6239	6.14362	9.39163	8.8094
8.15491	6.61424	9.10927	8.51138
8.58519	7.28016	8.98597	8.38774
8.24861	5.61837	10.6943	8.60248
8.29831	5.18227	9.30911	8.69088
5.6214	10.8789	13.0846	8.02071
6.43352	8.59951	8.25279	8.2564
6.62315	6.51152	12.8724	7.24064
5.40371	6.66899	12.1916	9.42279
6.23331	8.40544	11.4103	8.42334
6.40273	8.91719	9.62831	8.88954
7.70353	7.58722	11.3312	8.4192
8.41825	6.01117	9.17773	9.62302
7.72947	6.63668	10.234	7.66296
7.92557	8.28667	12.9252	7.05568
7.61907	7.79487	11.8619	7.46977
7.25469	7.6562	12.2119	8.97157
6.3318	5.54325	11.1832	8.1218
5.90352	7.44901	9.95453	7.8157
7.99595	8.23731	9.85668	8.79025
8.15194	9.41908	8.06489	8.60391
7.95339	7.05597	7.66059	7.27938
5.67866	8.41654	11.2057	8.24081
5.95191	7.89072	10.2044	9.45995
6.82462	9.3808	12.0386	8.52173
7.9483	7.89693	10.9023	8.20266
5.37349	7.30341	8.60924	8.3544
7.30282	9.24236	12.1258	7.39041
6.17024	8.32151	10.5226	8.7123
7.83105	8.25111	9.00573	9.12398
7.39158	9.87996	7.33311	9.13109
7.04998	7.63135	10.061	10.701
6.6307	6.42704	10.8903	8.74927
6.81314	7.9568	8.50515	10.1878
6.60189	6.4124	10.8321	7.96121
7.87503	6.30983	12.5583	6.70091
5.75008	10.1816	10.187	8.35681
6.50235	9.41159	10.5629	8.70691
6.86799	10.7927	9.14502	9.12896
7.42013	5.91439	10.7902	9.2261
7.88013	5.33968	9.61455	8.62166
7.46459	7.38055	9.30125	8.6233
7.63175	9.44275	7.08898	8.55156
7.34868	6.18138	7.71152	9.36837
8.31133	7.24121	11.2376	7.21327
6.89401	7.51952	10.2372	9.25046
6.43442	5.11986	10.1281	8.99242
7.68523	6.90737	8.95384	9.07182
7.7757	5.99409	7.5313	7.68515
7.7495	7.57364	6.79364	7.99096
6.50709	9.07276	4.72135	8.32403
7.9355	8.57167	3.4975	7.89381
7.42553	10.5885	2.53072	8.49243
6.98811	9.50165	3.00453	7.51262
6.52489	12.8938	2.61136	8.24656
7.37283	10.8481	5.53712	8.52481
7.76427	10.6946	2.67965	8.60466
8.50054	11.4477	2.79496	8.17758
8.15576	11.2366	2.74861	7.72434
7.66052	11.1661	2.80163	7.85686
7.82403	11.498	2.96824	9.16125
9.73353	10.4576	2.94904	7.7368
7.27945	10.9096	4.68909	8.27712
7.35508	9.83527	3.16097	8.24314
7.67623	11.6724	2.52845	9.09239
7.57268	11.6005	2.80124	7.81986
6.93672	11.4455	2.76736	9.09793
7.54831	10.5974	2.80592	7.00876
7.38321	9.63624	4.03411	8.52242
7.06171	9.54071	2.8373	7.94478
9.47778	11.0784	3.04253	8.76475
8.0362	9.88502	2.5211	9.70955
7.4121	9.61173	2.5091	8.73439
7.52082	7.28807	6.0776	8.51307
7.1128	11.073	2.75095	7.36759
6.71388	10.4266	3.08809	8.004
7.05693	9.88781	2.63995	8.99243
7.55541	10.4714	2.75739	8.60747
6.58324	9.72692	2.57166	11.1298
7.58738	10.3185	3.01822	9.18085
8.19652	10.4139	3.09923	8.74051
6.08669	9.06059	2.6847	8.39727
7.2945	9.78989	3.02243	8.66431
5.33279	10.9017	2.66749	7.86995
7.25454	11.0847	2.4528	8.35736
5.46309	10.764	3.3899	9.22967
7.94039	11.1453	2.72509	6.47604
7.27642	9.70454	2.7408	8.26842
8.25546	11.0687	2.82283	7.91801
6.46906	9.71293	2.93102	8.85315
8.09006	11.2419	2.52369	7.25397
6.33762	11.1612	3.12289	8.26076
7.06722	11.1504	2.90731	7.44245
6.35926	10.6595	2.83019	8.54277
6.7918	11.3939	2.60449	8.95053
6.40787	11.3545	3.9079	8.7906
9.0167	11.2439	2.79457	7.66226
6.10567	11.5306	5.02895	8.03215
7.52132	11.4063	2.68584	7.54471
9.45931	11.2066	2.65893	6.49006
7.87271	10.576	6.96304	6.71276
7.77586	10.4835	2.82784	7.29575
6.1636	9.79844	2.8528	7.71381
7.9317	10.6575	2.66622	8.88318
7.25255	10.0828	2.78609	10.0427
7.3159	9.93973	2.97986	8.0763
6.62715	11.369	2.90755	6.89973
8.68564	10.4321	6.31602	6.97513
5.43972	11.3994	2.45974	6.3333
6.67538	11.7767	2.47748	7.31683
6.92939	10.0433	4.83388	8.22254
6.09969	11.2721	2.71326	7.42407
6.15305	9.13396	2.62079	7.78518
8.11188	8.2312	2.90169	6.96092
8.8055	10.2738	2.91318	6.69004
8.01065	8.72385	2.89311	7.50666
8.43764	9.72911	2.58436	8.13705
7.7484	7.87156	3.01295	8.6769
5.45978	8.1947	3.3437	6.42215
6.93584	9.934	3.27254	8.40462
8.68655	9.83273	2.71068	8.24733
6.75231	9.99955	3.48233	8.35822
7.76999	9.81072	2.97457	8.33303
6.79822	10.7109	3.18109	8.19527
7.16894	9.8371	3.07279	7.23851
5.65717	10.639	3.00762	6.92034
7.45979	11.5988	5.44677	8.56128
6.77832	7.48954	7.82739	7.37952
4.65835	8.23529	8.41646	4.74165
8.73763	10.887	2.63766	7.78688
7.1075	10.1427	5.14946	7.57102
6.58519	7.81958	5.15706	6.96262
6.85823	9.14032	2.95107	8.42587
7.05313	9.58768	3.25153	7.86506
6.85658	9.70834	2.80063	7.06135
7.46931	11.8585	2.74757	7.56364
6.50214	10.3563	2.5282	6.542
8.71224	9.10582	6.99554	8.4472
7.47222	10.9811	2.71907	8.18569
6.21535	9.26717	2.95858	7.19036
9.11954	11.6252	2.71749	8.01993
5.64009	10.5917	3.04356	6.85072
7.14164	10.8071	2.67096	7.65033
8.31366	11.1001	2.86404	7.40985
5.98222	10.0914	2.67765	8.09998
8.16732	9.78261	5.1045	8.30595
7.28041	9.65757	5.32092	8.58364
6.54065	11.0613	4.83793	8.36146
7.27198	10.1476	3.30856	8.35065
7.90928	9.83282	3.09	8.09794
7.28623	11.0957	2.70511	8.37241
7.93464	11.777	3.08509	8.84097
8.30015	10.3685	2.6805	9.20709
8.07964	10.6628	2.98194	9.00559
7.29709	9.57304	2.67765	8.97432
6.35723	10.6794	2.50406	7.8172
8.71885	10.7318	2.84925	8.43802
7.19099	11.7406	2.61279	8.08307
7.50157	10.0202	2.82233	8.36829
7.8174	10.8963	5.57526	7.52221
9.12826	9.46869	3.70862	9.48764
7.15649	9.94644	2.8629	7.49792
8.22126	6.33565	6.33566	8.91853
7.93798	10.7709	2.64322	8.29082
6.97397	8.83861	4.57014	6.6789
7.96788	7.93464	6.11957	8.81814
5.68968	8.50926	9.0889	8.57222
5.14323	9.09831	8.83049	4.22657
5.64236	11.7066	7.30594	3.35683
7.5017	9.14737	2.79967	3.96309
5.9853	12.3712	2.90579	4.4501
5.10389	11.372	2.65785	4.71512
4.76107	10.5628	3.03138	4.38314
5.08224	11.0114	2.60893	6.97656
5.38541	9.54829	3.44719	6.40942
5.8987	11.4276	2.68855	5.8755
5.14103	10.7539	4.00359	7.98074
5.76163	9.16869	3.26891	4.25806
6.01366	12.4547	5.1166	3.5816
5.80858	9.97597	3.01892	4.37018
5.04681	11.531	3.12789	4.61647
5.08983	7.85029	5.92997	6.45061
6.45184	9.95219	4.5482	7.6441
6.43481	9.42033	2.54502	6.87603
4.43036	10.159	3.72287	7.28689
8.82238	9.26852	2.69642	6.80308
7.92682	10.8155	3.20518	6.24702
7.19647	11.8378	2.98774	6.21648
5.90106	12.3944	2.81758	5.42866
7.51756	9.97349	3.17347	6.22234
6.90724	10.8792	2.90028	4.83045
8.77556	11.443	2.71136	4.49153
5.87295	11.2619	2.52189	4.56519
5.81826	10.9006	2.85594	4.12761
6.62984	7.76264	3.06426	4.71723
4.55432	9.8774	2.88587	4.08648
6.59861	9.84607	2.89052	4.51795
5.28128	12.2543	2.82094	4.24285
7.26863	10.2019	4.36629	4.42825
7.45418	11.1878	2.81629	3.42497
9.74854	11.2672	2.75544	4.06213
5.46913	11.4726	2.49674	4.41296
7.56107	9.98792	3.42082	4.93516
5.23921	11.0349	3.03369	3.35199
5.72014	10.5982	2.65398	4.16438
5.96916	9.55189	2.91823	4.47813
4.72459	9.88161	2.79441	6.39471
6.74273	10.6098	4.8741	3.56799
6.94656	11.7575	2.7501	4.51587
6.79246	10.8144	2.85518	4.33013
6.62708	10.1758	3.02028	4.89323
4.59616	9.50846	2.88767	4.71067
5.28858	6.30468	5.2677	3.86405
4.71423	10.6001	2.69491	4.71141
5.95386	9.52654	2.69348	4.20424
7.27183	10.2499	2.75691	5.63708
5.92104	9.35353	3.00736	4.14292
5.80277	9.62275	2.64817	4.48958
8.33502	9.59936	4.77885	5.4681
6.00738	11.5514	5.65485	4.51288
9.03917	9.55186	2.96557	4.09996
9.86419	11.7023	6.72843	5.4654
7.48579	10.0816	3.54221	4.50373
5.43344	9.80036	2.62219	5.324
5.41146	10.6376	4.93346	5.06999
6.18198	10.8742	10.8817	4.40447
5.56701	9.34662	2.53388	4.37657
6.29787	10.8898	3.05896	5.9524
5.75461	11.7727	2.6661	4.72994
7.11335	10.643	2.77886	5.77954
7.05083	12.3933	2.79573	4.34194
6.64336	11.5168	2.77843	6.05309
7.10335	7.77456	2.87241	4.38866
6.74105	11.0443	2.78967	4.56082
5.52815	11.2598	2.59089	4.45156
4.86761	10.9573	2.62969	3.93605
5.21828	10.9788	2.62456	4.56991
5.15978	10.6342	2.58454	4.76967
5.7124	11.5075	2.7893	3.42092
8.1229	10.7961	2.76814	4.17182
4.98783	9.53793	2.96608	3.41799
5.49759	13.4676	2.62586	4.14177
5.47075	10.2929	5.05125	3.54918
5.68142	10.7366	2.97262	4.5058
6.15719	10.3644	3.19397	4.62698
7.61093	9.79027	2.82781	4.57977
5.01488	11.1509	2.46172	4.83009
5.15923	10.605	2.80963	4.17914
5.66802	10.8297	2.61102	3.74244
7.30312	11.6964	4.56736	4.15091
6.77057	11.8426	8.58394	4.46884
4.74254	11.144	8.27941	3.44858
6.63997	9.50788	7.90887	4.64176
6.49349	6.24475	14.2854	4.62923
6.06273	5.58462	12.9935	4.64572
5.90032	13.3568	9.60261	4.87277
7.21264	7.74843	9.37059	4.56531
6.45387	7.05929	7.07808	4.39285
6.29355	10.7463	8.8537	4.277
5.33527	9.86479	5.14212	5.71117
5.13226	8.07415	6.85938	4.6722
6.71281	9.96012	6.70301	3.463
6.33217	9.72079	6.44285	4.65184
6.85647	7.92936	6.98435	4.65709
7.41509	10.3318	9.46447	4.02282
5.56246	9.16673	5.47759	4.04848
5.00009	10.551	7.88417	4.73559
7.36213	9.9753	4.66791	4.40406
6.25007	10.216	6.41166	3.83487
5.63929	9.01223	8.69213	4.58636
5.7164	8.41793	8.93481	4.6129
5.46598	8.41433	7.97494	3.80506
5.7481	10.0663	5.69545	3.67628
6.83611	9.52671	6.80875	3.58711
5.38668	12.4106	9.05765	4.42577
6.08023	11.2955	8.02698	3.43163
5.17964	11.154	12.2315	3.45215
5.89664	12.4762	9.61286	4.26402
5.39542	10.6998	7.47827	4.42275
5.88823	10.7734	9.36689	5.55781
7.87022	12.6126	8.56625	4.0876
6.77957	10.1595	5.15528	4.46408
5.33041	9.37929	7.82115	4.48605
7.31802	8.36603	8.7578	3.85059
6.73815	10.9033	7.38049	4.21599
5.522	9.1927	7.14814	4.64502
5.43505	12.6003	10.0132	5.75556
5.19936	8.16448	5.78684	5.31079
7.90946	10.2564	10.8946	3.93912
7.53542	6.96295	9.78089	4.50373
6.28483	8.53177	7.55014	4.45945
7.88715	10.0105	10.7273	3.41073
6.93659	11.4818	8.41173	4.63076
5.66295	11.6685	5.50161	4.74965
5.93671	9.9568	10.2319	3.63177
6.90762	10.6491	9.20627	4.63147
7.65414	8.44878	9.05899	3.52923
5.77834	8.28015	7.3005	4.49975
7.92857	9.10691	7.05259	4.76619
9.76628	9.08308	8.53809	4.28731
5.59647	9.56412	8.29453	4.16146
7.71414	8.60469	9.21622	4.22002
6.46578	11.165	13.0563	4.4855
7.56221	8.69538	8.71287	4.30168
7.23291	8.2258	7.76268	4.62281
7.40095	7.79003	8.07819	4.47609
6.47693	10.1599	9.16917	4.27644
6.61632	10.3746	7.86068	4.7015
5.67688	9.82561	7.49782	4.15825
6.16438	10.3665	7.14194	4.69733
5.24386	8.25666	10.4381	5.52403
5.00094	8.55478	6.17863	5.04423
5.08665	8.72921	6.91765	4.10529
5.66158	11.4745	7.41943	4.12851
6.48645	10.4669	9.40314	4.43797
6.37414	14.681	8.58539	4.43406
8.70287	11.5495	7.60735	5.20239
7.32168	6.2042	10.101	4.46965
7.00741	8.21485	6.78698	4.51173
8.54219	11.8252	6.17627	4.65259
7.53965	6.90899	9.70433	5.95293
5.54864	9.78367	8.20938	5.76081
4.72498	6.40879	9.25259	6.92917
5.49519	11.9385	5.84739	6.52558
8.27425	8.28075	8.25771	5.38114
5.89375	7.77527	7.06631	6.7326
5.53183	7.76342	9.43501	6.16578
6.07271	9.42914	9.49576	4.96236
7.43081	8.60243	9.03237	3.91119
7.38114	9.29621	7.87661	5.59683
5.83917	8.94788	9.82136	4.47521
5.54383	12.1399	8.04078	6.88401
5.18505	11.7653	11.2366	4.25838
5.15588	7.67651	8.57162	3.46508
7.05688	9.72409	4.71829	4.28334
4.81446	10.3984	8.41669	3.511
5.48115	10.9699	2.68204	3.51787
7.0769	10.5066	2.77431	3.37058
6.16966	11.4925	6.1168	3.82335
6.60856	11.1418	2.60048	3.49053
7.6431	11.3885	3.49891	4.42167
5.9951	10.7461	4.02055	4.45943
5.34717	8.04624	4.64057	4.06878
5.9625	11.1103	8.47843	4.14115
7.47382	10.0621	8.6012	4.33927
5.22818	8.8974	5.17892	4.39286
5.26126	10.1984	3.10002	4.20012
6.04482	8.23839	5.18705	3.98107
5.4809	12.5498	3.07011	4.0932
6.69426	11.9114	2.62602	3.55965
5.98768	9.22992	2.87357	4.53379
8.63511	9.30643	2.5775	4.99986
5.15918	11.9789	5.08504	4.6027
5.18011	11.9126	2.73223	4.54546
6.35417	11.1749	2.50726	4.4501
5.48365	9.28484	2.53162	4.23384
6.1253	9.39473	2.73034	5.67515
7.40541	10.8396	2.82478	4.44784
7.34894	12.5312	2.65604	5.53981
6.38091	12.1679	3.57507	4.80781
7.52694	11.2506	2.59421	4.66033
7.34411	9.87986	3.45436	4.46758
7.74884	11.0691	2.64417	4.76095
6.94106	10.4721	3.09945	4.85641
5.31038	9.73358	7.8275	4.81266
5.45541	10.7887	5.49418	6.25463
5.02901	8.30767	5.84888	4.55371
6.97256	9.32435	7.64132	4.43199
6.63475	10.6737	6.84694	4.59108
5.97146	12.1214	8.96197	5.04589
5.0599	11.3209	10.0676	4.55793
5.24317	11.1918	2.58465	4.46622
5.26486	9.49504	2.35928	4.69377
5.26121	10.1877	6.18422	5.08634
5.45757	9.47014	2.54677	5.19119
6.77609	9.73088	2.57058	4.36731
5.95766	9.34018	2.8374	5.38273
7.39064	9.81149	3.02491	4.13114
7.12352	9.39793	2.95894	3.62853
6.02054	10.2364	6.48622	4.63646
6.82457	9.94859	3.09023	4.22528
5.69478	9.02595	2.53588	4.15365
7.01817	10.9706	2.62263	4.46676
6.5603	9.95867	3.07215	4.84135
5.29231	10.182	2.816	3.9868
8.50493	7.4113	7.71884	3.78995
5.6644	10.3478	2.81607	4.37465
7.77817	11.3135	2.57687	4.48828
5.41922	10.8964	2.80242	4.53604
5.10079	9.49418	2.68162	4.553
5.96374	9.08449	2.8272	4.37706
5.33385	8.8447	2.80902	4.69519
8.31674	9.06492	2.89182	5.9395
8.01424	11.8732	2.85128	6.57214
8.25793	11.0631	2.77361	4.63241
8.36897	11.3474	5.15083	4.69033
5.77269	10.6525	2.67935	4.46287
7.18428	10.1872	2.66677	3.74252
7.06858	10.525	2.48743	4.21569
5.48016	11.016	2.63367	5.43945
6.52133	10.9628	3.40441	3.9703
6.66556	9.00057	2.68224	4.84319
6.93616	9.86442	2.62595	4.21161
5.75303	10.4952	3.04624	4.22994
7.69038	9.88945	2.66136	4.44137
6.27379	9.17329	2.82866	4.87466
8.63382	11.3963	2.83942	4.73945
6.33115	9.3326	2.94549	4.7183
7.5655	10.2945	2.98124	4.45747
6.74674	13.1954	5.88471	5.63611
6.03879	10.2667	3.0984	6.52128
5.22911	11.0693	2.80995	5.89498
7.37091	11.7588	2.62526	3.79528
7.58398	8.74992	3.10665	4.09785
7.88121	9.59549	2.61313	4.49088
8.29282	8.74612	5.18958	5.85305
7.23824	11.0276	2.74403	4.74168
7.76431	10.0617	2.97618	4.28845
6.72785	10.89	6.83095	4.44213
7.52063	10.4891	4.98048	4.78059
6.59059	8.20817	4.81756	5.47222
7.62596	10.2158	5.27177	4.57553
7.32436	8.81608	5.84905	4.71819
7.70167	10.5962	2.80888	4.66649
6.84708	9.06172	2.66206	4.28425
7.98524	7.67762	5.23512	4.71956
6.65484	9.79326	4.93835	4.70273
8.78466	8.36406	4.83701	5.35175
7.87085	11.7099	5.75229	4.27855
7.96477	9.55259	5.36119	4.6705
6.57767	9.37682	9.45169	3.96985
7.18996	8.61156	8.44824	4.4216
7.61901	8.40158	6.8622	4.23127
6.78393	7.52381	7.75299	4.49259
7.99239	8.07584	7.72807	3.70731
5.06697	7.31229	6.70074	3.9917
7.39409	7.73088	5.39909	5.35582
6.60788	9.25367	9.29851	4.29604
7.85432	9.95155	5.77532	5.16069
6.23047	9.71577	5.7611	4.34502
8.61248	7.65619	6.17204	4.21848
5.86545	9.94153	7.11182	5.30233
7.70904	7.78045	10.4757	4.02074
6.77843	5.10028	14.0284	4.49542
6.67386	6.78212	13.8611	4.24379
5.64055	5.25598	13.6439	5.1232
6.15299	5.04546	12.9707	4.5973
5.83341	5.26141	11.7971	3.90108
8.65184	5.0646	14.5639	5.43875
6.50063	6.05427	15.1339	4.1049
7.88321	6.247	14.8668	4.48541
8.42216	6.86491	12.0478	3.52955
6.43818	5.72784	12.9604	4.59668
7.3955	3.71104	10.0113	3.63182
5.21028	6.3751	12.9466	4.49364
6.02593	5.84817	11.9021	4.36782
5.64731	5.29528	12.1213	4.89198
6.40692	5.69146	12.3604	4.85319
5.39132	5.40481	12.1458	4.44258
5.73737	5.39849	12.0098	7.09334
8.29432	5.02352	14.3417	4.22008
5.13811	5.66967	15.4977	4.73229
5.52576	5.82964	15.0439	5.50188
5.37254	5.165	15.8328	5.66899
5.67567	5.66989	16.0243	4.3099
5.95526	6.09257	14.7993	4.14219
5.49706	9.77107	10.0714	4.75724
5.47852	5.94635	9.73339	3.54587
5.13791	9.20817	9.6611	5.47005
5.00716	9.34574	7.25555	4.58494
5.37625	10.9376	5.4077	4.06073
5.32998	7.8367	10.5569	4.57076
6.02584	8.90963	7.96427	4.44556
5.54555	10.2505	7.01561	4.78702
5.26944	9.20604	7.04437	4.44618
8.01403	8.72286	7.25815	4.00018
7.40872	11.8949	15.0141	4.14203
8.25162	11.3505	7.9491	4.01111
6.67243	7.30419	10.5961	4.50097
5.02579	5.73077	9.03912	4.24514
5.97088	6.90486	7.58169	3.40626
6.38859	10.3207	8.10049	3.41188
7.08543	9.92727	8.71308	4.56933
7.21378	8.83142	7.02548	4.63974
8.07268	9.13691	7.69321	4.14256
7.90705	7.94593	6.20735	3.46236
8.48718	10.2098	9.46271	4.9345
6.23649	9.76044	5.12329	4.27605
7.55928	8.96301	6.57615	4.25572
9.20796	10.0784	4.55641	4.38449
7.37632	9.34618	6.77851	4.25208
7.01187	9.39191	9.44131	5.81898
7.61324	9.78244	5.73918	4.61607
6.71594	10.1133	12.2334	4.69391
5.50258	12.3586	7.68271	4.66985
7.01799	11.2385	7.54973	6.76925
7.52684	14.1068	10.8571	4.67955
7.13741	10.1636	2.91738	4.83672
7.94921	11.4915	2.64233	4.47559
8.90603	10.0477	4.22661	4.85445
7.44429	11.779	2.66291	4.48735
6.3207	9.91131	2.50186	4.22653
5.71798	10.858	3.03443	4.47236
7.68582	9.4573	10.3619	6.66285
6.64446	10.4792	5.56879	4.74123
7.41843	7.70384	5.08702	4.47804
5.96902	10.2337	2.75039	4.34813
5.0687	10.5493	3.02886	4.07942
6.01102	13.0426	8.07929	3.91637
8.2924	10.4392	10.575	4.24285
8.74336	13.5521	9.91541	4.32669
6.68297	11.6578	10.9552	3.35245
7.56637	10.4714	10.8408	4.41946
7.95521	12.4443	11.2646	4.65624
7.28805	9.07946	8.98005	4.77812
5.70024	12.3773	7.3522	4.41901
7.38169	11.2478	10.83	4.10463
7.75535	12.649	14.1229	4.27795
7.39459	9.65235	14.6916	4.21806
8.35667	9.54973	14.0956	3.93596
8.82637	10.0212	11.9869	4.7276
9.3945	9.14427	9.58677	4.2395
6.53322	7.33312	11.8213	4.18745
5.87376	9.97642	12.0313	4.5937
5.88344	8.65375	11.4208	3.36489
8.4439	7.45263	14.1966	4.57042
7.14409	8.8504	13.4139	6.00462
5.99886	12.5658	16.2144	4.13691
6.28797	9.9481	11.4497	4.72211
6.3073	11.7946	11.2567	4.41898
8.42609	12.5744	13.6705	4.57356
5.72093	8.23045	12.7596	3.94237
6.12465	8.30968	12.4887	4.57037
7.79073	7.76657	14.6775	3.33115
5.67704	9.14263	11.8893	4.19904
8.19069	9.3437	13.4323	6.13108
6.82015	9.3001	12.651	4.13829
5.64719	8.87882	12.1819	4.42582
5.90119	8.8217	11.7957	4.39676
5.51108	10.0759	9.85584	4.48376
8.03876	10.918	10.7867	4.74814
6.00062	8.95083	9.31883	4.25877
6.44627	11.0949	9.91014	4.46408
6.08257	9.63039	12.6124	4.10532
5.64562	11.4597	8.82112	4.84365
7.71888	10.0637	11.5352	4.40822
7.41471	9.74778	7.71893	4.32496
6.55241	9.53069	7.3058	4.3828
5.8065	12.0834	12.3827	4.36424
6.02767	11.8046	11.6215	4.57296
6.46595	11.8661	11.9694	3.40682
5.444	9.49585	10.8691	3.74198
5.27661	10.6618	11.6352	4.40099
5.04379	10.7249	10.9096	3.40272
6.40005	8.33962	8.28653	4.66313
5.90967	10.1397	7.80234	3.37664
5.37868	12.0381	7.70504	4.89384
6.0874	10.6311	9.07952	4.19523
6.87361	11.013	11.222	3.39863
5.45864	9.77369	7.48506	3.46084
6.05702	8.1821	6.29239	5.06481
7.05772	8.95999	6.31989	3.37119
5.56337	7.14774	7.22366	3.43537
5.51715	10.3804	8.26885	3.51847
6.68315	11.3026	6.83264	5.6876
7.35687	8.67685	11.8656	4.59075
6.30569	11.6539	9.49102	5.13623
5.82592	9.80144	7.60144	3.69704
5.90911	10.8926	10.0805	3.34712
8.01999	11.7732	10.0917	3.91005
6.3363	11.3761	9.24917	3.58832
7.31887	8.75762	9.58536	3.69587
6.13637	9.03554	7.44663	3.56569
5.13498	7.78487	8.50263	4.12701
6.26154	8.61343	6.73061	5.21286
4.93749	8.46345	7.39624	4.37783
5.82023	10.0875	7.64611	6.79824
5.40225	8.85518	7.71038	3.90709
7.2036	11.8366	12.7757	5.52658
6.2718	10.1344	7.95626	4.60494
7.48179	8.8995	10.7372	4.21919
8.52378	11.0999	9.90657	3.86597
5.51458	10.341	7.88295	4.29824
5.30583	11.0127	10.758	4.36891
5.90638	11.0383	10.1016	4.5896
5.81757	10.0031	5.29353	3.5765
6.16386	9.20216	7.34997	4.02603
5.96956	9.51693	4.60647	3.78941
5.82527	10.9431	5.55138	3.95975
6.37361	9.60218	5.44358	3.32572
5.4825	7.90505	10.5985	4.44215
5.20532	10.5057	7.50667	3.43619
5.54603	11.0242	5.65914	4.38394
6.07978	10.9708	6.01191	3.33993
5.42649	8.87891	9.52165	3.58633
5.99237	8.32556	6.41778	4.48522
8.93496	8.17908	8.31043	3.9119
7.78899	7.98484	7.83116	3.31464
10.4282	10.9629	8.07543	4.33526
9.24609	9.33645	9.61243	3.53106
7.91768	8.88228	7.50572	4.68767
7.2203	11.134	7.84262	4.26783
8.35908	12.8967	7.65481	4.74654
6.62101	10.1042	5.20754	4.81866
8.3624	9.77548	7.20378	4.15799
9.69982	9.58094	6.15245	4.80711
9.25932	6.13793	4.61705	3.61924
5.83471	11.8459	9.56408	3.48944
8.33273	9.35381	7.16874	4.59537
7.62202	9.88585	5.36815	3.82478
7.0569	10.1587	7.11197	4.5181
5.14255	9.17909	6.05231	4.67084
5.3612	11.0367	6.95823	3.46309
6.20203	9.61159	6.53013	3.58317
5.36463	11.6344	8.84892	3.64422
8.45585	11.298	10.9648	4.52218
5.93544	8.86522	4.77931	4.46377
6.14202	10.2655	7.94896	4.25537
5.85457	8.51814	8.14642	4.61194
7.65078	8.33649	8.46989	3.29981
7.39855	11.8113	7.68251	4.73633
8.39691	9.57116	5.55378	4.44737
8.19037	8.3069	7.65049	4.11694
9.99729	11.8345	5.79048	3.88627
9.51244	11.0088	7.18817	4.55654
8.40871	9.4676	7.5697	4.75514
8.15345	7.31487	11	4.30015
7.91602	11.6456	8.02517	6.35515
9.32918	11.1232	8.18348	7.92003
8.22587	14.1641	13.2586	4.37782
7.77486	11.508	8.67591	9.13659
6.07961	7.51501	11.1684	7.73801
7.44442	11.0738	9.25386	7.66046
7.14617	12.7855	7.4942	8.97643
6.84021	11.5762	2.88971	8.5384
6.79666	10.0483	3.09982	8.26891
6.61996	11.2258	2.75973	7.9709
8.32141	10.408	2.82712	8.58644
5.76322	12.0718	2.81736	8.93062
4.92371	12.2105	2.58042	7.90725
7.366	11.1556	3.1145	7.36938
7.40337	9.17674	3.24354	7.9992
7.18718	11.2895	3.20515	8.57161
7.17545	11.0158	2.5148	9.04753
7.59109	10.0282	2.81557	8.53225
8.09994	10.6899	3.25247	8.1129
7.65439	9.15039	4.59325	8.48903
7.65507	11.1177	2.67108	7.92113
7.2697	10.6201	2.60537	8.48147
8.07489	10.3629	3.48395	8.10472
7.40438	10.4506	7.8162	8.6381
7.57601	8.52386	6.93948	7.77279
6.37283	7.47232	7.25427	8.76782
8.73523	9.97845	7.82988	9.57737
7.92544	6.91962	9.45697	7.49559
8.64308	10.5262	7.29018	6.83896
8.91854	10.6052	5.37938	8.17319
7.08272	6.59686	8.23545	8.59178
8.6925	7.72945	7.94373	6.59969
8.70021	9.63493	9.74267	6.95386
7.23185	8.50717	6.38193	8.77717
6.13812	9.44536	7.84624	6.38858
6.68656	10.1688	9.04787	8.43722
7.83562	9.70597	7.73068	8.3243
8.84278	5.84323	8.53525	6.72527
8.82211	8.26103	7.62746	8.90315
10.0002	4.35161	9.81414	7.42817
8.80075	3.64481	12.4884	8.19922
13.2112	7.91799	7.89501	8.40796
9.35405	6.67068	8.16727	7.35054
7.17102	5.49351	7.67619	9.20486
5.41059	7.85247	8.06117	8.12294
9.58564	6.59542	7.27783	6.3767
7.75769	6.36995	9.16188	5.7952
8.55258	3.78076	9.69281	8.91188
7.7937	2.82233	10.9198	6.52711
6.88653	3.64054	10.9662	7.98863
7.01886	3.80161	8.43588	7.24304
7.00624	8.20789	9.57183	3.43287
9.15127	7.61469	8.07929	4.54473
7.2529	9.80931	7.28571	4.55064
7.31434	6.83815	10.0802	4.91917
7.61384	3.65216	10.8593	4.25659
8.25934	9.44062	8.31755	4.95904
7.81498	5.92712	9.31152	3.39923
7.89687	6.38624	12.6994	4.16196
10.6712	5.90498	10.2838	4.92217
7.77953	6.68103	8.45832	5.4802
7.02431	7.83845	10.883	4.7461
5.76602	3.87285	10.325	4.0342
9.44271	3.41092	13.4942	5.58943
10.8537	6.63013	10.0731	3.53731
6.03442	8.21642	11.9175	4.06768
6.58384	9.92131	8.68797	5.2611
5.46679	8.08432	8.3718	4.91661
5.17447	8.04343	7.48231	4.82861
5.75923	8.24603	7.29249	4.21417
5.44539	5.50824	8.75467	3.36324
6.25432	8.42543	7.93179	4.5942
5.27541	7.11658	7.94576	4.97988
5.73061	6.6088	8.3973	4.14475
5.27342	6.63728	8.65954	4.47508
5.88905	9.06883	6.52592	4.10803
5.3807	6.08088	6.23182	4.27509
5.84448	9.84945	5.81105	5.38755
5.72349	8.43026	6.12653	4.10105
6.21299	9.22966	7.57598	4.90443
8.2845	9.77681	6.76794	4.27846
7.84576	9.35597	6.38301	4.30812
7.01118	8.32588	8.0167	4.28539
5.45493	9.07397	8.46827	4.52296
5.91854	8.5434	9.07106	4.17856
5.48657	5.53968	9.86301	4.72249
5.87677	4.27574	9.0492	4.50408
5.60747	5.51405	8.89124	4.20477
5.79602	6.96606	7.14496	4.8618
5.49878	5.95622	8.2187	4.6775
6.11485	6.45754	7.59596	4.47939
7.46991	7.34396	6.85168	4.15674
7.47306	8.13287	5.57729	4.83493
6.71476	7.78403	8.05167	3.62367
7.33797	9.08709	4.70202	4.34772
5.21394	10.2074	4.03774	4.43539
5.13488	8.88021	2.869	4.19111
5.32726	10.8199	2.75051	4.08793
6.53885	10.4168	4.66842	5.08123
5.97595	7.31038	5.64616	4.61824
4.90134	9.54157	8.18863	4.2371
6.35323	10.5902	5.45506	4.88321
5.46336	10.5202	4.7428	3.5649
7.81853	8.10913	5.31521	4.13719
7.40962	8.64855	5.96112	3.6273
7.10754	11.4062	6.33317	4.61099
7.10892	8.71006	7.82763	4.04182
6.1627	10.1305	9.07483	4.89391
6.32399	11.9305	4.9799	4.85959
6.23629	10.3911	4.76852	5.79749
6.68421	8.5533	6.42218	4.14317
7.37009	7.87551	7.48585	3.3692
4.63524	9.04289	7.54748	4.65486
6.4072	8.98832	7.07974	4.49223
7.59534	9.54131	10.8638	4.30902
4.32121	9.45809	9.63138	3.55813
5.67294	9.13202	6.6398	4.5522
6.32031	7.45129	9.02157	3.91704
7.17744	6.81005	6.84021	4.79573
7.0426	7.87254	6.57849	5.17394
6.33289	8.90134	6.81755	4.58811
6.06093	10.0929	6.20091	4.13007
9.00073	9.72157	5.42571	5.71868
8.4172	10.053	6.85987	4.77471
8.30668	5.45948	8.5656	4.49052
5.82597	7.56338	4.79697	4.77616
7.07809	8.63426	7.35577	4.70298
7.30246	5.18052	10.7761	4.2807
7.12316	7.28094	9.87839	5.00058
7.58849	9.0299	10.3533	6.16721
7.62093	3.68639	10.5798	4.51944
5.10959	6.06968	8.18869	3.79668
7.45112	6.03069	9.54519	4.16864
4.44644	9.59558	11.3174	4.51334
7.67339	8.38675	6.35619	4.22968
7.32223	8.99464	10.8551	4.62992
9.61872	8.11611	9.78201	4.61096
6.46834	10.1433	9.33141	4.16632
6.96421	5.56658	10.1389	3.34318
6.07418	8.39647	9.82044	4.83933
6.90441	6.90502	9.53756	4.12951
6.26789	6.65296	9.64289	4.8253
7.67765	3.61577	9.04679	4.62127
8.00895	3.79226	8.83428	4.91728
8.75934	3.66381	8.16546	5.77119
8.62404	3.79658	6.88372	4.7573
7.05048	6.21353	9.78497	4.58373
7.53448	9.18073	8.21829	4.19381
6.95149	9.71138	9.05177	4.75512
5.88455	7.17976	9.70621	4.49031
7.65389	9.70665	7.98925	4.71483
6.9208	10.6662	8.43724	3.30444
8.74023	3.58806	11.358	4.32098
8.7143	7.34623	7.90234	4.85581
6.99806	7.16559	6.95541	4.27232
7.26454	6.14813	10.2725	4.64465
7.54808	7.96691	8.01655	4.58417
8.355	7.69249	10.4978	5.96436
6.90435	7.78265	6.83141	4.70999
5.47593	9.9319	7.03954	3.99463
6.06241	7.87684	9.04397	3.48125
7.84093	10.0703	7.6167	4.60013
7.76001	5.85302	10.8209	4.61362
6.51634	7.57249	8.0582	4.88852
8.33075	9.17986	9.09617	6.41188
6.25169	8.27852	10.1546	4.43162
5.90711	8.30734	8.81132	4.38618
8.34089	6.24631	7.91238	6.10162
5.27576	9.6837	7.1811	4.1552
5.26951	7.64925	8.58638	4.34402
7.15695	8.25965	8.00673	4.49934
6.12497	6.60982	8.30651	4.57273
7.6457	10.2453	5.12952	3.51109
5.61901	8.6568	9.15337	4.08753
6.12783	8.14837	8.33448	3.955
7.35025	7.56603	11.173	4.0027
7.35726	5.27066	11.6266	4.52175
6.11664	5.45772	10.8625	4.29356
6.15894	3.80644	8.17223	5.90748
4.86542	10.027	5.41965	4.33989
6.06675	9.2181	5.86102	4.67586
6.82197	5.23479	9.47945	4.42208
6.82147	7.52325	11.99	4.54655
5.34593	9.29436	8.63465	4.53894
7.68399	5.20997	9.41495	4.78319
7.49919	10.7763	9.32581	5.04076
8.38986	7.46036	8.46779	5.43347
8.00709	6.74088	9.09496	4.64139
8.43045	8.16312	6.67017	4.67947
7.05743	5.02494	7.07371	3.9354
8.81364	6.29549	7.42331	4.24276
6.80042	6.38305	12.4454	4.54458
7.93597	3.81558	10.7616	3.48517
7.80396	3.63874	10.5919	5.48908
7.09769	3.57676	9.3587	4.03241
7.20908	5.53635	8.03608	5.44784
5.96569	3.75245	9.60444	4.11072
7.03063	5.7933	11.2319	4.33166
7.02262	4.31055	8.75055	4.11254
7.03667	5.23825	7.57557	4.39929
6.89725	8.57509	5.1414	4.57127
7.35685	9.17214	9.96219	4.29717
8.09141	9.37863	4.23247	4.3674
8.2714	7.35372	6.87556	3.68498
8.14751	8.2131	7.38845	4.54211
8.3513	7.17816	11.2394	4.5461
6.91552	9.79164	11.9212	4.694
5.25346	5.97406	9.9681	4.3093
8.43125	5.34077	8.14466	4.35049
8.68645	3.61452	11.411	4.3347
7.83856	3.74643	9.30912	6.35543
7.61432	3.55955	10.1333	4.44185
8.73742	9.14774	7.24127	4.29561
6.8802	9.78071	9.42602	4.34084
7.19173	9.41979	12.9873	4.03066
6.22665	9.68259	10.2587	4.54929
7.69099	8.53245	10.3834	6.51153
7.90613	8.77314	8.74588	4.37234
6.48685	7.81773	6.94129	3.80297
7.95807	5.81149	7.52093	6.28272
7.43641	7.78248	8.92587	4.44944
6.37421	6.43014	7.83439	3.62645
8.43423	5.61616	10.2074	3.53978
7.21558	5.35264	7.80267	3.42051
10.7133	5.92267	8.71004	3.44958
7.58955	5.64273	9.34759	5.02768
7.99447	4.74302	9.9	4.76912
6.8906	8.20086	6.56562	4.4294
8.55625	7.36487	9.47757	4.69084
8.66401	7.16648	5.01553	3.39864
7.5254	7.16785	5.63098	4.35682
6.91404	8.6162	5.53569	4.3532
7.16159	11.6123	5.39408	4.24677
7.28528	10.129	4.77898	4.78067
8.1283	9.93646	5.88892	4.30423
7.74069	8.3555	7.91824	3.86361
8.43293	10.0143	4.50082	4.6207
5.99584	11.4603	11.7128	4.27299
8.67084	12.5483	13.7275	3.38716
7.70101	11.6226	8.69106	4.52212
8.40298	11.6335	8.24109	4.36254
7.78146	11.0587	8.42001	4.85694
7.19467	9.91628	12.2634	3.83804
7.2314	11.6502	8.9268	5.2956
8.2977	9.21991	8.49886	4.4083
8.59032	10.3503	9.60448	4.56014
8.18023	8.52879	10.6319	4.50344
10.0213	10.8911	8.7531	5.62224
8.58216	9.29872	6.49416	4.73934
7.83572	11.9185	7.27515	4.84335
8.46827	11.1575	6.14765	4.57773
8.3666	12.5024	9.36874	4.3043
7.93494	8.21975	7.50925	4.58045
10.5565	11.2764	9.33885	4.86852
9.43825	11.2463	7.62835	3.90963
7.12884	9.49438	5.31462	4.18978
7.22613	8.94435	7.39956	4.8592
9.61204	8.21463	11.4725	4.56358
7.91052	9.9268	7.7227	4.31556
7.74525	7.94997	9.74907	4.25832
8.43483	8.81667	11.1893	4.15091
10.5494	9.5516	7.17109	4.32563
7.38205	10.73	6.59486	5.01275
8.05454	9.17117	10.3005	4.57408
7.51368	9.63917	9.12641	4.47292
6.76652	10.2088	10.4423	3.41501
7.71886	6.12792	13.3272	5.36885
8.16914	9.65246	6.5376	5.33737
7.6324	8.45312	7.01686	4.88673
7.07905	10.9859	12.2035	4.19798
7.36183	10.1287	15.0731	4.72844
7.1536	11.3705	12.1289	3.61359
8.41329	9.6138	9.19801	3.74231
8.05831	8.32368	10.6866	4.25051
8.39466	9.59184	10.1758	5.30556
9.00035	10.9722	10.5778	4.49688
8.27036	11.0464	7.41889	4.1428
7.08201	3.53	12.0318	4.67333
8.47484	5.5877	8.48028	4.39591
8.28024	7.95334	9.33383	4.51317
7.05342	7.81372	10.2643	6.23471
8.04943	9.11349	7.16078	4.39419
7.82686	8.62755	10.973	3.50886
7.35441	7.459	13.3748	4.07816
7.8001	10.2437	17.2369	4.67125
7.40668	9.04179	8.91083	4.6514
4.91528	9.11042	6.60024	4.78479
5.88559	9.44423	7.93137	4.82869
7.37777	8.72403	8.34372	4.76561
5.65133	11.7185	9.47134	6.72341
5.89757	10.3686	6.30695	4.47806
5.33078	10.9887	9.73347	4.94068
5.19233	8.53135	7.19002	4.62495
4.94144	11.7513	10.8161	4.38457
7.36788	9.58346	6.85208	4.66705
7.51002	9.7601	7.20429	4.56984
6.23163	6.39239	10.4792	4.38988
6.42117	9.47502	8.5641	5.21757
7.34499	10.4434	8.03683	6.46141
7.70252	9.45267	5.72164	5.81094
6.18453	8.16606	7.11766	4.72732
7.69907	8.85233	8.84087	4.20078
5.62895	11.8852	4.36842	7.18697
5.25298	9.64507	5.01592	8.1328
5.34911	8.73992	5.90797	5.74719
4.53714	9.62865	7.77624	4.05783
6.37835	12.5022	5.77081	3.4038
5.12459	11.8548	9.906	3.26886
4.86765	10.5879	7.779	3.45932
6.95219	11.77	5.64184	3.46069
5.72536	6.59598	9.29146	4.24874
7.21377	10.5187	5.05599	4.07436
5.88457	9.76404	7.47544	4.55884
6.15085	9.01856	10.1685	4.88881
5.43692	7.84061	8.09411	4.19168
9.17774	8.25626	8.12438	3.67423
8.70165	9.67269	5.59825	3.37998
7.1367	5.78754	9.48062	4.25584
8.18847	9.30231	9.90721	4.31297
7.24744	5.95766	9.02514	4.90914
7.93397	10.626	11.3223	4.49651
8.14748	8.55476	8.79507	4.95307
9.48229	9.92347	8.79048	4.62679
7.09921	5.46978	7.67838	4.56306
6.81144	10.4202	8.66774	4.78736
7.65477	8.82782	9.40604	4.81302
7.7724	11.7566	9.38576	4.67067
8.61789	9.8796	6.38262	4.49635
8.88286	8.6274	7.76709	5.39217
8.50782	8.13916	6.91418	4.86086
6.73965	8.38999	7.33386	4.02528
9.29016	9.71811	10.6496	4.79797
8.96887	9.88982	8.01334	4.38278
9.23969	10.0161	9.67166	4.41078
9.30706	9.74656	7.28066	4.26003
7.56884	7.76976	9.10972	4.15796
8.59965	9.24985	8.32741	4.43629
8.35429	9.1238	12.0211	4.25146
8.51375	8.29049	7.1514	4.22518
10.2668	7.68474	9.96908	4.50291
6.22292	9.79787	6.37382	4.78742
7.4835	8.22113	9.27046	4.91094
5.49642	10.5915	9.3093	4.81397
7.66011	9.85957	10.1917	3.49105
7.0189	10.3	7.57596	3.44811
8.01141	10.1736	8.95283	4.68994
8.0602	7.27902	9.67009	4.55512
7.66872	9.99966	6.27319	4.92276
7.76799	10.908	8.85716	4.51358
7.99527	7.01812	7.78742	4.38842
8.47557	12.1027	8.77411	4.37101
7.57499	9.46409	7.38347	3.40096
8.22144	10.9723	6.31252	4.55939
8.30707	7.83769	6.96233	4.12221
8.34422	8.51094	8.67245	4.41979
6.78467	8.5995	8.02564	4.37939
7.69101	5.76724	11.2857	4.60806
6.92328	7.95938	10.5956	4.17729
7.41283	5.49562	14.2407	3.98548
7.29068	8.54783	10.3415	4.70576
5.37363	8.2282	8.00292	4.8953
5.9891	8.37863	4.01362	4.40674
8.53117	9.52789	7.31742	4.59578
6.03437	10.9424	6.77432	4.66889
8.2707	10.3897	7.51437	4.65405
8.75006	7.9727	7.92841	6.69277
3.84597	12.496	8.36514	4.59186
6.61107	12.3342	7.78487	4.30738
6.8708	9.3278	13.535	4.64809
5.21357	8.78704	9.736	4.5898
7.27523	9.78931	7.65005	3.92356
9.91713	7.76725	8.0327	4.44952
8.06529	9.09988	8.80793	7.62294
9.43028	7.27341	9.80928	4.30556
8.20704	10.2309	7.92836	7.5556
7.45647	10.8447	11.5349	5.45844
7.55036	9.46497	10.9787	6.8376
8.30173	7.75535	13.0778	4.93179
7.91381	5.6886	13.2919	5.02791
8.03149	7.1199	13.7802	3.38664
8.70535	5.81932	13.5046	4.45121
10.4306	6.9309	13.6417	6.74371
9.48394	5.82502	13.7328	6.62259
10.2526	5.92458	15.158	6.7145
11.4537	7.25405	15.4253	5.78291
10.3829	11.3359	8.68302	6.68562
11.4511	9.64984	12.4394	6.27991
11.6155	8.38417	7.1948	8.51296
11.7139	10.5908	10.7312	8.70775
