# Supplementary material for: K128 ubiquitination constrains RAS activity by expanding its binding interface with GAP proteins
Source: EMBO J. 2024 Jun 10;43(14):2862–77. doi: 10.1038/s44318-024-00146-w (PMC11251195; doi:10.1038/s44318-024-00146-w)
Supplement: Supplementary file 5 — Source data Fig. 3 [file 44318_2024_146_MOESM5_ESM.zip › Fig 3B-Relative growth.xlsx]

## Sheet: Relative growth
Time (h)	wt-RASA1			RASA1-A1015/1016
	Mean	SD	N	Mean	SD	N
0	0	0.00049214	5	0	0.00074403	5
1	0.00282045	0.00010349	5	0.00234586	0.00013937	5
2	0.00559345	0	5	0.0045629	0	5
3	0.0138243	4.5197e-05	5	0.00881392	4.4093e-05	5
4	0.0289096	8.08e-05	5	0.0203195	8.1612e-05	5
5	0.0479138	0.00018805	5	0.0287469	0.00016789	5
6	0.0786812	0.00042306	5	0.0417983	0.00037679	5
7	0.111828	0.0006841	5	0.0573651	0.00049002	5
8	0.153783	0.00115275	5	0.0759353	0.00079524	5
9	0.184936	0.00155565	5	0.082661	0.00099607	5
10	0.22325	0.00208733	5	0.0969328	0.00129963	5
11	0.26359	0.0023345	5	0.116696	0.00142439	5
12	0.299999	0.00285282	5	0.133985	0.00174343	5
13	0.332597	0.00336406	5	0.149898	0.00201728	5
14	0.368937	0.0037067	5	0.163383	0.00226214	5
15	0.408505	0.004328	5	0.178312	0.00247025	5
16	0.444852	0.00420404	5	0.194232	0.00269639	5
17	0.478928	0.00479179	5	0.211527	0.00299961	5
18	0.510685	0.00475904	5	0.225352	0.00329048	5
19	0.541181	0.00554571	5	0.240328	0.00343334	5
20	0.567908	0.00595167	5	0.253793	0.00338246	5
21	0.594567	0.00623588	5	0.265577	0.00359999	5
22	0.624019	0.00682327	5	0.279815	0.00377765	5
23	0.651362	0.00677369	5	0.289456	0.0037488	5
24	0.685865	0.00619339	5	0.306996	0.00390402	5
25	0.715297	0.0071961	5	0.321464	0.003898	5
26	0.744444	0.00798575	5	0.33518	0.00452902	5
27	0.772316	0.00733672	5	0.348435	0.00427842	5
28	0.799192	0.00797511	5	0.35975	0.00424342	5
29	0.827037	0.00811833	5	0.3727	0.00486686	5
30	0.85318	0.00881579	5	0.382443	0.00483517	5
31	0.878632	0.00886934	5	0.394918	0.00498738	5
32	0.903901	0.00853877	5	0.405718	0.00492588	5
33	0.931197	0.00910282	5	0.420288	0.00510263	5
34	0.952622	0.00906651	5	0.426587	0.00525249	5
35	0.976263	0.00997439	5	0.435889	0.00565665	5
36	1	0.00943813	5	0.445028	0.00560931	5

## Sheet: Relative cummulative growth
wt-RASA1			RASA1-A1015/1016
Mean	SD	N	Mean	SD	N
1	0.00985031	5	0.449269	0.00578856	5
