# Supplementary material for: K128 ubiquitination constrains RAS activity by expanding its binding interface with GAP proteins
Source: EMBO J. 2024 Jun 10;43(14):2862–77. doi: 10.1038/s44318-024-00146-w (PMC11251195; doi:10.1038/s44318-024-00146-w)
Supplement: Supplementary file 5 — Source data Fig. 3 [file 44318_2024_146_MOESM5_ESM.zip › Fig 3F-Relative growth.xlsx]

## Sheet: Relative growth
Time (h)	wt-NF1			NF1-A1501/1506/1513
	Mean	SD	N	Mean	SD	N
0	0.0207349	0.00057819	5	0.0152384	0.00031442	5
1	0.00358789	0.00010687	5	0.00332824	8.184e-05	5
2	0.00449835	0.00012931	5	0.00473777	0.00010833	5
3	0.00168941	4.8827e-05	5	0.00057325	1.359e-05	5
4	0.00247848	7.2381e-05	5	0.00371266	8.8136e-05	5
5	0.00369917	0.00010419	5	0.0030551	7.4116e-05	5
6	0.00339231	9.831e-05	5	0.00246836	6.2925e-05	5
7	0.00201313	5.9007e-05	5	0.00207383	5.2009e-05	5
8	0	0	5	0	0	5
9	0.00273813	8.2625e-05	5	0.00363173	9.3747e-05	5
10	0.00680823	0.00018332	5	0.00672055	0.00016068	5
11	0.00440731	0.00012859	5	0.00532114	0.00013689	5
12	0.00412742	0.0001212	5	0.00405661	9.9317e-05	5
13	0.00570893	0.00016307	5	0.004613	0.00011597	5
14	0.00459277	0.00013296	5	0.00484568	0.00011755	5
15	0.00901357	0.00024102	5	0.00819415	0.00019841	5
16	0.00650474	0.00018757	5	0.00656881	0.0001597	5
17	0.00840322	0.00024732	5	0.0075366	0.00018474	5
18	0.0102073	0.00029222	5	0.00745229	0.0001658	5
19	0.0124868	0.00036098	5	0.0103455	0.00023719	5
20	0.0153699	0.00045672	5	0.00941822	0.00020178	5
21	0.0211969	0.00066683	5	0.0122204	0.00024123	5
22	0.0320078	0.00108036	5	0.0128409	0.0002329	5
23	0.0511578	0.00169516	5	0.0173763	0.00030236	5
24	0.0758718	0.00304278	5	0.0167896	0.00031504	5
25	0.129339	0.00626443	5	0.0231932	0.00053502	5
26	0.207127	0.0123908	5	0.0253783	0.0007032	5
27	0.304047	0.0200654	5	0.0284637	0.00098793	5
28	0.415518	0.0270554	5	0.0338422	0.00139674	5
29	0.527589	0.0309954	5	0.0372615	0.00185145	5
30	0.629918	0.032633	5	0.0411967	0.00240593	5
31	0.723044	0.0318936	5	0.0458029	0.00306698	5
32	0.8027	0.0293019	5	0.0531001	0.0039003	5
33	0.868327	0.025699	5	0.0577772	0.00474388	5
34	0.921373	0.0218791	5	0.0604614	0.00549831	5
35	0.966094	0.0186915	5	0.066376	0.00651954	5
36	1	0.0163133	5	0.0709013	0.00731793	5

## Sheet: Relative cummulative growth
wt-NF1			NF1-A1501/1506/1513
Mean	SD	N	Mean	SD	N
1	0.0363052	5	0.0918154	0.0054671	5
