# Supplementary material for: K128 ubiquitination constrains RAS activity by expanding its binding interface with GAP proteins
Source: EMBO J. 2024 Jun 10;43(14):2862–77. doi: 10.1038/s44318-024-00146-w (PMC11251195; doi:10.1038/s44318-024-00146-w)
Supplement: Supplementary file 6 — Source data Fig. 4 [file 44318_2024_146_MOESM6_ESM.zip]

Archive with 8 entries (8 files):
- Fig 4A-peptide intensities.xlsx
- Fig 4B-Ub-NRAS-serum-WCL.pdf
- Fig 4D-qPCR KRAS NRAS.xlsx
- Fig 4E-western.pdf
- Fig 4F-western.pdf
- Fig 4G-CPTAC LSCC K128 ubiquitination - log2 TMT ratios.xlsx
- Fig 4H-TCGA_LSCC_NF1-RASA1loss.rnk.txt
- Fig 4I-CPTAC_LSCC_K128Ub_corr.rnk.txt
