# Supplementary material for: K128 ubiquitination constrains RAS activity by expanding its binding interface with GAP proteins
Source: EMBO J. 2024 Jun 10;43(14):2862–77. doi: 10.1038/s44318-024-00146-w (PMC11251195; doi:10.1038/s44318-024-00146-w)
Supplement: Supplementary file 6 — Source data Fig. 4 [file 44318_2024_146_MOESM6_ESM.zip › Fig 4A-peptide intensities.xlsx]

## Sheet: Sheet1
minutes after serum simulation	NRAS-Ub-K128			KRAS-Ub-K128
0	-0.29972	0.254536	0.014534	1.15052	0.663122	0.679083
5	0.574007	0.087132	-0.10721	1.39701	1.06455	1.94625
30	0	0	0.036617	0.979112	-0.08333	0.548914
