# Supplementary material for: K128 ubiquitination constrains RAS activity by expanding its binding interface with GAP proteins
Source: EMBO J. 2024 Jun 10;43(14):2862–77. doi: 10.1038/s44318-024-00146-w (PMC11251195; doi:10.1038/s44318-024-00146-w)
Supplement: Supplementary file 6 — Source data Fig. 4 [file 44318_2024_146_MOESM6_ESM.zip › Fig 4D-qPCR KRAS NRAS.xlsx]

## Sheet: Sheet1
KRAS -Cre	KRAS +Cre		NRAS -Cre	NRAS +Cre
0.874639	0.0930098		0.96063	0.173228
1.20884	0.249567		1.23622	0.370079
0.91615	0.182207		0.80315	0.228346
