# Supplementary material for: K128 ubiquitination constrains RAS activity by expanding its binding interface with GAP proteins
Source: EMBO J. 2024 Jun 10;43(14):2862–77. doi: 10.1038/s44318-024-00146-w (PMC11251195; doi:10.1038/s44318-024-00146-w)
Supplement: Supplementary file 6 — Source data Fig. 4 [file 44318_2024_146_MOESM6_ESM.zip › Fig 4G-CPTAC LSCC K128 ubiquitination - log2 TMT ratios.xlsx]

## Sheet: Sheet1
KRAS K128_Normal	KRAS K128_Tumor	NRAS K128_Normal	NRAS K128_Tumor
0.2146	1.0365	-0.3841	3.9422
1.4369	-1.5822	1.4219	-0.7049
1.4921	0.6319	0.9879	0.2773
1.5936	-0.089	2.0146	1.6987
1.6003	-0.7385	0.8982	-0.1323
-0.5959	-2.2897	-1.3383	-1.9408
1.7822	0.5284	1.1819	2.2257
0.5259	-1.8965	0.2794	-0.5638
2.3482	-0.9906	2.3903	-1.7979
1.2655	-1.2967	-0.0065	-0.2203
2.1002	0.1128	0.4458	-0.5071
1.9208	0.7926	0.1665	0.7794
0.5564	-0.3229	0.7442	2.2737
1.4928	2.2128	0.9841	-2.4936
1.6304	0.9539	1.1267	1.2032
1.4042	0.8518	0.7936	-1.0315
1.7211	0.0141	0.9388	0.1752
1.0101	-1.8228	0.5296	-0.6073
1.6281	-0.3303	1.1738	1.3216
1.5489	-1.1683	0.6117	-0.6691
-0.27	-0.4024	-0.5431	-0.9986
2.5082	-1.1691	0.9942	-0.8893
2.6668	-0.1486	1.2145	0.2184
2.1664	2.0622	1.0578	0.0409
3.0702	-2.7455	1.9533	-1.7172
1.2239	-0.8282	1.5845	0.452
0.9905	-1.2738	1.7808	2.1668
0.3305	-1.2728	0.6906	-1.1637
1.5662	-1.374	1.418	-1.8856
2.5741	0.1511	0.4454	2.2835
1.5288	-1.4795	0.6006	-1.2981
1.1523	-0.7345	0.486	0.5244
1.6607	-0.3107	1.9416	0.1729
0.168	1.0825	0.2412	-1.9492
0.8892	-0.5875	1.751	1.3762
1.4254	-1.6751	0.297	-1.6216
2.1158	-0.163	0.959	0.6403
1.032	-1.4883	0.9358	-1.6073
1.8918	-0.2702	0.1674	3.4506
1.6433	-1.727	0.5919	-2.1095
0.5481	0.044	0.2589	0.4247
1.2709	-1.701	1.1477	-0.2869
1.3407	-0.2892	1.2069	-0.9241
1.4684	-1.483	-0.1227	-2.1926
0.9166	0.7285	-0.9425	1.978
1.1613	-1.168	0.9372	-1.038
-0.9407	0.3698	-1.309	-0.4414
1.547	-0.7232	-0.1917	-0.884
2.1588	-1.2512		-1.2169
2.5129	0.6703		-0.9188
0.8192	-0.7591		-0.8182
2.3715	-0.1571		-0.0967
-0.0616	-0.7443		-1.9808
0.4126	1.022		1.2485
-0.4389	0.7273		-0.5066
1.7107	0.1535		-0.862
1.4174	-0.0221		0.9358
1.7504	0.1829		0.718
1.8753	0.115		0.5833
1.4406	-0.3263		-1.3085
	0.6662		2.7327
	1.6799		-0.3267
	0.7472		1.8615
	-0.1132		0.6914
	-2.797		-2.0613
	0.4988		1.1521
	-1.2659		-1.8812
	0.1388		-0.9403
	-0.5389		1.0031
	0.2911
	0.6689
	0.4423
	1.8233
	0.7874
	0.3031
	0.097
	-1.1575
	-1.1212
	-1.4054
	-0.692
	-1.8283
	-0.5356
	-0.6232
	0.3353
	-0.9134
	-0.1101
	0.4252
