# Supplementary material for: K128 ubiquitination constrains RAS activity by expanding its binding interface with GAP proteins
Source: EMBO J. 2024 Jun 10;43(14):2862–77. doi: 10.1038/s44318-024-00146-w (PMC11251195; doi:10.1038/s44318-024-00146-w)
Supplement: Supplementary file 6 — Source data Fig. 4 [file 44318_2024_146_MOESM6_ESM.zip › Fig 4H-TCGA_LSCC_NF1-RASA1loss.rnk.txt]

#Gene	#Log2 Ratio
EIF2B2	0.30
RHOC	0.39
CYP24A1	1.63
PLAU	0.77
PLAUR	0.53
C10ORF55	0.72
TMSB10	0.45
SERPINE1	0.81
SNX7	0.44
TMEM65	0.36
NT5E	0.98
SEC14L2	0.68
EREG	1.36
KLF10	0.37
PLEK2	0.80
TREM1	0.85
CHRNA9	0.98
DLST	0.21
PYGL	0.52
BRI3	0.27
TPBG	0.41
MMP14	0.41
PLIN2	0.61
IRAK2	0.53
LGALS1	0.54
TMSB4XP8	0.37
SPOCD1	0.64
ERRFI1	0.52
CAP1	0.29
UPP1	0.56
SCFD1	0.22
MTMR11	0.54
IL11	0.71
CATSPER1	0.69
KDELR3	0.43
PNP	0.35
TINF2	0.24
ERO1A	0.46
EHD4	0.32
TNFRSF12A	0.61
PLCD3	0.52
RPSAP52	0.76
ARPC1B	0.38
VTI1B	0.24
CRIP2	0.64
APCDD1L	0.97
ATP6V1D	0.21
NUMB	0.19
NEK6	0.35
SLC25A24	0.29
ACOT9	0.24
MDFI	0.51
USP43	0.47
RAB31	0.40
TPD52L2	0.24
BARX2	1.12
SQOR	0.46
DAD1	0.24
RGS20	0.75
FAM83A	1.18
CHMP4A	0.24
TUBB3	0.68
LY6E	0.47
FHL3	0.35
RSU1	0.24
REEP3	0.30
ITGB1	0.29
ORMDL2	0.24
TXNDC2	0.39
ZNF697	0.36
ITGA3	0.61
CD63	0.27
RRAS	0.41
MT2A	0.63
CRIP1	0.64
ACTN1	0.40
FRMD5	0.87
SDSL	0.45
TFPI2	1.10
CAPN2	0.25
SNAI1	0.46
XDH	0.72
ITGB3	0.60
RIN1	0.59
G0S2	0.73
STX1A	0.39
CXCL8	0.87
LOXL2	0.58
ANGPTL4	0.64
FHL2	0.65
ILK	0.24
CST6	0.91
DSTN	0.22
MEAK7	0.34
PTPRH	0.78
EIF2S1	0.20
TIMP1	0.49
BCL10	0.23
RGS17	0.68
SLC35F2	0.51
FAM91A1	0.17
DPYD	0.53
GPR39	0.85
FUCA2	0.22
ALDH1A3	0.61
CAMK2N1	0.60
CLCF1	0.43
MYL6	0.24
ELK3	0.32
CARD10	0.54
ELOVL1	0.20
ADGRG3	0.59
TPM3	0.16
PDLIM7	0.35
MYH16	0.62
SNX6	0.25
PLK3	0.34
S100A10	0.36
ADGRE2	0.39
NEDD8	0.24
DUSP6	0.50
TGM2	0.60
FIS1	0.24
KIFC3	0.40
CMTM2	0.56
HRH1	0.45
PHLDA1	0.44
TM9SF1	0.21
FPR2	0.67
MMP1	0.91
LGALS3	0.33
WNT7A	0.91
DUSP5	0.50
SERINC2	0.47
LEISA1	0.69
ST8SIA6	0.65
TRIB1	0.35
ADSS1	0.46
MYL12A	0.22
PXN	0.32
PNMA1	0.25
ADAMTSL4	0.45
PGM1	0.29
LRP10	0.23
GPR141	0.54
MIR4435-2HG	0.31
ZYX	0.28
LACTB	0.21
C20ORF141	0.51
GNAI3	0.18
ACTB	0.19
DAAM1	0.31
CLIC1	0.22
CFL1	0.18
LRP11	0.26
SARS1	0.20
TNFRSF6B	0.66
BZW1	0.19
ITGA5	0.42
PMEPA1	0.65
GSDMC	0.66
PTP4A2	0.18
GNB2	0.21
CEBPB	0.32
NSMCE2	0.24
FKBP10	0.50
TPM1	0.35
NPC2	0.31
DNASE1L1	0.24
SOCS3	0.32
TNFRSF10C	0.52
ITGB6	0.63
XKRX	0.50
MT1E	0.70
TNNT1	0.85
TMEM30B	0.26
ZNF880	0.58
FCGR3B	0.84
WASHC5	0.18
YIF1A	0.21
CAPG	0.29
FBXO32	0.39
TOR4A	0.48
TEAD4	0.28
TPM2	0.41
TAF6	0.18
KLF6	0.29
INHBA	0.62
EDNRA	0.46
SDC4	0.37
VEGFC	0.48
RPL8	0.26
FOSL1	0.60
FAM83A-AS1	0.80
CDC42EP1	0.29
ATL3	0.34
CXCL3	0.58
MC1R	0.36
SOD2	0.33
PCDH1	0.43
PSMA5	0.19
FCF1	0.16
KCNN4	0.66
RPL10	0.20
FAM110A	0.26
CIB1	0.28
KCNF1	0.69
RDUR	0.59
ACTR3C	0.39
DCBLD1	0.31
TGFBI	0.55
ACTBL2	0.55
ARMC10	0.19
P4HA3	0.51
SAR1A	0.16
ITPRIPL2	0.28
PPP1R13L	0.39
PVR	0.25
PHLDA2	0.49
ACTR10	0.17
ATG16L1	0.15
BCAP29	0.20
RTN2	0.32
GPR153	0.43
MYOF	0.32
TMEM53	0.23
DOCK5	0.37
NFKBIZ	0.40
RHOA	0.13
IKBIP	0.24
RPL23AP7	0.23
GOLGA7B	0.64
CKLF	0.28
ETHE1	0.33
SPAG1	0.27
SPIN4	0.45
C1QTNF6	0.37
MANF	0.20
MROH6	0.54
TRIP10	0.22
LYPD1	0.68
TUBB6	0.31
MAP2K3	0.23
DHRS7	0.25
IER5	0.35
LAMC2	0.63
SLC52A2	0.22
SLC2A14	0.51
SMIM3	0.34
CXCR1	0.70
SLC9A7	0.30
LIMS3	0.54
EHD1	0.27
SHB	0.25
PI4K2A	0.18
SLC25A37	0.31
SH3GLB1	0.16
FAP	0.46
C14ORF119	0.22
PSMB5	0.22
RCE1	0.16
CDH3	0.52
AREL1	0.18
RBMS1	0.17
BICD1	0.28
NDUFS5	0.24
STEAP3	0.33
BCAR3	0.37
ACOT11	0.34
MCUB	0.26
DBNDD2	0.27
DRAP1	0.21
ACOT2	0.27
MAP3K9	0.31
TAOK3	0.19
MCU	0.18
JMJD1C-AS1	0.42
IER3	0.40
SRP54	0.14
MRPL52	0.24
P2RY2	0.45
LILRA5	0.50
NTSR1	0.68
TWF2	0.19
LDHA	0.21
PSCA	0.89
GRK5	0.30
GNG5	0.18
IER5L	0.36
MICAL2	0.42
SNX15	0.17
SMOX	0.33
L1CAM	0.81
PRR34-AS1	0.31
MED8	0.15
ZC3H12A	0.42
HES4	0.36
RSPH3	0.18
ANKRD33	0.48
LIF	0.52
AREG	0.61
UBTD1	0.24
AP4M1	0.20
FAM24B	0.37
KLF7	0.41
FAM177A1	0.16
ARPIN	0.22
IFITM3	0.35
QPCT	0.56
ADGRE3	0.51
RNASE7	0.95
ACOT1	0.25
ZNF285	0.52
CALU	0.20
CLEC4A	0.39
SELENOW	0.28
PLAT	0.58
C11ORF24	0.19
SYT12	0.72
EMP3	0.34
ZPR1	0.17
TRIM47	0.33
VASN	0.41
HSD17B2	0.76
TMC7	0.38
GRIN3B	0.63
PFN1	0.16
TSNAX-DISC1	0.43
IFITM2	0.32
MAP7D3	0.26
NOTCH2NLA	0.24
BCL3	0.24
ZFP57	0.69
LY6K	0.66
HM13	0.17
PRSS23	0.40
ARHGAP1	0.19
VSIG1	0.48
TMEM87B	0.16
STYXL1	0.22
GSDMA	0.59
ACER3	0.22
OSBPL10	0.24
SEC23A	0.21
UBAP1	0.20
RPS29	0.25
TMED5	0.19
BCL2A1	0.46
TP53I3	0.27
TMED10	0.16
ICAM1	0.42
CYTOR	0.30
SLC10A3	0.16
ARL6IP5	0.23
IL13RA1	0.17
FNDC4	0.34
LRRC42	0.16
RTCA	0.15
RPS13	0.20
PSEN1	0.12
CYP27C1	0.70
SLCO4A1	0.53
OPN3	0.32
OPTN	0.21
FAM149B1	0.19
RNASE2	0.43
NTAN1	0.17
FHOD1	0.24
C15ORF48	0.53
PLOD3	0.24
SERPINH1	0.27
ADAMTS16	0.68
MCL1	0.15
VASP	0.19
PLIN3	0.17
STRN3	0.17
TAFA3	0.49
IGFBP6	0.55
APEH	0.13
CTSA	0.20
RPS3	0.24
CTSL	0.36
FUT11	0.22
SLC30A1	0.20
KRT18	0.35
BCAS4	0.24
RAP1A	0.15
CZIB	0.16
PHC2	0.20
HERC4	0.15
NUDCD1	0.16
CITED4	0.45
ENTPD2	0.51
ARHGEF17	0.28
HES7	0.38
SCN1B	0.34
CERCAM	0.28
PPP1R15A	0.24
VDR	0.32
NGEF	0.52
NUTF2	0.16
SLC2A3	0.48
S100A13	0.25
INF2	0.24
PPIB	0.19
TM4SF19	0.58
SPATS2L	0.20
BDKRB2	0.40
PRSS3P2	0.68
BOK	0.31
PSMA6	0.21
CTSC	0.27
ADAM8	0.43
ARPC1A	0.20
POLR1H	0.21
TBXA2R	0.28
RELA	0.10
ENTPD5	0.21
RTRAF	0.14
RPLP0P2	0.37
PPP1CA	0.17
FGF5	0.63
CYRIB	0.16
GALE	0.31
CHST6	0.48
PROK2	0.49
MTHFD1L	0.18
PPP1R11	0.14
NTAQ1	0.17
HSF1	0.17
KCNJ12	0.53
CLMP	0.51
MED6	0.16
MUC2	0.77
AP1S3	0.24
GPATCH2L	0.16
ORM1	0.79
SPRYD3	0.15
COTL1	0.29
BEAN1	0.54
ZNF677	0.49
SLC30A7	0.14
P2RY6	0.43
TNFRSF10D	0.49
PTGS1	0.42
STN1	0.20
MEFV	0.40
PYGB	0.30
TNFRSF1A	0.21
OSM	0.45
XRRA1	0.19
LEPROT	0.26
IFT43	0.19
RPL5	0.19
CDCP1	0.25
RASGRF2	0.40
PSMD9	0.14
FXYD5	0.35
SERPINB6	0.25
MCAM	0.27
CCL7	0.57
ADAMTS4	0.37
RPL36AL	0.18
PRSS1	0.75
ACTG1	0.14
RCN3	0.42
CPA4	0.79
BATF2	0.48
HSD3B7	0.23
MALL	0.41
RETN	0.53
FLRT2	0.48
SLC39A1	0.14
IDS	0.18
VCL	0.21
SAV1	0.14
CMTM6	0.16
CTHRC1	0.35
TSPAN15	0.28
TMEM51	0.27
RGS10	0.26
ATG7	0.16
RNASE3	0.28
SRPX2	0.43
MYL9	0.35
PPA1	0.19
AMIGO2	0.47
NAGS	0.31
SEMA6B	0.32
TAF12	0.15
RNF24	0.19
SLC6A17	0.58
SMAGP	0.25
HAS2-AS1	0.46
TNFRSF10A	0.30
PPP2R3C	0.17
SSH3	0.27
MRC2	0.34
SLC35B2	0.14
ADK	0.22
CD59	0.27
RNF19B	0.19
C2ORF83	0.12
IL1A	0.82
PLA2G2F	0.66
SERTAD1	0.27
GLIPR1	0.30
MMD	0.25
SMIM12	0.15
AGTRAP	0.25
MCF2	0.50
ELANE	0.25
NAA10	0.17
PSORS1C1	0.44
SLC11A1	0.36
GNAI2	0.14
NAV3	0.48
GASK1B	0.35
KCTD10	0.11
IDH3G	0.13
EFNA5	0.37
UBASH3B	0.40
MCEMP1	0.54
GNA15	0.31
BAK1	0.20
AXL	0.36
TAF13	0.19
SLC20A1	0.20
PODNL1	0.44
CXCL1	0.68
CCDC107	0.21
TMEM200B	0.44
DIO3OS	0.34
PPP1R18	0.21
KCNJ8	0.30
SLC16A1	0.29
CDC25B	0.23
NRP1	0.27
CDA	0.58
ISCA2	0.18
FAM241A	0.28
TMEM61	0.47
AQP9	0.50
RNF139	0.15
CAVIN3	0.40
PCGF1	0.12
ARPC3	0.16
B3GNT3	0.60
PRSS22	0.49
LHPP	0.21
ADAMTS15	0.63
LHFPL2	0.24
CCL24	0.44
FCGR2A	0.37
ACTA2	0.36
TRMT12	0.14
PRR5-ARHGAP8	0.32
NKAIN4	0.59
DGAT2	0.36
YWHAH	0.12
MYPN	0.40
LILRB3	0.34
IL10	0.40
PPDPF	0.22
CCN1	0.38
BUD31	0.17
PDGFB	0.31
S100A2	0.73
VAMP8	0.21
IL4R	0.31
MRAS	0.31
KAZALD1	0.36
GOLT1B	0.22
PTAFR	0.43
GRINA	0.15
STEAP1	0.34
PSMC2	0.14
PLOD1	0.21
SLC16A2	0.37
NFKBIE	0.22
SERPINB1	0.35
SNX8	0.17
WDR25	0.17
TOM1	0.17
STK32C	0.34
BTBD19	0.36
DHRS7B	0.20
EHD2	0.34
PSG8	0.25
PLEKHG3	0.27
IL24	0.59
PUF60	0.13
PCDHGC5	0.55
TMEM167B	0.12
STRIP2	0.36
PTK6	0.54
TTL	0.14
ZNF274	0.17
SLC16A3	0.30
CD248	0.35
VIM	0.32
CCK	0.55
CSRNP1	0.26
LAMA4	0.31
LETM2	0.38
SNX12	0.12
PRECSIT	0.36
NTMT1	0.16
CHRDL2	0.55
DIO3	0.58
FGD4	0.26
ARPC4	0.14
SEMA7A	0.30
NIPAL4	0.71
PPP2R5E	0.14
KCTD14	0.46
BRMS1	0.15
IL20	0.55
RIPK2	0.21
RAB1B	0.12
CCL22	0.40
SEPTIN7	0.11
MTHFD1	0.16
PEG3	0.51
C1RL	0.19
B3GNT4	0.37
C11ORF68	0.11
CXCL6	0.86
CSF3R	0.43
SCAMP4	0.13
ADORA2B	0.33
DSE	0.26
CDC42EP5	0.41
TTC8	0.16
ATP6V0D1	0.16
GUK1	0.17
CINP	0.15
AIG1	0.18
MAP4K4	0.18
TMEM208	0.16
MIR1915HG	0.36
GOLGA5	0.13
KCNK13	0.35
ANXA8L1	0.46
EIF3D	0.13
OXA1L	0.15
ME3	0.39
AHSA1	0.13
FIBCD1	0.58
WARS1	0.28
CRYGN	0.32
TCEAL9	0.20
PDZK1IP1	0.68
SPACDR	0.29
IL1RL1	0.50
CD151	0.20
TSPAN10	0.43
VPS37B	0.17
VKORC1	0.15
THEG	0.48
PDIA4	0.19
FNDC11	0.35
PLEKHB2	0.12
VAV2	0.29
TRNP1	0.35
SPARC	0.33
C6ORF141	0.51
PLP2	0.21
ARF4	0.15
TUBA1B	0.13
SIPA1L1	0.16
GJA4	0.26
REEP6	0.38
ALOX5AP	0.35
EMG1	0.22
SERTAD3	0.19
BANF1	0.14
NEU2	0.19
C19ORF38	0.32
TXNDC17	0.23
BACE2	0.30
VSTM1	0.34
NINJ2	0.36
PCDHGC3	0.24
GPR4	0.19
LMNA	0.17
IL1B	0.49
SYT7	0.42
BAIAP2L1	0.19
H2AC25	0.45
GLIPR2	0.24
CFL2	0.19
ARSI	0.42
CAMK1G	0.33
CCRL2	0.33
GLT8D2	0.35
APLP2	0.18
SMIM10	0.30
LINC00242	0.32
FAM50A	0.16
TMEM255B	0.31
CAB39	0.14
TMX1	0.15
NECAP1	0.15
EPHB4	0.21
YRDC	0.18
AKAP12	0.41
KLF17	0.30
RASEF	0.46
ACOT7	0.21
ANXA2	0.22
LIMS1	0.19
SERTAD4-AS1	0.33
ADGRF2P	0.43
UBE2F	0.14
MRPL49	0.17
RPS8	0.18
FFAR3	0.33
PIP4K2C	0.12
SESN2	0.16
TRMT5	0.14
MTCH1	0.11
SLC35C1	0.17
FERMT2	0.27
NEURL3	0.44
SERPINB7	0.73
CAST	0.15
CDKN1A	0.22
MEDAG	0.38
HAL	0.53
NNMT	0.38
LINC01119	0.28
CD300A	0.32
RBMS2	0.21
BGN	0.36
TCIM	0.44
IGFBP7	0.28
SLC29A1	0.21
ERCC1	0.16
LY6E-DT	0.36
NOX4	0.40
TOX4	0.11
CHMP1A	0.14
SMPDL3B	0.42
ERGIC3	0.15
ZNF331	0.23
CIB2	0.31
METRN	0.35
PSMC6	0.14
HACD1	0.41
UBE2V1	0.10
ATOX1	0.16
MAFF	0.21
TPST2	0.19
LILRA3	0.44
WASL	0.13
ZNF365	0.42
RASAL2-AS1	0.22
CCDC85B	0.24
IRF9	0.21
C11ORF86	0.39
EEF1D	0.16
HLA-F-AS1	0.29
HYAL2	0.12
EVA1A	0.48
SFT2D1	0.13
ARF6	0.13
CTSV	0.36
NGDN	0.16
IMP4	0.12
CCDC71L	0.20
SETD3	0.12
CD82	0.28
GMFB	0.15
CLDN12	0.17
C1ORF122	0.19
ZNF185	0.28
SEC11A	0.11
SULF2	0.38
DERL1	0.10
PIGK	0.14
GFPT2	0.37
RPS12	0.17
DMRTC2	0.26
MRPL13	0.15
ANXA5	0.18
FAM20C	0.27
KANK2	0.22
EBNA1BP2	0.14
IPO4	0.17
MXD1	0.24
ACY1	0.19
PRMT5	0.18
FPR1	0.39
NFE2	0.43
RPE	0.13
CLEC11A	0.28
BCAR1	0.18
MEIS3	0.37
PARVA	0.20
WDR1	0.14
PSRC1	0.19
TTPAL	0.16
RHOBTB1	0.23
PAEP	0.58
STAM	0.12
VWA1	0.24
PLSCR1	0.21
RPP25	0.23
PGK1	0.18
NBDY	0.16
MSRB2	0.16
RNF181	0.15
RPEL1	0.16
GIPC3	0.26
TGFA	0.32
KPLCE	0.44
LILRA2	0.37
MFSD5	0.11
COA8	0.16
TNFSF12-TNFSF13	0.43
REXO2	0.15
MIR100HG	0.39
RPS10	0.21
LITAF	0.18
SPRY4	0.24
PITPNM1	0.18
OAZ3	0.30
MMP9	0.44
CSGALNACT1	0.29
MYL12B	0.15
JKAMP	0.13
CAPZA1	0.13
OSGEP	0.16
GMEB1	0.13
DMAC2L	0.16
CLDN9	0.54
VPS26A	0.14
SPECC1	0.30
BMAL2	0.33
ABCF2	0.14
PRDX4	0.18
ZFYVE21	0.15
AMZ1	0.38
GSDME	0.37
ERH	0.15
GJB3	0.47
PSME2	0.20
TGFB1I1	0.26
MOSPD3	0.19
KCNIP3	0.39
CMTM3	0.23
FAM225A	0.25
BPGM	0.18
WNK1	0.31
SLAMF9	0.52
EIF3I	0.11
RPS18	0.24
ASL	0.19
MAP7D1	0.16
CHRNB1	0.24
RRAD	0.49
MTFR1	0.16
TNFAIP6	0.37
SPIRE1	0.21
GMPPA	0.14
ERGIC2	0.17
ALPK3	0.34
PDC	0.26
GEMIN2	0.17
ADAP1	0.36
B4GALT1	0.19
PTGES	0.41
PVT1	0.22
MT1L	0.53
PITPNC1	0.23
GTF3C6	0.14
PSG4	0.67
DYSF	0.27
PPP1R14B	0.18
ANXA2P2	0.21
LAPTM4A	0.12
ZFPL1	0.11
OASL	0.44
DEFB4A	0.65
PTMS	0.18
FBLIM1	0.21
ECM1	0.31
IFNL1	0.34
CCNK	0.12
NCF2	0.26
BASP1	0.36
CHPF2	0.16
SHANK2	0.50
SH2D3A	0.21
PLA2G15	0.16
INAVA	0.23
COL5A2	0.34
PTCHD3P1	0.14
RASGRP4	0.30
PTPRN	0.55
PSMC1	0.12
PHLDB1	0.23
TRNAU1AP	0.16
STC1	0.34
PRR13	0.13
STAM2	0.11
CCL20	0.63
POLD4	0.17
HTR7	0.51
MMP8	0.43
TRAPPC6B	0.12
TRIM6	0.33
WNT16	0.51
ADGRF4	0.52
HEBP1	0.14
MMP17	0.32
LAMTOR5	0.14
STX2	0.20
FUOM	0.25
PACS1	0.13
SNX14	0.13
KCNK15	0.32
ARHGAP4	0.29
SEC13	0.12
TPCN1	0.16
CSNK2B	0.12
CRABP2	0.49
AHNAK2	0.49
C12ORF57	0.19
CSF2	0.47
CDC20	0.18
PLN	0.48
RHPN1-AS1	0.28
GFUS	0.19
RPL13	0.18
P4HA2	0.19
HECTD3	0.14
CD58	0.19
BSG	0.14
ACSF2	0.27
SIGMAR1	0.20
TAGLN	0.33
ADAP2	0.24
CLEC5A	0.34
ACTR1A	0.11
NFATC4	0.27
SNTA1	0.22
LIPG	0.39
LGMN	0.17
BRK1	0.12
TMEM249	0.32
PFDN5	0.16
PPP1R14A	0.31
EIF3H	0.12
METTL9	0.13
ASPHD1	0.36
NHERF2	0.21
FAM27C	0.30
P4HA1	0.20
MUCL1	0.74
ZNHIT1	0.17
PON2	0.23
SSU72	0.11
PALMD	0.31
FCAR	0.38
ADAMTSL5	0.36
ZNF410	0.15
DLGAP5	0.18
COX16	0.12
ODAPH	0.36
SERPING1	0.27
TRAF3IP2	0.16
ZNF788P	0.33
MFGE8	0.21
SPATA7	0.20
OCIAD2	0.21
FNTB	0.10
MRPS28	0.16
FCGR2C	0.33
SHLD2	0.12
C2CD4A	0.47
SEPTIN9	0.12
ATOSB	0.18
TFPI	0.37
LINC02910	0.45
CD68	0.27
SAT1	0.21
PLEKHF1	0.37
SHARPIN	0.15
VAMP5	0.27
PTPN21	0.20
LTA4H	0.13
PGAM1	0.14
SH3BGRL3	0.17
DENND2A	0.27
METTL1	0.13
BNIP1	0.14
ZNF702P	0.41
VMP1	0.14
HES1	0.19
COPS6	0.13
ACOT6	0.21
CFB	0.42
HLA-C	0.27
ZCCHC17	0.12
PGAP6	0.17
ARCN1	0.10
C19ORF33	0.57
SFXN3	0.23
RPS6KA4	0.16
RNASE1	0.33
MMP13	0.81
MRPL37	0.11
ZC4H2	0.29
DNAJA1	0.16
CHURC1	0.16
GPR37	0.47
C1GALT1C1	0.15
PON3	0.53
VIPAS39	0.11
RAB32	0.23
LCE2C	0.28
RHPN1	0.31
CP	0.56
RAD21L1	0.12
LOC644936	0.19
MRPL15	0.14
CLEC2B	0.37
PLEKHH1	0.31
TPP1	0.14
COA4	0.15
RIN2	0.21
PTPRU	0.34
CXCL2	0.47
SLC43A3	0.29
RASSF10	0.42
ALDH7A1	0.42
H2AC6	0.26
SERPINA3	0.64
FGG	0.87
ATP6V0B	0.17
PIP4P1	0.11
GLMP	0.14
AFAP1L1	0.20
ZNF826P	0.43
GNPNAT1	0.14
ABCA15P	0.22
FLVCR2	0.25
IRAK3	0.29
BCL9L	0.19
SGPP1	0.23
STARD10	0.23
YIPF1	0.12
TNIP3	0.47
PRXL2C	0.18
CIAO2B	0.14
FCGR3A	0.34
PF4	0.28
RHOD	0.30
ZFP28	0.33
SP110	0.22
TNFRSF21	0.25
CACUL1	0.12
CCL3L1	0.36
G2E3	0.14
FCGR2B	0.35
LILRB2	0.30
MTFP1	0.18
REN	0.30
DCTN3	0.17
MATN3	0.41
PPP4R1	0.14
CLPB	0.13
ATP5PB	0.13
TSPAN1	0.48
ENC1	0.28
HRK	0.28
DACT3	0.28
LILRA6	0.35
TPT1	0.18
BHLHE40	0.20
EPHB2	0.36
SLC6A2	0.60
TGFB1	0.21
EIF6	0.15
PILRA	0.28
SNX3	0.12
MAPK13	0.14
MSN	0.18
DAPK3	0.14
ZNF114	0.44
SPAG4	0.31
MANCR	0.48
APEX1	0.12
LRRC17	0.40
DENND6B	0.21
GNG11	0.24
FYB1	0.36
MRPL48	0.15
GPRC5A	0.40
SYS1	0.11
GMPR2	0.15
HOMER3	0.19
SAMD4A	0.27
SLC66A3	0.15
LINC01106	0.23
CNIH1	0.17
PRDM8	0.32
IL17C	0.37
PPP3CB	0.13
MCHR1	0.36
TK2	0.13
ZNF425	0.22
KLHDC2	0.13
AP1S1	0.17
RAB8B	0.16
PADI3	0.84
LYPD5	0.32
CHPF	0.22
CDK2AP2	0.16
OST4	0.14
ECHDC3	0.43
RALB	0.20
TMEM120A	0.13
DKK1	0.55
SYT8	0.57
LHB	0.24
SPHK1	0.23
SLC25A3	0.09
GPX8	0.21
MRPS5	0.10
TATDN1	0.13
CSF3	0.57
CNN3	0.22
DNAH2	0.48
KCTD11	0.24
MICU1	0.12
AGMAT	0.26
LAT2	0.25
DEF8	0.13
POLE2	0.22
FTSJ1	0.11
FGL1	0.47
DAP	0.14
SBNO2	0.16
OSCAR	0.28
TRIML2	0.37
LIMA1	0.19
PLK2	0.26
FCGR1CP	0.33
ORAI1	0.13
PLEKHN1	0.34
SLC6A11	0.57
ABR	0.16
CHMP5	0.17
NPTX1	0.48
CST3	0.17
TRAPPC1	0.11
UNC5C	0.36
CACNG7	0.25
NEXN	0.27
SNCG	0.53
PGGHG	0.30
GDF5	0.40
RHBDF2	0.15
PEA15	0.12
SEC24C	0.11
BOP1	0.22
EVA1B	0.22
FZD4	0.19
F3	0.35
FAM3A	0.13
LRRC25	0.27
MAGOH	0.14
LIMK1	0.14
COL1A2	0.36
VAV3	0.41
ZNF415	0.36
CLLU1	0.24
S100A9	0.64
RRP8	0.09
FAM185A	0.13
TSPAN4	0.23
C8ORF76	0.13
RRAS2	0.17
SEC22B	0.12
CAVIN1	0.23
TMED10P1	0.12
PSG9	0.26
GPC6	0.40
CYP27B1	0.27
IAH1	0.13
ITGB1BP1	0.11
CYSRT1	0.47
PITX3	0.26
MRPL14	0.14
HYAL4	0.32
IGDCC4	0.27
PLSCR3	0.15
EPYC	0.49
RGS4	0.33
UNC13D	0.29
GPR84	0.27
CNPY2	0.11
S100A6	0.27
EFHD2	0.21
RECQL	0.14
PRSS3	0.58
PTER	0.20
MAPKAPK3	0.13
MMP12	0.43
CA12	0.44
RAPGEF3	0.30
MOV10	0.15
POLR2J	0.13
TEX37	0.12
GDI2	0.12
CCNJL	0.36
SEMA4B	0.26
NKX1-2	0.36
GDF15	0.41
TGFB3	0.25
VMO1	0.32
SIAE	0.22
ACTG2	0.36
TIMP2	0.26
SELENOF	0.14
MLPH	0.48
EPSTI1	0.31
ARPC2	0.13
VPS29	0.13
TRAPPC4	0.12
LYPLA1	0.18
RHBDF1	0.17
EFEMP1	0.33
ATG14	0.12
ORAI2	0.20
ITCH	0.11
MARCKS	0.12
VSIG4	0.38
RIPK3	0.23
PTGS2	0.47
S100A3	0.30
ANG	0.21
CFH	0.29
LBP	0.54
RPL31	0.16
PEAK3	0.22
CHI3L1	0.37
GRM6	0.26
LRWD1	0.15
MSANTD3	0.14
DDAH2	0.21
DEFB1	0.64
ZNF347	0.31
FAU	0.12
ARAF	0.08
TMEM107	0.14
AVL9	0.11
EXOSC4	0.15
H2BC26	0.27
MUC12	0.32
FAM86EP	0.13
DCLK3	0.23
IFNK	0.21
TUBA1A	0.22
SLC22A18AS	0.32
SEC23IP	0.09
RTN4	0.12
PSAPL1	0.50
DCTN2	0.10
CEACAM3	0.35
TMEM106A	0.24
PDZD11	0.13
ACAA2	0.24
NELFE	0.12
HMGA2	0.61
TMEM45A	0.36
CANT1	0.11
THY1	0.27
PRORP	0.12
EPOR	0.21
FFAR2	0.41
ARRB2	0.13
LST1	0.28
KPNA7	0.40
RGS3	0.18
MIR31HG	0.62
TRAPPC2L	0.15
ESYT2	0.12
CTSZ	0.16
POLR2K	0.13
UBC	0.10
GEMIN8	0.14
ZDHHC16	0.10
CA2	0.37
LINC00887	0.31
PRDX3	0.14
IFITM1	0.27
AP3S1	0.11
SLC22A4	0.24
TH	0.37
SURF4	0.11
MMGT1	0.11
GCKR	0.22
MPZL3	0.19
ZNF649	0.22
AP4S1	0.18
CDR2	0.11
ABLIM3	0.33
BDKRB1	0.35
SIDT1	0.35
CXXC5	0.28
LRG1	0.45
SPRY1	0.20
COL3A1	0.36
TRIM8	0.17
SNORA58	0.02
UTP11	0.14
RRAGA	0.11
RER1	0.11
ACVR1	0.13
APLN	0.26
NUDT5	0.12
SH2D5	0.46
GPX1	0.17
CSKMT	0.18
ENG	0.19
FKBP7	0.18
RHBDL2	0.32
BIRC7	0.35
FCER1G	0.27
IFNGR2	0.13
RPL30	0.13
DDX50	0.11
DNAJB12	0.10
SOS2	0.10
KDELR2	0.12
RAP2C	0.10
FAF1	0.10
ZNF878	0.27
EIF3E	0.13
LRRFIP1	0.14
FSTL3	0.27
SHISA5	0.12
ZBTB8A	0.13
SSPN	0.29
ZNF655	0.15
CNN2	0.17
THBS3	0.15
KLHL35	0.34
INSIG2	0.11
CD2AP	0.12
TOMM34	0.13
PRR16	0.25
AP1M2	0.19
SNX33	0.14
APOBEC3B	0.26
CREB3	0.16
MCTP1	0.31
LINC01278	0.20
PWWP3B	0.51
CAPZA2	0.16
DOK7	0.38
STK19	0.12
ACOX2	0.33
CLEC4G	0.37
CGAS	0.33
PCOLCE	0.28
H1-0	0.18
RBM23	0.10
HLA-E	0.17
CDH6	0.43
PGM3	0.13
SLC27A4	0.15
LBX2	0.27
ABHD12	0.11
PRNP	0.22
CALM3	0.12
RPP25L	0.18
ZFAND2B	0.15
MMUT	0.12
LAMTOR1	0.12
FAM167B	0.17
PLBD1	0.27
UBXN10	0.41
CEACAM4	0.30
ASB1	0.10
PRKCZ	0.14
ALDH3B1	0.32
ADAMTS14	0.27
KLHDC8B	0.14
LONRF3	0.35
APOC2	0.40
CAPZB	0.09
CDSN	0.52
CD14	0.26
CXCL5	0.51
SLC9A5	0.24
CBLN3	0.17
SLC38A6	0.14
CALM1	0.12
DHDDS	0.11
SRI	0.14
FSTL1	0.22
PKIB	0.36
RPL41	0.15
ANGEL1	0.11
SYT16	0.28
COG5	0.11
PPM1J	0.26
RPS6	0.18
HELB	0.17
PSMD13	0.10
S100A7	0.82
TEP1	0.15
CSDC2	0.35
SLC13A5	0.60
PF4V1	0.44
PAPPA	0.41
DUSP7	0.23
RGL3	0.43
SLC25A13	0.13
PDE10A	0.38
OSMR	0.24
COQ6	0.11
PNKD	0.17
LINC00313	0.19
RASD2	0.38
PGM2L1	0.28
FCN2	0.12
GABARAP	0.10
GOLM1	0.20
RHOF	0.30
NUBPL	0.13
MFSD12	0.13
SIRPB2	0.28
PDGFRL	0.29
GJB2	0.48
SMIM24	0.40
ARHGAP8	0.17
VGF	0.43
KRT81	0.50
GRM5	0.46
GLIS2	0.22
CTSD	0.17
MTRF1L	0.09
C2ORF49	0.12
TTC7A	0.12
HEXA	0.11
ISG15	0.33
RNF39	0.31
C3AR1	0.29
FLJ16779	0.39
DNAAF3	0.38
CABP4	0.31
CLEC4E	0.33
TAF7L	0.34
TMBIM4	0.13
IRAK1	0.11
CARD14	0.26
IL15RA	0.20
ENDOD1	0.20
APOBEC3G	0.25
AGAP3	0.13
INPP4B	0.33
CYB561D2	0.11
SLC35F6	0.10
SERPINA1	0.42
EDEM2	0.12
ANGPTL2	0.26
CATSPERZ	0.28
MMP15	0.19
PRG2	0.27
GLP2R	0.18
GBP3	0.27
ALG1L2	0.18
STK10	0.16
ACTN3	0.18
NID2	0.26
SND1	0.10
CLBA1	0.14
ADAMTS12	0.38
TNF	0.35
MRPL33	0.12
SLC2A10	0.27
CPXM1	0.33
GATC	0.13
MISP	0.36
PLXNA3	0.18
PTP4A1	0.15
DENND2B	0.16
JUNB	0.21
LINC00239	0.23
ENKUR	0.35
FAM89B	0.13
UACA	0.14
LIPK	0.36
KHNYN	0.11
LINC01587	0.31
ALKBH1	0.10
NXN	0.23
OVCA2	0.13
FCGR1A	0.32
PPFIBP1	0.17
COL8A1	0.37
LHX1	0.38
PLEKHO2	0.16
KIN	0.09
TRIM15	0.42
LY96	0.25
LCOR	0.15
SELENOM	0.23
ENO1	0.13
RDH11	0.11
EIF2B3	0.11
TMEM50A	0.08
PAK6	0.18
CXCL11	0.49
ADGRE5	0.20
STYX	0.10
ZC2HC1B	0.10
GLDC	0.48
ADGRG1	0.20
ZNF630	0.18
MARCHF4	0.36
TXNDC12	0.09
SEPTIN2	0.09
MAF1	0.10
FN1	0.33
TMBIM1	0.17
CLLU1-AS1	0.35
OPN4	0.20
CCNQ	0.13
DTD2	0.14
LCE2B	0.22
RAET1E	0.47
SHC1	0.15
DDIT4	0.27
TMEM54	0.16
ACP2	0.12
SLC25A43	0.14
POLR2L	0.11
KANK4	0.48
DNTTIP1	0.13
DPH3	0.11
LRMDA	0.25
NPW	0.40
CIAPIN1	0.12
TSFM	0.09
PGF	0.27
NECAP2	0.11
GALK1	0.13
ODF2L	0.16
TYROBP	0.26
RIN3	0.21
NRAS	0.14
TMED7	0.11
EPO	0.22
FAM209B	0.15
MRGPRF	0.29
MDP1	0.14
LDHB	0.20
HMGCL	0.11
H2BC14	0.20
MAPK1IP1L	0.09
NIP7	0.12
SLCO4A1-AS1	0.37
ITPRIP	0.20
RNF31	0.10
EVC2	0.27
OAS3	0.22
RNASE4	0.21
UQCC2	0.15
IGFL2	0.47
CSTF2	0.13
METRNL	0.18
TLE6	0.33
NT5C2	0.10
RBKS	0.18
IL27RA	0.24
EGR3	0.31
RABAC1	0.14
DUSP11	0.11
PITRM1	0.12
CD300C	0.28
ELOVL3	0.40
RHEB	0.12
GGCX	0.09
ARHGEF40	0.20
RAB20	0.20
CTNNBL1	0.10
SYNPO2L	0.27
RABGGTA	0.11
ADAM19	0.25
MYDGF	0.12
SYNJ2	0.14
HINFP	0.09
FCGR1BP	0.28
ID1	0.31
ETS1	0.23
HP	0.63
RPL29	0.13
DCAF13	0.11
MMP25	0.24
FAM3C	0.18
C5AR1	0.25
LCE1F	0.29
SEMA3C	0.27
GPC1-AS1	0.34
PTPRE	0.20
SPINK9	0.07
ATXN3	0.09
PROCR	0.22
C5AR2	0.28
CEACAM1	0.30
APLNR	0.26
POLR3A	0.11
IFT22	0.13
RCC1	0.13
LDAF1	0.17
EGR1	0.29
SYPL1	0.15
MLKL	0.17
KLHL4	0.43
HCCS	0.10
CCN5	0.37
RAB38	0.29
CHST11	0.24
RNASEK	0.11
DERA	0.17
S100A11	0.16
DRAM1	0.21
CAP2	0.23
COL23A1	0.34
PCDHGA10	0.43
TMEM86A	0.22
TAGLN2	0.13
C12ORF50	0.15
MAD2L2	0.15
VPS50	0.10
UTP4	0.10
H4C13	0.08
TSHZ3	0.28
IFNAR2	0.14
ERP27	0.36
HEPHL1	0.57
CTSB	0.20
EEF1B2	0.15
SNW1	0.07
B4GALNT2	0.49
TMEM187	0.13
HIC1	0.21
HMOX1	0.28
MYEOV	0.53
R3HDML	0.29
PFKP	0.15
LCE2A	0.19
MGMT	0.22
PALS1	0.11
JPH2	0.29
F2R	0.18
CCDC160	0.31
ADCY7	0.17
CLEC4D	0.27
MAP1LC3B2	0.11
ESM1	0.21
HSF2BP	0.22
RRP36	0.10
LLPH	0.08
ANPEP	0.26
PSG7	0.13
CDC123	0.09
EFEMP2	0.21
CD163	0.33
TMEM185B	0.10
RAB6A	0.10
RAC2	0.27
RPS26	0.18
ADAM28	0.28
IMPDH1	0.14
ANK1	0.35
NALCN	0.35
PSG6	0.21
KIF2C	0.14
TTC38	0.12
WBP1L	0.12
KDELR1	0.10
TIGAR	0.11
C2CD4D	0.24
ST3GAL4	0.16
KRT7	0.61
IER2	0.17
FIGN	0.38
OAT	0.14
ENY2	0.10
SLC35E4	0.16
MARK3	0.09
PHB2	0.13
ARHGAP22	0.23
GORASP1	0.07
LRRC8C	0.17
GRB7	0.21
USB1	0.10
CC2D1B	0.10
CELF5	0.34
MYADM	0.26
TBC1D2B	0.13
LCE3E	0.52
MT1X	0.25
AMPD3	0.15
IGFBP4	0.21
SHANK1	0.28
TMEM105	0.32
CRYGC	0.10
PARP12	0.15
SPCS2P4	0.11
ASAH2B	0.25
TMEM88	0.20
KCNMB1	0.26
SZT2	0.17
STARD3NL	0.17
UXT	0.11
MINDY3	0.10
RDH8	0.12
PLEC	0.23
IGSF21	0.35
TICAM2	0.22
GGT5	0.23
ZNF843	0.17
LY6D	0.78
ARFIP2	0.11
PERM1	0.27
SLC12A4	0.15
HGF	0.35
PA2G4	0.08
IL1RL2	0.28
SLC10A6	0.44
HCFC1R1	0.13
COL1A1	0.33
M6PR	0.11
CAMK2A	0.27
FUT2	0.26
ZNF860	0.20
TMEM150B	0.29
AGO2	0.16
SEPTIN4	0.18
UAP1	0.10
CREG2	0.38
THEMIS2	0.20
HSPA6	0.25
TRMT112	0.10
LRRC59	0.09
IL1RN	0.35
RNF149	0.10
FAM151B	0.16
ATP5MF	0.16
HSPA8	0.12
STEAP2	0.18
FAM86FP	0.19
FAM9A	0.09
CALD1	0.18
COA7	0.11
SUGCT	0.29
PHETA1	0.12
GSTZ1	0.15
UPK2	0.38
SPON2	0.25
FGB	0.53
TPM4	0.13
KLHL36	0.11
FLNA	0.21
SULT2B1	0.35
RND1	0.37
CETP	0.25
IMPDH2	0.10
TMBIM6	0.10
ANLN	0.14
BMP5	0.48
IL27	0.21
COMTD1	0.21
ANXA2P1	0.19
SYT17	0.26
IFI30	0.20
NOVA2	0.18
RARS1	0.08
ZNF593	0.14
POSTN	0.34
SH3PXD2B	0.15
DCUN1D3	0.13
ANXA1	0.23
GTF2E2	0.11
COL15A1	0.28
BLID	0.07
ZFP36L1	0.14
CYP1B1	0.30
SF3B2	0.07
CLDN14	0.23
EOGT	0.10
C4ORF47	0.25
CDC42BPB	0.12
CD209	0.31
PXDN	0.28
VAMP3	0.09
IFNGR1	0.15
CCT5	0.12
ASGR1	0.20
SPATA22	0.19
ARG2	0.17
CYC1	0.13
YKT6	0.09
EQTN	0.10
RNF183	0.42
KLHL2	0.12
ATG101	0.11
S100P	0.54
HMBS	0.12
KLF14	0.34
UCA1	0.47
DMKN	0.41
PIM1	0.15
CA9	0.52
LAPTM5	0.24
HAS2	0.33
ADPRS	0.09
PKM	0.13
STX3	0.11
CCT2	0.11
MRPS35	0.13
SLC49A3	0.24
TNFRSF10B	0.18
EIF5A	0.10
DYNLRB1	0.12
ZIK1	0.32
HLA-DPB2	0.30
COPS8	0.09
MOCOS	0.28
IL12RB2	0.36
TIMM9	0.11
MYCBP	0.13
DPAGT1	0.09
TRIM46	0.22
PTTG1IP	0.10
CEACAM19	0.26
TMEM26	0.25
C1R	0.20
RNH1	0.10
FCHO2	0.13
SRD5A2	0.35
C1GALT1	0.13
BPHL	0.14
GADD45A	0.16
ZCCHC24	0.20
LMO3	0.49
HSD11B1	0.29
CARHSP1	0.13
RILP	0.14
LAP3	0.14
TMEM171	0.26
RGN	0.33
SNORA5B	0.03
DISP2	0.35
SRR	0.13
MRPL17	0.11
COL6A2	0.26
KIFBP	0.09
CMTR2	0.10
CKAP2L	0.14
GBP5	0.31
PCDH12	0.18
SUCLG2	0.10
TACSTD2	0.26
ZNF486	0.32
B4GALT2	0.11
USP2	0.23
CFAP69	0.17
RAMP1	0.30
HDAC7	0.11
SPCS2	0.10
RPS5	0.14
ADTRP	0.32
CSF1	0.20
RAN	0.10
MECR	0.09
RPH3AL	0.27
PLPPR2	0.13
RAP1GAP2	0.24
FOXS1	0.20
CHCHD1	0.12
EGLN3	0.32
H2BC4	0.25
RPS24	0.13
RELT	0.12
LINC00696	0.27
MFSD10	0.16
GBP1	0.25
RUNX2	0.23
PPIAL4C	0.14
CXCL16	0.15
USP15	0.08
SLIRP	0.12
BLOC1S4	0.10
SLC7A7	0.24
LTBP2	0.23
OLR1	0.31
NFKBIA	0.16
ZFR2	0.41
TFF1	0.43
ZNF626	0.33
MC2R	0.15
IL1RAP	0.26
RTBDN	0.34
STK17A	0.15
GBX2	0.27
CDH4	0.40
CASP14	0.63
PRDX5	0.12
PCP4	0.49
FKBP14	0.14
PKP3	0.15
CILP2	0.30
LPXN	0.21
ECSCR	0.19
CTBP2	0.09
COL5A3	0.30
DIABLO	0.09
EIF3M	0.10
CMTM7	0.19
PTPRB	0.18
RPS25	0.11
PRSS33	0.27
TSPAN11	0.27
REEP5	0.08
GPN3	0.09
HLA-F	0.24
ZBED10P	0.18
C4ORF33	0.16
LEMD1	0.47
GCSAML	0.25
CYP1A1	0.41
TINAGL1	0.33
VGLL3	0.29
SIGLEC7	0.27
KRTAP1-5	0.14
THSD1	0.25
BTBD6	0.10
AK4	0.20
ZC3H14	0.07
ZFAS1	0.15
CCL4L1	0.24
MAMDC2	0.36
NECTIN2	0.12
LINC01011	0.14
PCDHA7	0.28
TMEM92	0.33
CCDC68	0.29
GDAP2	0.09
PWP1	0.07
ARFGAP3	0.08
YBX3	0.14
NSA2	0.10
TAS2R42	0.09
RAB22A	0.09
RASSF3	0.15
GPR78	0.23
MRPS16	0.10
FGA	0.56
RARRES2	0.29
TRPM8	0.35
TIMP3	0.28
SPDEF	0.48
TP53I11	0.20
MIER1	0.10
AGO3	0.12
BMPR1B	0.39
ST6GALNAC5	0.25
CD164	0.09
GBP2	0.18
YIPF3	0.08
FILIP1L	0.20
SIRPB1	0.22
GRIN2D	0.37
CNN1	0.27
SLC44A3	0.21
IL1R1	0.18
FBXO6	0.15
GNB1	0.08
RRP9	0.10
CCL3	0.25
ADGRG6	0.28
HCN2	0.27
RARG	0.16
WDR44	0.10
DLL4	0.16
CMPK1	0.09
SLC43A2	0.17
RTL1	0.30
BAG1	0.16
[truncated: 17,803 more rows]
