# Supplementary material for: K128 ubiquitination constrains RAS activity by expanding its binding interface with GAP proteins
Source: EMBO J. 2024 Jun 10;43(14):2862–77. doi: 10.1038/s44318-024-00146-w (PMC11251195; doi:10.1038/s44318-024-00146-w)
Supplement: Supplementary file 6 — Source data Fig. 4 [file 44318_2024_146_MOESM6_ESM.zip › Fig 4I-CPTAC_LSCC_K128Ub_corr.rnk.txt]

#gene	#FC
A1BG	-0.007618364
A1BG-AS1	0.001658082
A1CF	-0.270132443
A2M	-0.017114219
A2M-AS1	-0.030050373
A2ML1	0.008460747
A2MP1	-0.003584107
A3GALT2	-0.031868059
A4GALT	0.017472958
A4GNT	-0.033948367
AAAS	-0.002384703
AACS	0.006163512
AACSP1	0.016629442
AADAC	-0.01432883
AADACL2	-0.04125804
AADACL4	0.036921726
AADACP1	0.042499802
AADAT	0.000425997
AAGAB	0.009449441
AAK1	-0.000954998
AAMDC	-0.002403553
AAMP	-0.006961963
AANAT	0.008587267
AAR2	-0.005862558
AARD	-0.145221154
AARS	0.003356811
AARS2	-0.005565976
AARSD1	0.003744378
AASDH	0.00616194
AASDHPPT	-0.001710862
AASS	0.000524679
AATBC	0.026752086
AATF	-0.003919558
AATK	-0.023968933
ABALON	0.018441691
ABAT	-0.043988491
ABCA1	0.013519614
ABCA10	0.004857683
ABCA11P	-0.022613848
ABCA12	0.024875119
ABCA13	0.018162766
ABCA17P	0.038814504
ABCA2	-0.000285856
ABCA3	-0.013240412
ABCA4	-0.003565074
ABCA5	0.010842616
ABCA6	0.006024991
ABCA7	0.008386574
ABCA8	-0.043371167
ABCA9	-0.003486523
ABCA9-AS1	-0.030865791
ABCB1	-0.019816143
ABCB10	0.00252793
ABCB11	-0.026331048
ABCB4	-0.016981152
ABCB5	-0.091107401
ABCB6	0.011212343
ABCB7	-0.00027312
ABCB8	0.010600237
ABCB9	-0.006527762
ABCC1	-0.014390487
ABCC10	0.00123037
ABCC11	0.015259012
ABCC12	-0.088732489
ABCC13	-0.010150998
ABCC2	-0.086844083
ABCC3	-0.00871614
ABCC4	0.006726047
ABCC5	-0.010693865
ABCC5-AS1	0.008617884
ABCC6	-0.027574793
ABCC6P1	-0.060605988
ABCC6P2	-0.051304982
ABCC8	-0.144535524
ABCC9	0.000338659
ABCD1	-0.008695044
ABCD2	0.008532664
ABCD3	8.89277E-05
ABCD4	0.004561904
ABCE1	0.012354035
ABCF1	-0.000428118
ABCF2	0.00560571
ABCF3	0.008636686
ABCG1	0.005435525
ABCG2	-0.01953818
ABCG4	-0.02100597
ABCG5	0.057276926
ABCG8	-0.046857537
ABHD1	-0.090168271
ABHD10	0.007168311
ABHD11	0.00396474
ABHD12	0.001685398
ABHD12B	0.154647015
ABHD13	0.012959154
ABHD14A	0.000981759
ABHD14A-ACY1	-0.00779085
ABHD14B	-0.003372633
ABHD15	0.002991834
ABHD16A	0.006980196
ABHD16B	-0.013595068
ABHD17A	0.006225456
ABHD17B	0.0080017
ABHD17C	0.004323772
ABHD18	0.002496786
ABHD2	-0.003946545
ABHD3	0.010055272
ABHD4	0.012128715
ABHD5	0.011236296
ABHD6	-0.012930908
ABHD8	0.012379237
ABI1	0.007809282
ABI2	-0.00456125
ABI3	-0.001078266
ABI3BP	-0.007716104
ABITRAM	-0.00185477
ABL1	0.006373518
ABL2	-0.000120282
ABLIM1	-0.018861308
ABLIM2	-0.064033636
ABLIM3	-0.015866834
ABO	0.049400788
ABR	-0.007632408
ABRA	0.009696191
ABRACL	0.004290036
ABRAXAS1	-0.003920452
ABRAXAS2	-0.001186504
ABT1	0.003917561
ABTB1	-0.010990355
ABTB2	0.020376897
ACAA1	0.005980263
ACAA2	-0.003865802
ACACA	-0.005788337
ACACB	-0.026319931
ACAD10	-0.019990855
ACAD11	-0.005404787
ACAD8	0.005079338
ACAD9	-0.012161667
ACADL	-0.055131632
ACADM	0.002900169
ACADS	-0.015764805
ACADSB	-0.003921629
ACADVL	0.000246308
ACAN	0.038484042
ACAP1	-0.007657657
ACAP2	0.007375742
ACAP3	0.01850809
ACAT1	-0.006755938
ACAT2	0.012834736
ACBD3	0.007978476
ACBD3-AS1	0.054327865
ACBD4	-0.020326657
ACBD5	0.006110655
ACBD6|LHX4-AS1	-0.013098845
ACBD7	-0.003022722
ACCS	0.012468354
ACCSL	0.065216194
ACD	-0.002476343
ACE	0.016626942
ACE2	-0.019155377
ACER1	-0.071339739
ACER2	-0.014649983
ACER3	0.018253414
ACHE	-0.011368424
ACIN1	0.006956816
ACKR1	-0.018436879
ACKR2	-0.009078321
ACKR3	-0.00574631
ACKR4	0.006742544
ACLY	0.013162503
ACMSD	-0.182245976
ACO1	0.034573238
ACO2	0.006006988
ACOD1	0.003514953
ACOT1	0.011286083
ACOT11	0.003458625
ACOT12	0.024591205
ACOT13	0.000419318
ACOT2	0.019241609
ACOT4	0.024004047
ACOT7	-0.006104229
ACOT8	-0.00140294
ACOT9	0.011600469
ACOX1	0.009395203
ACOX2	-0.014993158
ACOX3	-0.010383978
ACOXL	-0.021824043
ACOXL-AS1	-0.052892667
ACP1	-0.000482219
ACP2	0.008199744
ACP5	0.009551676
ACP6	-0.018535283
ACP7	0.005640947
ACPP	-0.014369998
ACR	-0.022105479
ACRBP	-0.050320147
ACRV1	-0.039540947
ACSBG1	-0.010080373
ACSBG2	-0.025405068
ACSF2	-0.012839033
ACSF3	-0.006230345
ACSL1	0.010491029
ACSL3	0.013068829
ACSL4	0.007538154
ACSL5	-0.011383275
ACSL6	-0.023988544
ACSM1	-0.045020318
ACSM2A	-0.089487633
ACSM2B	-0.085218505
ACSM3	-0.069412116
ACSM5	-0.004866076
ACSM6	-0.003206512
ACSS1	-0.018168817
ACSS2	-0.001520139
ACSS3	-0.024940156
ACTA1	0.016756677
ACTA2	0.011584105
ACTA2-AS1	-0.008778059
ACTB	0.007530974
ACTBL2	-0.034227971
ACTC1	-0.036016619
ACTG1	0.00612429
ACTG2	-0.011592429
ACTL10	0.067624431
ACTL6A	0.006721567
ACTL7B	-0.021139886
ACTL8	0.072712011
ACTN1	0.019602736
ACTN1-AS1	0.040033599
ACTN2	-0.025596626
ACTN3	0.058997382
ACTN4	-0.002845185
ACTR10	0.002542654
ACTR1A	0.004508541
ACTR1B	-0.005627094
ACTR2	0.005909003
ACTR3	-0.002291376
ACTR3B	-0.005170917
ACTR3C	0.012762667
ACTR5	-0.000409804
ACTR6	-0.002372282
ACTR8	0.005622902
ACTRT1	0.018237584
ACTRT3	0.035277664
ACVR1	0.015050273
ACVR1B	-0.007508885
ACVR1C	0.024613915
ACVR2A	-0.000604512
ACVR2B	-0.014832781
ACVR2B-AS1	0.001078493
ACVRL1	0.005863808
ACY1	0.002407005
ACY3	-0.006541566
ACYP1	0.007485181
ACYP2	-0.008142646
ADA	-0.009615029
ADA2	0.007596068
ADAD2	-0.022169927
ADAL	-0.005007418
ADAM10	0.002070931
ADAM11	-0.024106734
ADAM12	0.039191842
ADAM15	-0.003745146
ADAM17	-0.005051809
ADAM19	0.006832586
ADAM2	-0.077272059
ADAM20	-0.000804771
ADAM20P1	0.004572549
ADAM21	-0.025797117
ADAM21P1	-0.013186749
ADAM22	-0.018810081
ADAM23	-0.049279715
ADAM28	0.000322898
ADAM29	-0.003139448
ADAM32	0.042840624
ADAM33	0.016985013
ADAM3B	-0.00748923
ADAM5	-0.013114653
ADAM8	0.011436417
ADAM9	0.01282517
ADAMDEC1	-9.91791E-05
ADAMTS1	0.014127956
ADAMTS10	-0.004126715
ADAMTS12	0.039879701
ADAMTS13	0.012505957
ADAMTS14	0.049007254
ADAMTS15	0.030629418
ADAMTS16	0.01759558
ADAMTS17	0.007641295
ADAMTS18	-0.034497018
ADAMTS19	-0.167871128
ADAMTS19-AS1	-0.111219909
ADAMTS2	0.042265076
ADAMTS20	0.041699056
ADAMTS3	0.030984544
ADAMTS4	0.022509755
ADAMTS5	0.055550368
ADAMTS6	0.015742154
ADAMTS7	0.009999632
ADAMTS7P1	-0.033747449
ADAMTS8	-0.054301508
ADAMTS9	-0.025775788
ADAMTS9-AS1	-0.071858709
ADAMTS9-AS2	-0.04178146
ADAMTSL1	-0.034152441
ADAMTSL2	0.011979377
ADAMTSL3	-0.002263814
ADAMTSL4	0.002570459
ADAMTSL4-AS1	-0.02590369
ADAMTSL5	0.055278331
ADAP1	-0.0056404
ADAP2	0.005441673
ADAR	-0.004736303
ADARB1	-0.000657614
ADARB2	-0.189199809
ADARB2-AS1	-0.120180686
ADAT1	-0.010327288
ADAT2	0.007742568
ADAT3	0.033451832
ADCK1	-0.002353083
ADCK2	-0.008592164
ADCK5	-0.004186016
ADCY1	-0.017233762
ADCY10	-0.054803648
ADCY10P1	-0.00372192
ADCY2	0.022207972
ADCY3	-0.001706353
ADCY4	-0.003666242
ADCY5	-0.017989277
ADCY6	-0.008369428
ADCY7	0.003061078
ADCY8	-0.238871539
ADCY9	-0.004215677
ADCYAP1	0.007010247
ADCYAP1R1	-0.002524614
ADD1	-0.006998371
ADD2	-0.031611044
ADD3	-0.012609867
ADGB	0.036352054
ADGRA1	-0.099149532
ADGRA2	0.008862269
ADGRA3	-0.021019142
ADGRB1	-0.011967756
ADGRB2	-0.014181263
ADGRB3	0.039750796
ADGRD1	-0.032228538
ADGRD2	-0.062810085
ADGRE1	-0.024926576
ADGRE2	-0.00067264
ADGRE3	-0.008555369
ADGRE4P	0.000458949
ADGRE5	0.001281235
ADGRF1	0.0267346
ADGRF2	0.042188107
ADGRF3	-0.011268819
ADGRF4	0.031046975
ADGRF5	-0.007024687
ADGRG1	0.003014111
ADGRG2	-0.034482115
ADGRG3	-0.007124381
ADGRG4	-0.152722397
ADGRG5	-0.013269125
ADGRG6	0.010351265
ADGRG7	0.148021053
ADGRL1	0.02558244
ADGRL2	-0.009698111
ADGRL3	-0.008323194
ADGRL4	0.01762348
ADGRV1	0.004363446
ADH1A	-0.034801784
ADH1B	-0.060386606
ADH1C	0.024765215
ADH4	-0.103797236
ADH5	0.002163312
ADH6	-0.040993984
ADH7	0.025823628
ADHFE1	-0.020943651
ADI1	0.004580659
ADIG	-0.042086426
ADIPOQ	0.090979906
ADIPOR1	-0.008294535
ADIPOR2	-0.006857276
ADIRF	-0.012722417
ADK	0.008248143
ADM	-0.018830279
ADM2	0.003298449
ADM5	-0.021070328
ADNP	-0.0064612
ADNP-AS1	-0.007923031
ADNP2	0.006035015
ADO	4.99775E-05
ADORA1	-0.014181312
ADORA2A	-0.001511821
ADORA2A-AS1	-0.014178338
ADORA2B	0.018778094
ADPGK	0.00180615
ADPGK-AS1	0.005839896
ADPRH	0.003769843
ADPRHL1	-0.002608449
ADPRHL2	-0.006826682
ADPRM	-0.003790173
ADRA1A	-0.060852976
ADRA1B	0.008943195
ADRA1D	-0.026303351
ADRA2A	0.018142794
ADRA2B	0.056056084
ADRA2C	0.044835749
ADRB1	-0.02016476
ADRB2	-0.000907039
ADRB3	-0.005321267
ADRM1	0.000801585
ADSL	-0.004798466
ADSS	0.00595845
ADSSL1	0.009358662
ADTRP	0.021612513
AEBP1	0.033167823
AEBP2	-0.003820696
AEN	0.003572161
AFAP1	0.010726004
AFAP1-AS1	-0.027762163
AFAP1L1	0.016494802
AFAP1L2	-0.001967932
AFDN	-2.35849E-05
AFDN-DT	0.002450447
AFF1	0.002870086
AFF2	0.034720635
AFF3	-0.04135175
AFF4	0.006202723
AFG1L	0.00380505
AFG3L1P	-0.00999749
AFG3L2	0.001864094
AFMID	0.004873962
AFP	-0.008730788
AFTPH	-0.005823047
AGA	0.014008343
AGAP1	-0.021262662
AGAP1-IT1	-0.021448652
AGAP11	-0.029823225
AGAP12P	-0.052780416
AGAP2	-0.006785838
AGAP2-AS1	0.007585961
AGAP3	0.001509825
AGAP4	-0.008357944
AGAP5	0.004099541
AGAP6	-0.002247486
AGAP9	-0.023943646
AGBL1	-0.109764153
AGBL2	-0.01651408
AGBL3	-0.009083475
AGBL4	0.018323461
AGBL4-IT1	-0.021864105
AGBL5	-0.017833435
AGBL5-AS1	-0.091271586
AGER	-0.070686078
AGFG1	-0.00435517
AGFG2	-0.014026319
AGGF1	-1.46955E-05
AGK	-0.005250165
AGL	-0.007958742
AGMAT	-0.018081243
AGMO	0.029355012
AGO1	-0.004613124
AGO2	-0.010380569
AGO3	-0.003449008
AGO4	-0.000602019
AGPAT1	0.004616583
AGPAT2	0.001918421
AGPAT3	-0.006799771
AGPAT4	0.00508894
AGPAT4-IT1	0.002910644
AGPAT5	-0.003170552
AGPS	0.003998835
AGR2	-0.013460043
AGR3	0.014286634
AGRN	0.019489239
AGRP	-0.01577094
AGT	-0.008872867
AGTPBP1	0.000894954
AGTR1	0.006616154
AGTR2	-0.063750791
AGTRAP	0.00647294
AGXT	0.12516173
AGXT2	-0.102686825
AHCTF1	0.003058478
AHCY	-0.002660026
AHCYL1	-0.004665854
AHCYL2	-0.005852459
AHDC1	0.006714633
AHI1	-0.006725842
AHNAK	0.000482431
AHNAK2	0.016369932
AHR	-0.004682152
AHSA1	0.002019086
AHSA2P	-6.81611E-05
AHSG	-0.019778144
AHSP	-0.013937779
AICDA	-0.027137589
AIDA	0.012112733
AIF1	0.015522874
AIF1L	-0.041923618
AIFM1	-0.003226945
AIFM2	-0.013710556
AIFM3	-0.030710391
AIG1	0.010585616
AIM2	-0.003497448
AIMP1	-0.002335285
AIMP2	0.00296887
AIP	-0.009711193
AIPL1	-0.102434981
AIRE	0.027056758
AJAP1	-0.013795067
AJM1	0.01769972
AJUBA	0.028966055
AK1	-0.007728512
AK2	-0.001507455
AK3	0.00180086
AK4	0.017917004
AK5	0.030459679
AK6	0.001729439
AK7	-0.005272489
AK8	-0.006039206
AK9	-0.01551418
AKAP1	0.001639373
AKAP10	-0.003783636
AKAP11	0.001980308
AKAP12	-0.012301102
AKAP13	-0.003962733
AKAP14	0.022990718
AKAP17A	0.001362148
AKAP2	-0.028086452
AKAP3	-0.015452784
AKAP5	-0.006500779
AKAP6	0.001665417
AKAP7	0.007447223
AKAP8	0.002652539
AKAP8L	0.001439158
AKAP9	-0.004202708
AKIP1	0.006156746
AKIRIN1	0.002695711
AKIRIN2	-0.003718256
AKNA	-0.013841344
AKNAD1	0.075923427
AKR1A1	0.001075791
AKR1B1	-0.00895192
AKR1B10	-0.053367305
AKR1B15	-0.045439454
AKR1C1	-0.036639895
AKR1C2	-0.020600192
AKR1C3	-0.032112518
AKR1C4	-0.019061163
AKR1C8P	0.00541696
AKR1D1	-0.027543623
AKR1E2	0.019854566
AKR7A2	0.001480603
AKR7A3	0.018238445
AKR7L	-0.008135676
AKT1	0.005879938
AKT1S1	0.002960807
AKT2	0.000553198
AKT3	-0.00962724
AKTIP	0.002440401
ALAD	0.008175922
ALAS1	0.005610373
ALAS2	0.020462974
ALB	0.083282981
ALCAM	0.030519463
ALDH16A1	-0.005033372
ALDH18A1	0.006152277
ALDH1A1	-0.027810189
ALDH1A2	-0.010875724
ALDH1A3	0.016634499
ALDH1B1	0.018858123
ALDH1L1	-0.071987012
ALDH1L1-AS1	-0.073513969
ALDH1L1-AS2	-0.102576048
ALDH1L2	0.02930031
ALDH2	-0.017116653
ALDH3A1	0.015272037
ALDH3A2	-0.00655782
ALDH3B1	-0.004141423
ALDH3B2	-0.016556306
ALDH4A1	0.004597955
ALDH5A1	-0.024356005
ALDH6A1	-0.007776308
ALDH7A1	-0.024272246
ALDH8A1	0.024426008
ALDH9A1	-0.007028067
ALDOA	0.005312535
ALDOB	0.048879403
ALDOC	0.006689699
ALG1	-0.009444531
ALG10	-0.012757247
ALG10B	-0.001200427
ALG11	0.014189479
ALG12	0.001508081
ALG13	-0.005121841
ALG14	-0.00392807
ALG1L	-0.037407008
ALG1L2	-0.03666624
ALG1L9P	-0.016497549
ALG2	0.010567793
ALG3	0.003714229
ALG5	0.009675899
ALG6	-0.000473902
ALG8	-0.002615215
ALG9	-0.014102462
ALK	-0.002449801
ALKAL1	-0.093456873
ALKAL2	-0.036991974
ALKBH1	-0.004175524
ALKBH2	-0.005305321
ALKBH3	0.003152919
ALKBH3-AS1	-0.008985168
ALKBH4	0.003093198
ALKBH5	0.000711952
ALKBH6	0.007790173
ALKBH7	0.010333891
ALKBH8	-0.004733595
ALLC	-0.032749995
ALMS1	-0.009316171
ALMS1-IT1	-0.011039935
ALMS1P1	-0.025765942
ALOX12	0.042985991
ALOX12-AS1	-0.007899693
ALOX12B	-0.034992914
ALOX12P2	0.024175614
ALOX15	-0.031074801
ALOX15B	0.009816757
ALOX5	-0.004758218
ALOX5AP	-0.003861967
ALOXE3	-0.019087976
ALPG	-0.001300114
ALPK1	-0.002616905
ALPK2	0.025783082
ALPK3	-0.034130464
ALPL	-0.034910168
ALPP	-0.147169116
ALS2	0.003066771
ALS2CL	0.001008084
ALX1	-0.02849619
ALX3	-0.047967643
ALX4	0.042287907
ALYREF	0.003409171
AMACR	0.026858158
AMBP	-0.151701408
AMBRA1	-0.001380877
AMD1	0.007785567
AMDHD1	-0.017591477
AMDHD2	-0.014017909
AMER1	0.005875788
AMER2	-0.000579394
AMER3	-0.103168955
AMFR	0.000633999
AMH	0.021744099
AMHR2	-0.066176945
AMIGO1	-0.018269402
AMIGO2	-0.012675195
AMMECR1	0.003869299
AMMECR1L	-0.004265045
AMN	0.02627851
AMN1	-0.010581123
AMOT	-0.056742628
AMOTL1	-0.013076274
AMOTL2	-0.014432766
AMPD1	-0.023567621
AMPD2	0.00104379
AMPD3	-0.008275259
AMPH	0.076120085
AMT	-0.011125731
AMTN	0.040011877
AMY1A	-0.0558754
AMY1B	-0.067862962
AMY2A	-0.170846362
AMY2B	-0.016572582
AMZ1	-0.007783191
AMZ2	0.002303358
AMZ2P1	0.014648794
ANAPC1	-0.008070147
ANAPC10	0.007910917
ANAPC11	0.001788263
ANAPC13	-0.007851608
ANAPC15	-0.001289892
ANAPC16	-0.005598849
ANAPC1P1	-0.018108289
ANAPC2	0.002944916
ANAPC4	0.005658077
ANAPC5	-0.001536845
ANAPC7	-0.003505705
ANG	0.011215748
ANGEL1	0.004204301
ANGEL2	-0.005263069
ANGPT1	-0.01800482
ANGPT2	-0.005390059
ANGPT4	-0.037764527
ANGPTL1	-0.005991277
ANGPTL2	0.044691793
ANGPTL4	0.010988238
ANGPTL5	-0.002580936
ANGPTL6	0.004144609
ANGPTL7	0.040587061
ANGPTL8	-0.024297647
ANK1	0.003073656
ANK2	-0.035574168
ANK3	-0.017635283
ANKAR	0.000914192
ANKDD1A	0.001334912
ANKDD1B	0.008871781
ANKEF1	0.017025483
ANKFN1	0.005588173
ANKFY1	0.002511611
ANKH	0.026984653
ANKHD1	0.007592614
ANKHD1-EIF4EBP3	-0.011189674
ANKIB1	-0.00335593
ANKK1	-0.019205667
ANKLE1	0.023304482
ANKLE2	0.000509157
ANKMY1	-0.009781487
ANKMY2	0.006236962
ANKRA2	-0.003880717
ANKRD1	-0.026641518
ANKRD10	0.010273486
ANKRD11	-0.005364338
ANKRD12	-0.000740241
ANKRD13A	-0.005846114
ANKRD13B	0.007500305
ANKRD13C	0.002393496
ANKRD13D	-0.002665827
ANKRD16	0.001502503
ANKRD17	0.006136006
ANKRD18A	0.01141556
ANKRD18B	0.045309224
ANKRD18DP	-0.050429422
ANKRD19P	0.005058979
ANKRD2	-0.027422234
ANKRD20A1	0.015960274
ANKRD20A11P	-0.005955356
ANKRD20A2	-0.022701203
ANKRD20A3	-0.007205071
ANKRD20A4	-0.014408614
ANKRD20A8P	0.16403926
ANKRD22	-0.005219418
ANKRD23	-0.024085797
ANKRD24	-0.002930015
ANKRD26	0.00909972
ANKRD27	-0.004740437
ANKRD28	0.002259316
ANKRD29	-0.054014824
ANKRD30A	0.033720855
ANKRD30B	-0.110506274
ANKRD30BL	-0.10449158
ANKRD31	-0.029387406
ANKRD33	0.014481723
ANKRD33B	-0.036178675
ANKRD34A	0.010726849
ANKRD34B	0.008968567
ANKRD34C	-0.029324365
ANKRD35	0.001191594
ANKRD36	0.000915785
ANKRD36B	0.010392865
ANKRD36BP2	0.010314055
ANKRD36C	0.008093068
ANKRD37	-0.003505864
ANKRD39	-0.011589334
ANKRD40	0.004402004
ANKRD40CL	-0.147926411
ANKRD42	0.001751423
ANKRD44	-0.00754659
ANKRD44-IT1	-0.007585671
ANKRD45	-0.000140906
ANKRD46	-0.005006205
ANKRD49	-0.004878908
ANKRD50	0.012973485
ANKRD52	0.004272564
ANKRD53	-0.013839394
ANKRD54	0.002813697
ANKRD55	-0.074672278
ANKRD6	-0.024813183
ANKRD61	0.009869907
ANKRD62	-0.054471471
ANKRD63	-0.025967322
ANKRD65	-0.014280243
ANKRD66	0.046369155
ANKRD7	-0.019721027
ANKRD9	-0.00035963
ANKS1A	-0.006009559
ANKS1B	-0.038904448
ANKS3	-0.012863114
ANKS4B	-0.133873559
ANKS6	0.002758232
ANKUB1	-0.042285066
ANKZF1	-0.015297898
ANLN	0.007548186
ANO1	0.02550869
ANO10	0.011288612
ANO2	-0.058787874
ANO3	-0.003551456
ANO4	-0.014375862
ANO5	0.009088568
ANO6	-0.005033797
ANO7	-0.008034053
ANO8	0.010242193
ANO9	-0.016008536
ANOS1	0.016985577
ANP32A	-0.0026438
ANP32AP1	-0.07391555
ANP32B	0.004314146
ANP32C	0.007212798
ANP32D	0.030302029
ANP32E	-0.005059765
ANPEP	0.019766836
ANTXR1	0.024441334
ANTXR2	0.016097629
ANTXRL	-0.023885143
ANXA1	0.001531002
ANXA10	-0.098294017
ANXA11	0.006766407
ANXA13	-0.014884056
ANXA2	0.000605139
ANXA2R	0.009453321
ANXA3	0.005919431
ANXA4	-0.01247389
ANXA5	0.010133217
ANXA6	0.001877965
ANXA7	0.006539695
ANXA8	-0.004741114
ANXA8L1	-0.003231475
ANXA9	-0.084242014
AOAH	0.009797675
AOAH-IT1	0.000189934
AOC1	0.015596903
AOC2	-0.010525209
AOC3	-0.014065715
AOC4P	0.005338938
AOPEP	0.009950068
AOX1	-0.01351907
AP1AR	-0.000193549
AP1B1	0.001502224
AP1G1	-0.002779761
AP1G2	0.004091435
AP1M1	-0.002597583
AP1M2	0.006082824
AP1S1	-0.001878666
AP1S2	0.012474389
AP1S3	-0.002905689
AP2A1	0.006954758
AP2A2	0.001821775
AP2B1	0.008741567
AP2M1	0.004870136
AP2S1	0.002642362
AP3B1	-0.00049415
AP3B2	-0.040994971
AP3D1	0.013135626
AP3M1	0.002524674
AP3M2	0.006257018
AP3S1	0.01414237
AP3S2	0.007306959
AP4B1	-0.000792845
AP4B1-AS1	0.017480492
AP4E1	0.003140743
AP4M1	-0.001518415
AP4S1	0.016283495
AP5B1	-0.00317268
AP5M1	0.006329906
AP5S1	0.006164288
AP5Z1	0.009550308
APAF1	0.001582752
APBA1	-0.017522305
APBA2	-0.006175516
APBA3	0.007245019
APBB1	-0.022239076
APBB1IP	-0.009670149
APBB2	0.006224367
APBB3	0.004293365
APC	0.00404317
APC2	0.066788979
APCDD1	-0.008053175
APCDD1L	0.0017551
APCDD1L-DT	-0.043353418
APEH	-0.002120764
APELA	0.094672486
APEX1	0.003083518
APEX2	-0.002048089
APH1A	-0.011073533
APH1B	-0.003914479
API5	0.011466404
APIP	-0.004802839
APLF	-0.014632567
APLN	8.53199E-05
APLNR	0.034091668
APLP1	0.043267987
APLP2	-0.006194842
APMAP	0.003796449
APOA1	0.044533064
APOA1-AS	-0.02305081
APOA5	-0.082836569
APOB	-0.095013798
APOBEC2	0.024156808
APOBEC3A|APOBEC3A_B	0.023343933
APOBEC3B	-0.010886059
APOBEC3C	-0.000222339
APOBEC3D	-0.014532867
APOBEC3F	-0.014944118
APOBEC3G	-0.010477186
APOBEC3H	-0.022011945
APOBEC4	0.149153773
APOBR	0.002891755
APOC1	0.016338954
APOC1P1	0.015321035
APOC2	-0.058631719
APOD	0.015996122
APOE	0.015055353
APOH	-0.067408107
APOL1	-0.024211964
APOL2	-0.00232758
APOL3	-0.006600646
APOL4	-0.032046682
APOL5	-0.020215927
APOL6	0.004234974
APOLD1	-0.012480259
APOM	-0.025238025
APOO	0.002531512
APOOL	0.010989386
APP	0.010078228
APPBP2	0.008911855
APPL1	0.0025373
APPL2	-0.009290254
APRT	-0.001404076
APTR	-0.002422969
APTX	0.025648729
AQP1	-0.007570124
AQP10	-0.0481236
AQP11	0.003332867
AQP2	0.045379457
AQP3	0.046661485
AQP4	-0.024162245
AQP5	0.004699475
AQP6	-0.033748812
AQP7|LOC112267859	0.014243708
AQP8	-0.060705805
AQP9	0.031132433
AQR	-0.009630139
AR	-0.031527128
ARAF	-0.005077275
ARAP1	0.005539681
ARAP1-AS2	0.008514183
ARAP2	-0.002466197
ARAP3	-0.012158864
ARC	-0.055548031
ARCN1	0.001745199
AREG	0.032330437
AREL1	0.000846049
ARF1	0.005957343
ARF3	-0.000330218
ARF4	0.016109439
ARF4-AS1	-0.005732592
ARF5	0.000374576
ARF6	0.006655384
ARFGAP1	0.007726787
ARFGAP2	-0.003151506
ARFGAP3	0.009199198
ARFGEF1	-0.0022559
ARFGEF2	0.001115339
ARFGEF3	-0.01632564
ARFIP1	0.008608521
ARFIP2	0.000442856
ARFRP1	0.00533836
ARG1	0.057310781
ARG2	0.00225532
ARGLU1	0.009743906
ARHGAP1	0.008066287
ARHGAP10	-0.009840439
ARHGAP11A	-0.011161167
ARHGAP12	0.006647298
ARHGAP15	0.000562461
ARHGAP17	-0.000127509
ARHGAP18	-2.0945E-05
ARHGAP19	-0.010419509
ARHGAP19-SLIT1	-0.038629247
ARHGAP20	-0.004535974
ARHGAP21	0.005256618
ARHGAP22	0.018472066
ARHGAP23	-0.000823408
ARHGAP24	0.009596246
ARHGAP25	-0.00631833
ARHGAP26	0.015244468
ARHGAP26-AS1	0.102884708
ARHGAP26-IT1	0.012432069
ARHGAP27	0.00907376
ARHGAP27P1-BPTFP1-KPNA2P3	0.015996048
ARHGAP28	-0.019155776
ARHGAP29	-0.024756739
ARHGAP30	-0.008525212
ARHGAP31	0.003259528
ARHGAP31-AS1	-0.003725685
ARHGAP32	-0.007814952
ARHGAP33	-0.008559844
ARHGAP35	-0.00455413
ARHGAP36	-0.094472806
ARHGAP39	-0.013529822
ARHGAP4	-0.014327199
ARHGAP40	0.018589069
ARHGAP42	0.01056879
ARHGAP44	-0.02809203
ARHGAP45	-0.003084937
ARHGAP5	0.004822488
ARHGAP6	-0.021917487
ARHGAP8	-0.026424005
ARHGAP9	-0.007816516
ARHGDIA	0.012726237
ARHGDIB	-0.003897286
ARHGDIG	-0.019525255
ARHGEF1|LOC100505585	0.001606214
ARHGEF10	-0.005474502
ARHGEF10L	-0.001938424
ARHGEF11	-0.004153659
ARHGEF12	-0.004865707
ARHGEF15	-0.00291822
ARHGEF16	-0.005989742
ARHGEF17	0.009608182
ARHGEF18	-0.000679738
ARHGEF19	-0.004413485
ARHGEF2	-0.011368659
ARHGEF25	-0.009831267
ARHGEF26	-0.007943531
ARHGEF26-AS1	-0.026350981
ARHGEF28	-0.013868144
ARHGEF3	-0.000616638
ARHGEF33	0.00715936
ARHGEF35	0.01421769
ARHGEF37	-0.029111495
ARHGEF38	-0.005300325
ARHGEF38-IT1	0.019934186
ARHGEF39	0.024934204
ARHGEF4	-0.017103497
ARHGEF40	-0.003839134
ARHGEF5	0.010396367
ARHGEF6	-0.003008009
ARHGEF7	0.000325929
ARHGEF7-AS2	-0.016061996
ARHGEF9	0.001453519
ARHGEF9-IT1	0.016361665
ARID1A	-0.002924189
ARID1B	0.008873653
ARID2	-0.001822918
ARID3A	-0.002327665
ARID3B	0.00290536
ARID3C	0.045615979
ARID4A	0.002553917
ARID4B	0.001428082
ARID5A	-0.001844823
ARID5B	0.003229275
ARIH1	0.001075189
ARIH2	0.000141672
ARIH2OS	0.010278773
ARL1	0.001254915
ARL10	0.017519532
ARL11	-0.007137955
ARL13A	-0.004642308
ARL13B	-0.000389932
ARL14	-0.049081557
ARL14EP	-0.003026631
ARL14EPL	-0.152241891
ARL15	0.010257661
ARL16	-0.00221341
ARL17A	0.018179151
ARL17A|ARL17B|LOC100996709	0.035095068
ARL2	-0.018367927
ARL2-SNX15	0.02669926
ARL2BP	0.009907697
ARL3	-0.004476479
ARL4A	-0.00453743
ARL4C	0.006596646
ARL4D	0.008489435
ARL5A	0.00378214
ARL5B	0.006057195
ARL5C	-0.059379322
ARL6	-0.006553304
ARL6IP1	-0.007775437
ARL6IP4	-0.021668141
ARL6IP5	0.001813752
ARL6IP6	-0.007063698
ARL8A	-0.00300645
ARL8B	0.005835588
ARL9	0.03926858
ARLNC1	0.03212192
ARMC1	0.003585962
ARMC10	0.011596865
ARMC12	-0.049896513
ARMC2	0.001866184
ARMC3	-0.022907547
ARMC4	-0.057058565
ARMC5	-0.001355694
ARMC6	0.001705669
ARMC7	0.002731532
ARMC8	-0.004885394
ARMC9	0.001612888
ARMCX1	0.004997383
ARMCX2	0.041333198
ARMCX3	0.008531511
ARMCX4	-0.015295367
ARMCX5	0.003079335
ARMCX6	-0.002464972
ARMH1	-0.031683394
ARMH2	-0.10195697
ARMH3	-0.003082329
ARMH4	0.00163997
ARMS2	0.030237285
ARMT1	0.016802745
ARNT	-0.007655614
ARNT2	-0.045555338
ARNTL	-0.013756084
ARNTL2	0.005192721
ARPC1A	-0.001469021
ARPC1B	0.006254551
ARPC2	0.001220866
ARPC3	0.001622342
ARPC4	0.000364944
ARPC4-TTLL3	0.011414305
ARPC5	0.005408049
ARPC5L	0.011746918
ARPIN	0.002440921
ARPIN-AP3S2	0.036469422
ARPP19	0.003239473
ARPP21	-0.158901966
ARRB1	-0.007074387
ARRB2	-0.004837191
ARRDC1	0.000403066
ARRDC1-AS1	0.001900118
ARRDC2	0.004431645
ARRDC3	-0.000655434
ARRDC3-AS1	0.012572858
ARRDC4	0.001041084
ARRDC5	-0.015653994
ARSA	0.011062733
ARSB	0.002173978
ARSD	0.003587678
ARSD-AS1	0.023260715
ARSE	-0.012656958
ARSF	-0.059824728
ARSG	0.008103436
ARSH	-0.037988433
ARSI	0.020261384
ARSJ	-0.006602929
ARSK	0.000705583
ART1	-0.060053602
ART3	-0.006230048
ART4	-0.012384822
ART5	-0.070714313
ARTN	-0.002801357
ARV1	0.001852529
ARVCF	-0.009765085
ARX	-0.092050377
AS3MT	-0.045272767
ASAH1	0.003257116
ASAH2	-0.003839165
ASAH2B	0.006233952
ASAP1	-0.006923836
ASAP1-IT2	-0.008780322
ASAP2	-0.002293494
ASAP3	-0.000981495
ASB1	-0.009449058
ASB11	-0.076401508
ASB12	-0.043606901
ASB13	-0.009068375
ASB14	-0.009818447
ASB16	-0.007519257
ASB16-AS1	0.005721355
ASB2	-0.005534629
ASB3	-0.011325514
ASB4	-0.015372419
ASB5	-0.029642318
ASB6	0.003672965
ASB7	-0.001915927
ASB8	-0.003213843
ASB9	-0.04766617
ASCC1	0.001509523
ASCC2	0.002731677
ASCC3	0.007398275
ASCL1	0.019551881
ASCL2	0.013348863
ASCL4	0.018325308
ASCL5	-0.036626909
ASF1A	0.010023991
ASF1B	0.005043524
ASGR1	-0.003610435
ASGR2	0.00960252
ASH1L	-0.007006255
ASH1L-AS1	-0.004316072
ASH2L	-0.006280065
ASIC1	0.020975729
ASIC2	0.050885486
ASIC3	-0.007949153
ASIC4	-0.02096834
ASIP	0.086124579
ASL	-0.004060988
ASMT	-0.053054583
ASMTL	0.003595404
ASNA1	0.006658054
ASNS	0.001376724
ASNSD1	0.004489698
ASNSP1	-0.106301318
ASPA	-0.043610315
ASPG	0.018469199
ASPH	-0.00519087
ASPHD1	0.051013758
ASPHD2	0.002266355
ASPM	-0.001336612
ASPN	0.031183795
ASPRV1	0.006306386
ASPSCR1	0.006092776
ASRGL1	0.01259202
ASS1	-0.007645856
ASTE1	-0.012650522
ASTL	0.010094205
ASTN1	-0.025788346
ASTN2	-0.000464863
ASXL1	-0.003282408
ASXL2	-0.002852321
ASXL3	-0.008838866
ASZ1	-0.076496418
ATAD1	-0.0092123
ATAD2	-0.008020338
ATAD2B	0.00041726
ATAD3A	0.013524635
ATAD3B	0.005964795
ATAD3C	0.009400932
ATAD5	-0.003477377
ATAT1	-0.001119562
ATCAY	-0.110592545
ATE1	0.006060914
ATE1-AS1	-0.023785452
ATF1	-6.13031E-05
ATF2	0.003911204
ATF3	-0.011569744
ATF4	-0.004556317
ATF5	0.005673366
ATF6	-0.005721923
ATF6B	-0.002976806
ATF7	0.006487677
ATF7IP	0.00159552
ATF7IP2	0.010976487
ATG10	-0.004401607
ATG101	0.006803888
ATG12	0.007361768
ATG13	0.004114912
ATG14	-0.002851698
ATG16L1	-0.007772158
ATG16L2	0.001846818
ATG2A	-0.00763847
ATG2B	0.006483918
ATG3	0.008462589
ATG4A	0.008699149
ATG4B	-0.006210535
ATG4C	-0.002853334
ATG4D	0.001589076
ATG5	0.016463859
ATG7	0.002687386
ATG9A	-0.00478893
ATG9B	-0.002168197
ATIC	-0.003805732
ATL1	-0.01750477
ATL2	-0.012392814
ATL3	0.007820905
ATM	-0.005170376
ATMIN	-0.001851365
ATN1	-0.014140249
ATOH7	-0.017598853
ATOH8	-0.020231079
ATOX1	0.008728388
ATP10A	0.014551392
ATP10B	0.06549441
ATP10D	0.02070867
ATP11A	-0.003080761
ATP11B	0.004946275
ATP11C	-0.006638899
ATP12A	0.053333859
ATP13A1	0.001618749
ATP13A2	0.014532235
ATP13A3	0.003133732
ATP13A4	0.003423635
ATP13A5	0.010374603
ATP1A1	-0.013094321
ATP1A1-AS1	-0.020609091
ATP1A2	-0.056768525
ATP1A3	-0.005239706
ATP1A4	-0.033424823
ATP1B1	-0.003681924
ATP1B2	-0.05883141
ATP1B3	0.007350204
ATP1B4	-0.071398363
ATP23	0.005784928
ATP2A1	-0.014255269
ATP2A1-AS1	-0.019172475
ATP2A2	-0.002987757
ATP2A3	-0.014213543
ATP2B1	0.01137198
ATP2B1-AS1	0.013655784
ATP2B2	-0.086423608
ATP2B3	-0.108887285
ATP2B4	-0.004543103
ATP2C1	-0.00506241
ATP2C2	-0.0099731
ATP2C2-AS1	-0.028693003
ATP4A	-0.019215839
ATP4B	0.044433947
ATP5F1A	0.006200205
ATP5F1B	0.005783659
ATP5F1C	0.004443881
ATP5F1D	0.020785404
ATP5F1E	0.006726843
ATP5IF1	0.000997917
ATP5MC1	0.003808245
ATP5MC2	-0.008833125
ATP5MC3	0.008288959
ATP5MD	0.002857982
ATP5ME	-0.001849212
ATP5MF	0.000765885
ATP5MF-PTCD1	-0.057911536
ATP5MG	-0.003171367
ATP5MGL	0.007322585
ATP5MPL	0.002163887
ATP5PB	0.000926171
ATP5PD	0.013177379
ATP5PF	0.007463251
ATP5PO	0.00868336
ATP6	0.007354214
ATP6AP1	0.005128717
ATP6AP1L	0.016553973
ATP6AP2	0.005315732
ATP6V0A1	0.003581439
ATP6V0A2	0.000150276
ATP6V0A4	-0.083966807
ATP6V0B	0.003729622
ATP6V0C	-0.010946851
ATP6V0D1	0.005128337
ATP6V0D2	0.019694008
ATP6V0E1	0.007016283
ATP6V0E2	-0.020663577
ATP6V0E2-AS1	-0.01105073
ATP6V1A	0.002191957
ATP6V1B1	-0.058893066
ATP6V1B1-AS1	-0.051230464
ATP6V1B2	0.010437277
ATP6V1C1	0.00096532
ATP6V1C2	-0.047807426
ATP6V1D	0.001947236
ATP6V1E1	0.007787144
ATP6V1E2	-0.01154321
ATP6V1F	0.00129637
ATP6V1FNB	0.008653826
ATP6V1G1	0.00283282
ATP6V1G2	-0.019331445
ATP6V1H	-0.005750836
ATP7A	-0.009483733
ATP7B	-0.008840935
ATP8	0.005207651
ATP8A1	-0.011810574
ATP8A2	-0.026088496
ATP8B1	0.012590844
ATP8B2	-0.013643066
ATP8B3	0.026121018
ATP8B4	0.001690785
ATP8B5P	0.004429468
ATP9A	-0.01693235
ATP9B	-0.003642164
ATPAF1	0.000267796
ATPAF2	-0.006763715
ATPSCKMT	0.012456634
ATR	-0.004939118
ATRAID	-0.006599219
ATRIP|ATRIP-TREX1	0.004522283
ATRN	0.005259194
ATRNL1	-0.047750219
ATRX	-0.002758274
ATXN1	-0.000280203
ATXN10	0.00309363
ATXN1L	-0.004180586
ATXN2	-0.007546525
ATXN2-AS	-0.016869668
ATXN2L	0.013935064
ATXN3	0.001716151
ATXN7	-0.001268525
ATXN7L1	-0.005498639
ATXN7L2	-0.010269927
ATXN7L3	-0.002109226
ATXN7L3B	-0.005267608
AUH	0.002750355
AUNIP	0.003353321
AUP1	0.004543696
AURKA	-0.004329543
AURKAIP1	0.006666299
AURKB	-0.003901061
AURKC	-0.046526182
AUTS2	-0.017002628
AVEN	-0.001550344
AVIL	-0.010257268
AVL9	-0.003292236
AVPI1	-0.004479258
AVPR1A	0.033843886
AVPR1B	0.009289892
AVPR2	-0.104071393
AWAT2	-0.031863874
AXDND1	0.039294925
AXIN1	-0.012604748
AXIN2	-0.008174165
AXL	0.013050078
AZGP1	-0.052599362
AZGP1P1	-0.063811066
AZI2	0.01313193
AZIN1	0.003740505
AZIN2	0.020867967
AZU1	0.054180963
B2M	0.009994727
B3GALNT1	0.020527059
B3GALNT2	0.010184269
B3GALT1	0.000768024
B3GALT2	0.035281539
B3GALT4	-0.006373483
B3GALT5	0.045555327
B3GALT5-AS1	0.006398505
B3GALT6	-0.00064807
B3GAT1	-0.030564134
B3GAT2	-0.134236971
B3GAT3	-0.006533383
B3GLCT	0.016399748
B3GNT2	-0.007890577
B3GNT3	0.034482727
B3GNT4	-0.001154638
B3GNT5	0.007075107
B3GNT6	0.204508762
B3GNT7	0.000434739
B3GNT8	-0.002767173
B3GNT9	0.021565459
B3GNTL1	-0.017435648
B4GALNT1	0.041379863
B4GALNT2	-0.034855004
B4GALNT3	0.007628056
B4GALNT4	0.006530285
B4GALT1	0.026195678
B4GALT1-AS1	0.053854489
B4GALT2	0.007524806
B4GALT3	-0.008849818
B4GALT4	0.000651765
B4GALT5	0.000641795
B4GALT6	-0.016095781
B4GALT7	0.005453293
B4GAT1	-0.010664461
B9D1	-0.00712522
B9D2	-0.005276635
BAALC	-0.001051045
BAALC-AS1	0.007890043
BAALC-AS2	0.009261719
BAAT	-0.051412385
BABAM1	0.001188617
BABAM2	-0.010242601
BACE1	2.11492E-05
BACE2	0.019157037
BACH1-IT3	0.000114699
BACH1|GRIK1-AS2	0.000136057
BACH2	0.010607431
BAD	-0.002023304
BAG1	0.025555918
BAG2	0.00369934
BAG3	0.020340726
BAG4	0.000151874
BAG5	0.004663695
BAG6	0.000165004
BAGE2	-0.065394489
BAHCC1	0.022113426
BAHD1	-0.007105871
BAIAP2	0.014745047
BAIAP2-DT	0.000170485
BAIAP2L1	8.38285E-05
BAIAP2L2	-0.028203357
BAIAP3	-0.016954349
BAK1	-0.00131202
BAMBI	0.004558746
BANCR	-0.017687661
BANF1	-0.010949143
BANK1	-0.011518397
BANP	-0.010833962
BAP1	0.003332306
BARD1	-0.010573057
BARX1	0.011532757
BARX1-DT	0.043308115
BARX2	-0.021839929
BASP1	0.027213114
BASP1-AS1	0.018260558
BATF	0.001670368
BATF2	-0.010502557
BATF3	0.004220053
BAX	-0.003972749
BAZ1A	0.011022721
BAZ1B	0.000310924
BAZ2A	0.001966762
BAZ2B	-0.004433819
BBC3	0.011966977
BBIP1	-0.010031606
BBOF1	0.008145041
BBOX1	-0.045011827
BBOX1-AS1	0.001039309
BBS1	-0.008579365
BBS10	-0.0002869
BBS12	0.010968473
BBS2	-0.007068747
BBS4	0.004184226
BBS5	-0.004466214
BBS7	-0.002056502
BBS9	-0.000499449
BBX	-0.007886745
BCAM	-0.020064009
BCAN	-0.027434884
BCAP29	0.015290609
BCAP31	-0.003725645
BCAR1	0.020465653
BCAR3|MIG7	0.012040367
BCAR4	-0.008197735
BCAS1	0.020747745
BCAS2	0.00093397
BCAS3	0.005630204
BCAS4	-0.026334201
BCAT1	0.056274985
BCAT2	-0.008393419
BCCIP	0.000759251
BCDIN3D	-0.019750937
BCDIN3D-AS1	-0.052274319
BCHE	0.019660294
BCKDHA	-0.022781867
BCKDHB	0.001422725
BCKDK	0.001994634
BCL10	0.005685298
BCL11A	-0.008241685
BCL11B	0.002158741
BCL2	-0.017224466
BCL2A1	0.000919481
BCL2L1	-0.004610276
BCL2L10	0.034207002
BCL2L11	-0.013080936
BCL2L12	0.003679897
BCL2L13	0.00307244
BCL2L14	-0.051121
BCL2L15	0.012134755
BCL2L2	0.010962402
BCL2L2-PABPN1	0.025144255
BCL3	0.021515272
BCL6	-0.000598342
BCL6B	0.001011858
BCL7A	-0.014952162
BCL7B	-0.000607242
BCL7C	0.000817615
BCL9	-0.015922153
BCL9L	-0.000732553
BCLAF1	0.002010648
BCLAF3	-0.001880344
BCO1	-0.133419382
BCO2	-0.009291728
BCOR	-0.00016528
BCORL1	0.011905693
BCORP1	0.021166557
BCR	-0.002769296
BCS1L	-0.01026488
BCYRN1	-0.054982272
BDH1	0.006320256
BDH2	0.00540924
BDKRB1	0.022925789
BDKRB2	0.022795488
BDNF	0.003357626
BDNF-AS	-0.014379887
BDP1	-0.007913813
BEAN1	0.061112626
BEAN1-AS1	0.0270408
BECN1	0.003326997
BEGAIN	-0.012542352
BEND2	-0.076598169
BEND3	0.001652428
BEND4	-0.081511551
BEND5	-0.020964942
BEND6	-0.011113013
BEND7	-0.051937689
BEST1	0.0053905
BEST2	-0.001638804
BEST3	0.044789637
BEST4	0.031589683
BET1	0.007661303
BET1L	-0.001101475
BEX1	-0.02811415
BEX2	-0.016752321
BEX3	-0.017656392
BEX4	-0.00544533
BEX5	-0.024210793
BFAR	-0.01077041
BFSP1	0.002715153
BFSP2	-0.047571398
BFSP2-AS1	-0.003585568
BGLAP	-0.03000161
BGN	0.026312834
BHLHA15	-0.004277828
BHLHB9	-0.013489444
BHLHE22	0.009641589
BHLHE40	0.003440365
BHLHE40-AS1	-0.002342035
BHLHE41	0.011158668
BHMG1	-0.072776145
BHMT	-0.07673991
BHMT2	-0.014151481
BICC1	0.022683243
BICD1	-0.017440768
BICD2	0.010508203
BICDL1	-0.002544128
BICDL2	-0.017450196
BICRA	-0.00326589
BICRAL	-0.002640807
BID	0.005940553
BIK	0.008680834
BIN1	-0.020824472
BIN2	0.000136294
BIN3	0.002576713
BIRC2	-0.001077418
BIRC3	-0.006473409
BIRC5	0.00584395
BIRC6	-0.005347155
BIRC7	0.013386803
BIVM	0.008322535
BLCAP	0.007001247
BLID	0.011480649
BLK	0.001751736
BLM	-0.001913133
BLMH	0.005285773
BLNK	-0.024577367
BLOC1S1	-0.014255074
BLOC1S2	0.008372085
BLOC1S3	0.007072874
BLOC1S4	0.001101095
BLOC1S5	-0.001411081
BLOC1S5-TXNDC5	-0.016363922
BLOC1S6	0.000499177
BLVRA	0.000871569
BLVRB	0.013873568
BLZF1	-0.00546312
BMERB1	-0.0283517
BMF	-0.028273079
BMI1	0.012271034
BMP1	0.020617168
BMP10	-0.068478732
BMP15	-0.04522484
BMP2	-0.019870128
BMP2K	0.007906358
BMP3	-0.013894755
BMP4	0.018060913
BMP5	0.003934479
BMP6	-0.009360406
BMP7	0.017319483
BMP8A	0.038217042
BMP8B	0.019846765
BMPER	0.049268834
BMPR1A	-0.004405957
BMPR1B	0.023739052
BMPR2	0.007425344
BMS1	0.002302596
BMS1P1	-0.014233504
BMS1P4	-0.000825358
BMT2	0.001207169
BMX	-0.051022257
BNC1	0.013558085
BNC2	0.025267213
BNC2-AS1	-0.002456139
BNIP1	0.005223329
BNIP2	0.006469946
BNIP3	-0.010927862
BNIP3L	0.005092439
BNIPL	-0.003613641
BOC	-0.024574028
BOD1	0.005576376
BOD1L1	-0.008102386
BOK	0.000435926
BOLA1	-0.003327654
BOLA2-SMG1P6	0.008379914
BOLA2B	-0.003292147
BOLA3	0.00498092
BOLA3-AS1	-0.037045393
BOLL	-0.017809619
BOP1	-0.002563768
BORA	0.010026032
BORCS5	-0.020166653
BORCS6	0.00573797
BORCS7	0.009228905
BORCS8	-0.004467582
BORCS8-MEF2B|MEF2B	-0.05212401
BPGM	0.003032629
BPHL	-0.00158617
BPI	-0.067874674
BPIFA1	0.003183049
BPIFA2	0.045229131
BPIFB1	0.044630147
BPIFB2	0.043647274
BPIFB4	0.023754748
BPIFC	0.024207237
BPNT1	-0.001713329
BPTF	0.000513206
BRAF	-0.008261384
BRAP	-0.006063561
BRAT1	0.011031289
BRCA1	-0.005365835
BRCA2	0.014139531
BRCC3	-0.000796025
BRD1	0.000844962
BRD2	0.002787264
BRD3	0.005721696
BRD3OS	-0.00027838
BRD4	0.008161773
BRD7	0.001351298
BRD8	-0.000557476
BRD9	0.012345578
BRDT	0.01769632
BRF1	-0.000679918
BRF2	-0.012377711
BRI3	0.002810245
BRI3BP	-0.009224154
BRICD5	-0.015292142
BRINP1	-0.015052808
BRINP2	-0.12918022
BRINP3	0.007814834
BRIP1	0.004077057
BRIX1	0.011604006
BRK1	0.003599475
BRMS1	-0.00320719
BRMS1L	0.023662515
BROX	0.008244127
BRPF1	-0.004520705
BRPF3	-0.005390289
BRS3	-0.034053901
BRSK1	-0.005631033
BRSK2	-0.008329709
BRWD1	-0.004102609
BRWD1-AS1	-0.101920241
BRWD1-AS2	-0.003070814
BRWD3	0.001724094
BSCL2	-0.00881823
BSDC1	0.00217019
BSG	0.007294055
BSN	-0.013452697
BSN-DT	-0.066713695
BSND	-0.125867167
BSPRY	-0.010830553
BST1	0.019815534
BST2	-0.003787129
BTAF1	0.000805972
BTBD1	0.007779908
BTBD10	-0.00244046
BTBD11	-0.044694994
BTBD16	-0.027717861
BTBD19	0.010961765
BTBD2	-0.000512422
BTBD3	0.001657824
BTBD6	0.005034047
BTBD7	0.003248708
BTBD9	-0.005514276
BTC	0.028173317
BTD	0.001918066
BTF3	-0.003775245
BTF3L4	-0.00310027
BTG1	-0.007855115
BTG2	-0.013250379
BTG3	-0.000601328
BTG3-AS1	0.001953752
BTG4	-0.03945974
BTK	0.007093469
BTLA	0.001738049
BTN1A1	-0.02629737
BTN2A1	-0.001534452
BTN2A2	0.002117508
BTN2A3P	0.015500789
BTN3A1	-0.00895935
BTN3A2	-0.010973939
BTN3A3	-0.000300009
BTNL2	0.023596836
BTNL3	0.015731278
BTNL8	0.008684508
BTNL9	-0.019586993
BTRC	-0.010743224
BUB1	-0.005432636
BUB1B	-0.013907326
BUB1B-PAK6	-0.021310525
BUB3	0.001247114
BUD13	-0.011225936
BUD23	0.003805905
BUD31	0.0005765
BVES	0.030736367
BVES-AS1	-0.041100956
BYSL	0.000707822
BZW1	0.007938018
BZW2	0.002646508
C10orf105	0.006789858
C10orf113	-0.023400138
C10orf142	-0.073969966
C10orf143	-0.025392835
C10orf25	-0.0018831
C10orf53	-0.156757361
C10orf55	0.049232704
C10orf62	-0.040777846
C10orf67	0.028946015
C10orf71	-0.252053858
C10orf82	-0.129792594
C10orf88	0.003664627
C10orf90	-0.0303591
C10orf95	-0.007101636
C10orf99	-0.012006583
C11orf1	-0.020571318
C11orf16	0.073520471
C11orf21	-0.018947455
C11orf24	0.00532024
C11orf44	0.055810359
C11orf45	-0.019482568
C11orf49	-0.010181646
C11orf52	-0.061587414
C11orf53	-0.182156462
C11orf54	-0.01712187
C11orf58	-0.002356725
C11orf65	-0.048323289
C11orf68	-0.004928868
C11orf71	-0.001773864
C11orf72	0.005906534
C11orf74	-0.005628552
C11orf80	-0.009959673
C11orf87	0.077226591
C11orf88	0.063173772
C11orf91	-0.002162093
C11orf94	-0.014691915
C11orf95	-0.01285748
C11orf96	0.008326525
C11orf97	-0.006679692
C11orf98	-0.01463306
C12orf10	-0.005749076
C12orf29	0.002716376
C12orf4	-0.009680884
C12orf40	-0.078605653
C12orf42	-0.028179035
C12orf43	-0.00983128
C12orf45	-0.011175221
C12orf49	-0.021515385
C12orf50	0.020801053
C12orf54	0.022224543
C12orf56	0.032900325
C12orf57	-0.007528656
C12orf60	-0.032789652
C12orf65	-0.013478934
C12orf66	-0.002321779
C12orf73	-0.004902336
C12orf74|PLEKHG7	-0.022578825
C12orf75	-0.01459116
C12orf76	-0.013394139
C12orf77	-0.091236098
C12orf80	-0.003746941
C13orf42	0.149929754
C14orf119	0.013926313
C14orf132	-0.006383631
C14orf178	0.033075145
C14orf180	-0.068635433
C14orf28	0.01061539
C14orf39	0.005429582
C14orf93	-0.002638586
C15orf39	0.002023318
C15orf40	-0.004799415
C15orf41	-0.023925394
C15orf48	0.046872896
C15orf54	0.033728807
C15orf56	-0.00699194
C15orf61	0.006271896
C15orf62	-0.012613983
C15orf65	-0.016650738
C16orf46	-0.006475545
C16orf54	-0.004515279
C16orf58	-0.003710034
C16orf70	0.00626543
C16orf71	-0.006714943
C16orf72	-0.004444182
C16orf74	0.01180578
C16orf86	0.003866279
C16orf87	0.004005381
C16orf89	-0.015752476
C16orf91	-0.016616023
C16orf95	-0.004611592
C16orf96	-0.038865615
C17orf100	0.005670755
C17orf102	-0.096848285
C17orf107	-0.00190473
C17orf113	-0.033428066
C17orf49	0.00884799
C17orf50	-0.086535993
C17orf53	-0.006429035
C17orf58	0.008183088
C17orf64	-0.039303442
C17orf67	-0.005448
C17orf75	-0.012112135
C17orf80	0.005056454
C17orf82	0.006489554
C17orf97	0.001291771
C17orf98	-0.02879245
C17orf99	0.004476245
C18orf15	-0.00480936
C18orf21	0.005796975
C18orf25	0.004520924
C18orf32	0.000726411
C18orf54	0.018852576
C18orf63	0.088834137
C18orf65	0.021510294
C19orf12	-0.010663845
C19orf18	-0.011784719
C19orf24	0.006612332
C19orf25	0.007836399
C19orf33	0.002215018
C19orf38	-0.00461521
C19orf44	-0.013229228
C19orf47	0.004844476
C19orf48	-0.015338582
C19orf53	0.004869351
C19orf54	-0.004018603
C19orf57	-0.006517584
C19orf67	-0.018168646
C19orf71	-0.014754964
C19orf73	0.024646243
C19orf81	-0.022214468
C19orf84	-0.015954835
C1D	0.00051715
C1GALT1	0.022662549
C1GALT1C1	-0.005166662
C1GALT1C1L	-0.024072358
C1orf100	-0.081864609
C1orf105	-0.025905352
C1orf109	-0.003293846
C1orf112	-0.016650097
C1orf115	-0.009986842
C1orf116	-0.003051022
C1orf122	0.002927593
C1orf127	-0.004909794
C1orf131	0.004191423
C1orf140	-0.020981948
C1orf141	-0.019506611
C1orf143	0.084455205
C1orf158	0.078450037
C1orf159	0.003041111
C1orf162	-0.003125088
C1orf167	-0.022122868
C1orf174	0.003053747
C1orf185	-0.056379719
C1orf189	-0.05570454
C1orf194	-0.031909708
C1orf198	0.000170628
C1orf21	-0.036457182
C1orf210	-0.012549745
C1orf216	0.007487107
C1orf220	-0.031158721
C1orf226	-0.003864793
C1orf229	-0.04194392
C1orf35	-0.005862467
C1orf43	-0.011466138
C1orf50	0.001134758
C1orf52	0.003399575
C1orf53	-0.010293624
C1orf54	0.010576986
C1orf56	-0.014789979
C1orf61	-0.016827865
C1orf74	0.009572472
C1orf87	-0.045342618
C1orf94	-0.052129875
C1QA	0.004081718
C1QB	0.002864396
C1QBP	-0.000446954
C1QC	0.008073428
C1QL1	-0.072681814
C1QL2	-0.100828737
C1QL3	0.025850581
C1QL4	-0.016354251
C1QTNF1	0.015889536
C1QTNF1-AS1	0.041702305
C1QTNF12	0.029209324
C1QTNF2	0.013348206
C1QTNF3	0.027987204
C1QTNF3-AMACR	0.011391196
C1QTNF4	0.021309554
C1QTNF6	0.022989923
C1QTNF7	-0.019350124
C1QTNF8	0.001866284
C1QTNF9	-0.022918433
C1QTNF9B	-0.116789199
C1R	0.002995427
C1RL	-0.017004861
C1RL-AS1	-0.026359135
C1S	0.004598502
C2	0.012397336
C2-AS1	-0.05624722
C20orf144	0.010180172
C20orf194	0.008810703
C20orf197	0.017389438
C20orf202	-0.009872286
C20orf203	-0.07642969
C20orf204	-0.010465829
C20orf27	0.005924084
C20orf85	0.046614311
C20orf96	0.013480743
C21orf58	-0.008839106
C21orf59-TCP10L	0.005201048
C21orf62	-0.045408813
C21orf91	7.61485E-05
C21orf91-OT1	-0.062169111
C22orf15	-6.31198E-05
C22orf23	-0.044198068
C22orf24	-0.051941273
C22orf31	-0.010804895
C22orf34	-0.053903845
C22orf39	-0.002540723
C22orf46	-0.011285217
C2CD2	-0.014999786
C2CD2L	0.000595706
C2CD3	-0.001742122
C2CD4A	0.01802911
C2CD4B	-0.001544605
C2CD4C	-0.032772079
C2CD4D	-0.005464867
C2CD5	-0.004497985
C2CD6	-0.00378622
C2orf15	-0.022244619
C2orf16	0.033628883
C2orf42	-0.010788087
C2orf49	-0.009288353
C2orf50	-0.04200163
C2orf66	0.042782925
C2orf68	-0.01087133
C2orf69	0.005393225
C2orf70	-0.056351677
C2orf72	-0.066830943
C2orf73	-0.060390217
C2orf74	0.016896495
C2orf76	-0.00822159
C2orf80	-0.002952574
C2orf83	0.023984935
C2orf88	-0.019585354
C2orf91	-0.065658649
C2orf92	-0.000926987
C3	0.007565932
C3AR1	0.017343922
C3orf14	0.008451935
C3orf18	-0.007549766
C3orf20	-0.022847678
C3orf22	-0.023199607
C3orf33	-0.004532133
C3orf35	0.00442287
C3orf38	0.011860888
C3orf52	0.030145776
C3orf62	-0.004719048
C3orf67	-0.006329044
C3orf70	-0.027782528
C3orf79	-0.025975057
C3orf80	0.078894803
C3orf84	0.058713571
C3orf86	-0.004482578
C4A|LOC110384692	-0.006194571
C4B	-0.022362901
C4BPA	-0.017319962
C4BPB	-0.035011864
C4orf17	-0.15085158
C4orf19	0.03174141
C4orf3	0.002469118
C4orf33	0.017242522
C4orf36	0.008655855
C4orf45	-0.007987226
C4orf46	0.012321176
C4orf47	-0.017404114
C4orf48	0.020696144
C4orf50	-0.057340945
C4orf51	-0.100964137
C4orf54	-0.026679263
C5	-0.003120532
C5AR1	0.017389831
C5AR2	0.021828026
C5orf15	0.01021908
C5orf17	0.125414643
C5orf22	0.015713079
C5orf24	0.009169343
C5orf30	-0.016904817
C5orf34	0.006939439
C5orf38	-0.040340672
C5orf46	0.096012516
C5orf47	-0.020644645
C5orf49	-0.016639394
C5orf51	0.01165468
C5orf52	0.063557654
C5orf56	-0.004646681
C5orf58	0.119129671
C5orf60	-0.022981085
C5orf63	-0.014377456
C5orf64	-0.073583484
C5orf66	0.035183609
C5orf66-AS1	0.054939722
C5orf67	-0.016631727
C6	-0.0236029
C6orf118	0.019291293
C6orf120	0.004864477
C6orf132	0.003639786
C6orf136	0.007346867
C6orf141	-0.026312092
C6orf15	-0.032953228
C6orf163	0.01083697
C6orf201	-0.036020974
C6orf203	0.008640924
C6orf222	0.008783729
C6orf223	0.039084214
C6orf226	0.007081852
C6orf47	0.003250549
C6orf52	-0.009423475
C6orf58	0.043006303
C6orf62	0.00520414
C6orf89	-0.001677836
C6orf99	-0.011438058
C7	-0.046037039
C7orf25	0.002390418
C7orf26	0.004161919
C7orf31	-0.008263437
C7orf50	0.000414753
C7orf57	0.006827247
C7orf61	-0.067204051
C7orf65	-0.08902541
C7orf69	-0.041596605
C7orf77	-0.051903303
C8A	-0.109098842
C8B	-0.160030033
C8G	-0.012573843
C8orf31	-0.004500783
C8orf33	-0.02278029
C8orf34	-0.041393917
C8orf34-AS1	-0.034399154
C8orf37	0.009718951
C8orf37-AS1	-0.023573188
C8orf44	-0.009650964
C8orf48	0.013763543
C8orf58	-0.000698155
C8orf76	0.003462217
C8orf82	0.001202445
C8orf86	-0.086906699
C8orf87	-0.07906163
C8orf88	0.00461625
C8orf89	-0.005765938
C9	0.003840217
C9orf116	-0.00608084
C9orf129	0.003376428
C9orf131	-0.023654056
C9orf135	0.016163043
C9orf139	0.003637134
C9orf152	-0.031580357
C9orf153	-0.027535466
C9orf16	0.002507847
C9orf163	-0.026798611
C9orf170	-0.01664397
C9orf24	0.036616042
C9orf40	0.002079403
C9orf43	-0.008430202
C9orf50	0.039092612
C9orf64	0.004021028
C9orf72	0.025812405
C9orf78	0.00498133
C9orf85	0.010425414
C9orf92	0.009329403
CA1	-0.091191173
CA10	0.14480913
CA11	1.57874E-05
CA12	0.025509282
CA13	0.007651535
CA14	-0.09331026
CA2	-0.03575834
CA3	-0.026541119
CA3-AS1	-0.04425305
CA4	-0.105032632
CA5A	-0.082405332
CA5B	-0.005823736
CA5BP1	-0.006971936
CA6	0.048081522
CA7	-0.01191152
CA8	-0.062950527
CA9	-0.021893794
CAAP1	-0.009536074
CAB39	0.002555538
CAB39L	-0.000138391
CABCOCO1	-0.013711282
CABIN1	0.002475985
CABLES1	-0.02456243
CABLES2	-0.002304593
CABP1	-0.006068469
CABP4	0.001950629
CABP7	-0.017399325
CABYR	-0.010131012
CACFD1	-0.006205915
CACHD1	-0.012119326
CACNA1A	-0.026422432
CACNA1B	0.048705912
CACNA1C	0.008444646
CACNA1C-AS1	0.004189903
CACNA1C-AS2	-0.042254422
CACNA1D	0.012474403
CACNA1E	0.063147642
CACNA1F	-0.05392626
CACNA1G	0.016934047
CACNA1G-AS1	0.031269586
CACNA1H	-0.009129865
CACNA1I	-0.022691606
CACNA1S	-0.091686513
CACNA2D1	0.005677543
CACNA2D2	-0.054056828
CACNA2D3	0.009314997
CACNA2D4	0.018845079
CACNB1	-0.002677716
CACNB2	-0.020982364
CACNB3	0.008843323
CACNB4	-0.023054
CACNG1	-0.032423618
CACNG2	-0.029178861
CACNG4	-0.028266302
CACNG5	-0.005605299
CACNG6	-0.048754024
CACNG8	-0.04417521
CACTIN	0.011789696
CACTIN-AS1	0.034537434
CACUL1	0.00411009
CACYBP	-0.003098496
CAD	-0.008819824
CADM1	0.001814433
CADM2	0.066370142
CADM3	-0.014806021
CADM4	0.003737383
CADPS	0.001556605
CADPS2	0.007973818
CAGE1	0.001476815
CAHM	0.001096751
CALB1	0.138449223
CALB2	-0.073730288
CALCA	-0.091468392
CALCB	0.002788612
CALCOCO1	-0.007153011
CALCOCO2	0.001405476
CALCR	0.005060312
CALCRL	0.00610983
CALD1	0.021801295
CALHM1	-0.236030706
CALHM2	-0.01586827
CALHM3	-0.067882259
CALHM4	-0.028153449
CALHM5	0.018473526
CALHM6	-0.000368987
CALM1	0.008294789
CALM2	-0.005804726
CALM3	0.004321818
CALML3	-0.030254792
CALML4	-0.014903968
CALML5	-0.032866105
CALML6	0.048626968
CALN1	-0.182976942
CALR	0.005229388
CALR3	-0.011316972
CALU	0.014239485
CALY	-0.00772299
CAMK1	-0.028306763
CAMK1D	-0.011088983
CAMK1G	0.007319186
CAMK2A	0.008659354
CAMK2B	-0.07609354
CAMK2D	-0.004963798
CAMK2G	-0.003432949
CAMK2N1	-0.014459446
CAMK2N2	0.024182343
CAMK4	-0.013475161
CAMKK1	-0.001292298
CAMKK2	-0.008703179
CAMKMT	0.000839102
CAMKV	-0.05330937
CAMLG	0.010329466
CAMP	-0.010037336
CAMSAP1	-0.00647097
CAMSAP2	0.012908823
CAMSAP3	0.01208332
CAMTA1	0.000533843
CAMTA2	-0.004050873
CAND1	0.003989472
CAND2	-0.021963838
CANT1	0.012667948
CANX	0.003474194
CAP1	0.00664987
CAP2	-0.018390299
CAPG	0.000117524
CAPN1	-0.002015154
CAPN10	-0.004539091
CAPN10-DT	-0.013504883
CAPN11	-0.003588145
CAPN12	0.012656072
CAPN13	-0.018099446
CAPN14	-0.009044162
CAPN15	-0.006433697
CAPN2	0.004306627
CAPN3	-0.009422508
CAPN5	0.036292653
CAPN6	-0.088657044
CAPN7	0.004707049
CAPN8	0.022492045
CAPN9	-0.043712742
CAPNS1	0.007068212
CAPNS2	0.02861895
CAPRIN1	-0.000716256
CAPRIN2	-0.010321968
CAPS	0.00011932
CAPS2	0.001344272
CAPSL	0.05140027
CAPZA1	-0.002429778
CAPZA2	-0.000463952
CAPZA3	-0.0715922
CAPZB	0.010390283
CARD10	0.010426218
CARD11	0.005385235
CARD14	0.015960245
CARD16	0.011410339
CARD17	-0.010546564
CARD18	0.010611208
CARD19	0.008015441
CARD6	0.010542092
CARD8	-0.009538868
CARD8-AS1	-0.003322272
CARD9	-0.017250075
CARF	-0.018409608
CARHSP1	-0.016136597
CARM1	0.012313247
CARMIL1	-0.009067095
CARMIL2	-0.024355067
CARMIL3	0.014463352
CARNMT1	0.008290207
CARNS1	-0.032265477
CARS	-0.001473162
CARS2	0.002255294
CASC1	-0.058537432
CASC11	-0.039447292
CASC17	0.048053457
CASC18	0.012563578
CASC2	-0.010509346
CASC20	0.039665233
CASC3	0.000929591
CASC4	-0.002925089
CASC8	0.001492897
CASD1	0.00904915
CASK	-0.008725183
CASKIN1	-0.044565104
CASKIN2	0.01570274
CASP1	0.011019645
CASP10	0.006769403
CASP12	0.014511042
CASP14	-0.064445238
CASP16P	0.001838967
CASP17P	-0.00754612
CASP2	-0.001737813
CASP3	0.012718767
CASP4	0.006672682
CASP5	0.01977761
CASP6	-0.006289584
CASP7	0.00763222
CASP8	0.006876367
CASP8AP2	0.001036084
CASP9	-0.001732011
CASQ1	-0.026171863
CASQ2	-0.088528896
CASR	-0.088768019
CASS4	-0.004880858
CAST	0.001818894
CASTOR1	-0.020535702
CASTOR2	-0.017656611
CASTOR3	-0.020518087
CASZ1	-0.004032823
CAT	0.001151749
CATIP	-0.012411496
CATIP-AS1	0.017040137
CATSPER1	0.006423978
CATSPER2	-0.00194757
CATSPER2P1	-0.030700068
CATSPER3	0.023908173
CATSPER4	-0.007562469
CATSPERB	-0.001805077
CATSPERD	-0.028251843
CATSPERE	0.014140113
CATSPERG	-0.024256841
CAV1	-0.009269973
CAV2	0.00186578
CAV3	-0.127694221
CAVIN1	0.023587682
CAVIN2	-0.014117889
CAVIN3	0.022806968
CAVIN4	-0.007568328
CBARP	0.023068766
CBFA2T2	0.003621451
CBFA2T3	-0.037154236
CBFB	0.012317902
CBL	-0.003174334
CBLB	-5.04872E-05
CBLC	0.011503808
CBLL1	-0.003791441
CBLL2	-0.045487281
CBLN1	0.031643479
CBLN2	0.001254203
CBLN3	-0.021302444
CBLN4	-0.057597189
CBR1	0.002556296
CBR3	-0.00371628
CBR3-AS1	0.008082469
CBR4	-0.000551942
CBS	0.04880151
CBSL	-0.009185428
CBWD1	-0.007173323
CBWD2	-0.015261721
CBWD5	0.021838178
CBWD5|CBWD3	0.007242271
CBWD6	0.027622913
CBX1	0.006734715
CBX2	-0.021266254
CBX3	-0.000561593
CBX3P2	-0.020425306
CBX4	0.006728283
CBX5	-0.015484401
CBX6	-0.01152016
CBX7	-0.015410117
CBX8	-0.004899903
CBY1	-0.003565666
CBY3	-0.015039857
CC2D1A	0.010607263
CC2D1B	-0.007255193
CC2D2A	-0.011246667
CC2D2B	0.007053667
CCAR1	0.004226586
CCAR2	0.004132375
CCAT2	-0.00113926
CCBE1	-0.023610755
CCDC102A	0.001200068
CCDC102B	0.00593311
CCDC103	-0.048413629
CCDC106	0.006284048
CCDC107	0.022222747
CCDC110	0.0071195
CCDC112	0.002642799
CCDC113	0.004621519
CCDC114	0.024010849
CCDC115	-0.006512926
CCDC116	-0.000432676
CCDC117	0.00229016
CCDC12	-0.001325682
CCDC120	-0.004937278
CCDC121	-0.025348945
CCDC122	0.006029114
CCDC124	0.00933579
CCDC125	-0.003776682
CCDC126	0.015005836
CCDC127	0.005769722
CCDC13	0.011692961
CCDC130	0.002659018
CCDC134	-0.002894999
CCDC136	-0.010457944
CCDC137	0.002140651
CCDC138	-0.008534103
CCDC14	0.000472535
CCDC141	-0.020934582
CCDC142	-0.011945313
CCDC144A	-0.061034189
CCDC144B	0.021888852
CCDC144NL	0.043139457
CCDC146	0.008542137
CCDC148	0.012387594
CCDC149	0.006875567
CCDC15	-0.031535826
CCDC150	0.003377443
CCDC151	-0.019360963
CCDC152	0.083926354
CCDC153	-0.010265608
CCDC154	-0.019161159
CCDC155	0.035308659
CCDC157	-0.022465315
CCDC158	-0.007280747
CCDC159	-0.009407723
CCDC160	-0.04075836
CCDC162P	0.009873847
CCDC163	0.006695919
CCDC166	0.007524354
CCDC167	-0.008140788
CCDC168	0.050491565
CCDC169	0.006936001
CCDC17	0.005252473
CCDC170	0.028307348
CCDC171	-0.000261111
CCDC173	-0.030060293
CCDC174	-0.001300634
CCDC175	-0.049729122
CCDC177	0.028167258
CCDC178	-0.082592217
CCDC18	-0.003695301
CCDC180	-0.016092396
CCDC181	-0.038772635
CCDC183	0.010906691
CCDC183-AS1	-0.000217436
CCDC184	0.018360931
CCDC185	-0.066021813
CCDC186	0.009943051
CCDC187	0.000759598
CCDC188	-0.009052241
CCDC189	-0.008018203
CCDC190	0.148693221
CCDC191	-0.015973449
CCDC192	-0.036518482
CCDC194	-0.02060863
CCDC197	-0.041078528
CCDC198	0.027622828
CCDC200	0.000145931
CCDC22	-0.006113461
CCDC24	0.015163737
CCDC25	-0.009480436
CCDC26|LINC00977|LINC00976	-0.095858887
CCDC28A	0.0052228
CCDC28B	-0.006311443
CCDC3	0.000941168
CCDC30	-0.014422209
CCDC32	-0.004504286
CCDC33	-0.022420193
CCDC34	-0.006999856
CCDC36	0.045432844
CCDC38	-0.01346787
CCDC40	0.022307637
CCDC42	-0.04229714
CCDC43	0.001857406
CCDC47	0.013141541
CCDC50	-0.006465108
CCDC51	-0.008740936
CCDC57	-0.000414448
CCDC58	-0.0137965
CCDC59	0.003949792
CCDC6	-0.004626325
CCDC60	-0.044936416
CCDC61	0.002030657
CCDC62	-0.01922749
CCDC63	-0.00788407
CCDC65	0.002480568
CCDC66	0.007279553
CCDC68	0.009373629
CCDC69	-0.00293993
CCDC7	0.002787456
CCDC71	-0.006652278
CCDC71L	0.018827773
CCDC73	0.065831134
CCDC74A	-0.013543237
CCDC74B	0.009711525
CCDC77	-0.014997128
CCDC78	0.031384332
CCDC8	0.02876937
CCDC80	0.0188566
CCDC81	-0.026196033
CCDC82	-0.00258241
CCDC84	-0.009435537
CCDC85A	-0.003283695
CCDC85B	0.009266127
CCDC85C	-0.01983389
CCDC86	0.008665339
CCDC87	-0.02286574
CCDC88A	0.009995249
CCDC88B	-0.023489476
CCDC88C	-0.004725253
CCDC89	-0.001409893
CCDC9	0.008983938
CCDC90B	0.002747446
CCDC91	-0.013773142
CCDC92	-0.013537141
CCDC93	-0.008022275
CCDC96	-0.002451872
CCDC97	-0.006183743
CCDC9B	-0.008905518
CCER2	-0.044800782
CCHCR1	-0.014722749
CCIN	0.007222848
CCK	-0.013712333
CCKAR	-0.096310278
CCKBR	-0.011565217
CCL1	-0.099566795
CCL11	0.056853518
CCL13	0.030852667
CCL14	-0.060151887
CCL15	-0.098162233
CCL16	-0.028366934
CCL17	0.007701049
CCL18	0.023554124
CCL19	-0.018954311
CCL2	0.00975303
CCL20	0.055790951
CCL21	0.002234724
CCL22	-0.008245552
CCL23	0.024739404
CCL24	0.039061623
CCL25	-0.063014256
CCL26	-0.0253023
CCL28	0.041572419
CCL3	0.007475604
CCL3L1|CCL3L3	-0.018700044
CCL4	0.007815538
CCL4L2|CCL4L1	-0.024588212
CCL5	-0.012008535
CCL7	0.028599333
CCL8	0.038711024
CCM2	-0.002916639
CCM2L	-0.028200553
CCN1	0.015914565
CCN2	0.026339715
CCN3	0.007989577
CCN4	0.022591013
CCN5	-0.005534882
CCN6	0.062909191
CCNA1	-0.010939012
CCNA2	0.003359291
CCNB1	-0.008722319
CCNB1IP1	0.008233269
CCNB2	-0.004894095
CCNB3	0.015772075
CCNC	0.013451016
CCND1	0.023682615
CCND2	0.000701267
CCND2-AS1	-0.053891449
CCND3	-0.029002116
CCNDBP1	-0.007690784
CCNE1	0.002512399
CCNE2	0.002797378
CCNF	-0.017347831
CCNG1	0.001892693
CCNG2	-0.001196265
CCNH	-0.002335303
CCNI	0.008195383
CCNI2	0.04382216
CCNJ	0.017177107
CCNJL	-0.005330379
CCNK	0.00787389
CCNL1	0.003721206
CCNL2	0.007996152
CCNO	0.008036013
CCNQ	0.000875262
CCNT1	-0.000996636
CCNT2	-0.001534955
CCNY	0.000901902
CCNYL1	0.004895999
CCNYL2	-0.017810903
CCP110	-0.014859416
CCPG1	0.010896972
CCR1	0.016996643
CCR10	0.006066125
CCR2	0.013172231
CCR3	-0.010317801
CCR4	-0.000395618
CCR5	0.00559183
CCR6	-0.00329601
CCR7	-0.014217734
CCR8	0.028361663
CCR9	-0.091736304
CCRL2	0.009185574
CCS	-0.000197775
CCSAP	0.010230476
CCSER1	-0.014036257
CCSER2	0.002758021
CCT2	0.005660612
CCT3	-0.003149677
CCT4	0.002772595
CCT5	0.006262795
CCT6A	0.002240111
CCT6B	-0.005045312
CCT6P3	-0.012060786
CCT7	0.00319457
CCT8	0.001596312
CCZ1	0.011686858
CCZ1B	0.006933961
CD101	-0.011150309
CD109	0.024724972
CD14	0.020079994
CD151	0.00163813
CD160	-0.028061029
CD163	0.016398005
CD163L1	0.020259472
CD164	0.012602427
CD164L2	0.0068999
CD177	0.115426594
CD180	0.007256568
CD19	-0.008282073
CD1A	-0.009746652
CD1B	-0.012216708
CD1C	-0.016265879
CD1D	0.004719242
CD1E	-0.03762211
CD2	-0.003979798
CD200	0.019057005
CD200R1	-0.02399786
CD200R1L	-0.139267289
CD207	-0.070380643
CD209	0.030919555
CD22	-0.01187383
CD226	-0.005977666
CD24	0.016500371
CD244	0.005528629
CD247	-0.010131999
CD248	0.033101357
CD27	-0.005696782
CD27-AS1	-0.031406237
CD274	0.012508698
CD276	0.011507168
CD28	0.006785667
CD2AP	0.00291312
CD2BP2	-0.001570764
CD300A	-0.000770224
CD300C	0.018576447
CD300E	0.039226735
CD300LB	-0.001500237
CD300LD	-0.035877759
CD300LF	0.007937066
CD300LG	-0.041283718
CD302	-0.014299031
CD320	0.014760032
CD33	0.010234489
CD34	-0.006037271
CD36	-0.007087171
CD37	0.007090689
CD38	0.005213641
CD3D	-0.007853578
CD3E	-0.008750781
CD3EAP	-0.000951421
CD3G	-0.008349145
CD4	0.011603922
CD40	0.014204006
CD40LG	-0.021353813
CD44	-0.000661292
CD46	0.002221313
CD47	-0.004227559
CD48	-0.00855251
CD5	-0.010788103
CD52	-0.005371151
CD53	0.004834141
CD55	0.007006072
CD58	0.008591206
CD59	0.00651435
CD5L	-0.054915504
CD6	-0.012323592
CD63	0.005236224
CD68	0.011131428
CD69	0.001441424
CD7	0.008351475
CD70	-0.029825753
CD72	-0.005117986
CD74	0.007770457
CD79A	-0.008872078
CD79B	-0.008592668
CD80	0.017351531
CD81	0.000607604
CD81-AS1	-0.046595117
CD82	0.004709026
CD83	-0.008571604
CD84	0.013550755
CD86	0.018174657
CD8A	-0.014422363
CD8B	-0.002551481
CD8B2	-0.001817295
CD9	-0.007125436
CD93	0.004894194
CD96	-0.004570194
CD99	0.012597792
CD99L2	-0.007744861
CD99P1	0.011749629
CDA	-0.051939401
CDADC1	0.005657932
CDAN1	-0.017068385
CDC123	-0.001215325
CDC14A	-0.003073332
CDC14B	-0.000835673
CDC14C	0.025528901
CDC16	0.009469996
CDC20	0.006421995
CDC20B	0.064167391
CDC23	0.000640171
CDC25A	-0.007397911
CDC25B	0.009720691
CDC25C	-0.004413153
CDC26	0.009400717
CDC27	0.007942755
CDC34	0.008554306
CDC37	0.001246163
CDC37L1	0.004255377
CDC37L1-DT	0.016984885
CDC40	-0.004357991
CDC42	0.00494568
CDC42BPA	-0.005095767
CDC42BPB	0.005352752
CDC42BPG	-0.007441266
CDC42EP1	0.003459033
CDC42EP2	-0.012763262
CDC42EP3	0.00605372
CDC42EP4	-0.011239882
CDC42EP5	0.011173172
CDC42SE1	-0.007282587
CDC42SE2	0.001822597
CDC45	-0.004103963
CDC5L	-0.003309583
CDC6	0.004022614
CDC7	-0.004700973
CDC73	0.006933412
CDCA2	0.002273627
CDCA3	-0.024403865
CDCA4	-0.002168786
CDCA5	-0.010812195
CDCA7	-0.009952296
CDCA7L	-0.010315102
CDCA8	-0.003021336
CDCP1	0.008258818
CDCP2	-0.088431822
CDH1	0.00178776
CDH10	-0.072543113
CDH11	0.023506876
CDH12	0.062032821
CDH13	0.012538836
CDH15	-0.014852832
CDH16	-0.123424878
CDH17	-0.053612066
CDH18	0.07935663
CDH19	0.063449469
CDH2	0.011313102
CDH20	-0.069247624
CDH22	-0.008702871
CDH23	-0.010601963
CDH24	0.024768308
CDH26	-0.003160202
CDH3	0.003012615
CDH4	-0.018789271
CDH5	-0.002795831
CDH6	0.027653505
CDH7	0.021821966
CDH8	0.095282422
CDHR1	0.016009205
CDHR2	-0.026022672
CDHR3	0.01341214
CDHR4	0.00127068
CDHR5	-0.035292696
CDIP1	-0.006284524
CDIPT	0.00259526
CDIPTOSP	0.01451581
CDK1	-0.00127775
CDK10	-0.007666512
CDK11A	0.000708262
CDK11B	0.001889538
CDK12	-0.00462936
CDK13	-0.004338794
CDK14	0.010262159
CDK15	-0.012988747
CDK16	-0.006317706
CDK17	0.000530668
CDK18	-0.023223189
CDK19	-0.000390053
CDK2	-0.002024077
CDK20	0.001176052
CDK2AP1	0.004914064
CDK2AP2	0.004819479
CDK3	-0.000765731
CDK4	0.001532278
CDK5	-0.004982429
CDK5R1	-0.005541763
CDK5R2	0.022554243
CDK5RAP1	0.008411659
CDK5RAP2	-0.009432205
CDK5RAP3	-0.002735239
CDK6	-0.013793604
CDK7	-3.00349E-05
CDK8	0.003125603
CDK9	0.004639575
CDKAL1	0.009858357
CDKL1	-0.024490699
CDKL2	-0.03804907
CDKL3	0.00436393
CDKL4	-0.01480673
CDKL5	0.018713959
CDKN1A	0.00404845
CDKN1B	-0.012179301
CDKN1C	0.008837356
CDKN2A	0.001312231
CDKN2AIP	0.00465792
CDKN2AIPNL	0.004446236
CDKN2B	-0.01309722
CDKN2B-AS1	0.010771155
CDKN2C	-0.011082196
CDKN2D	0.004992676
CDKN3	-0.010539373
CDNF	-0.007066313
CDO1	-0.002634615
CDON	-0.027767766
CDPF1	-0.012192435
CDR1	-0.114476473
CDR2	0.004767803
CDR2L	0.00800324
CDRT1	0.006418949
CDRT4	-0.011593632
CDS1	0.006630464
CDS2	-0.003016881
CDSN	0.065644634
CDT1	-0.006426505
CDV3	-0.00256989
CDX1	0.040287985
CDX2	0.161097399
CDYL	0.002770341
CDYL2	0.027759983
CEACAM1	0.021341422
CEACAM16	0.046509933
CEACAM19	-0.009902699
CEACAM20	-0.060956994
CEACAM21	0.00060589
CEACAM22P	-0.018877319
CEACAM3	0.025317617
CEACAM4	0.021498025
CEACAM5	0.123686563
CEACAM6	0.040933105
CEACAM7	0.149435924
CEACAM8	-0.002500749
CEBPA	-0.019619997
CEBPA-DT	-0.029255779
CEBPB	0.00666052
CEBPB-AS1	-0.026350292
CEBPD	0.001529412
CEBPE	-0.0010431
CEBPG	4.65646E-05
CEBPZ	-0.008802301
CEBPZOS	-0.007228218
CECR2	0.006060484
CECR3	-0.059800506
CEL	-0.071816472
CELA1	-0.010535437
CELA2A	0.034429044
CELA2B	-0.059559679
CELF1	-0.003799884
CELF2	-0.012538107
CELF3	-0.14531751
CELF4	-0.064558687
CELF5	-0.011210352
CELF6	0.019071799
CELP	-0.038261664
CELSR1	0.01386601
CELSR2	-0.018529277
CELSR3	0.023800971
CEMIP	0.045307729
CEMIP2	0.003847415
CEMP1	-0.029662798
CEND1	-0.056077341
CENPA	-0.005844142
CENPB	0.002765492
CENPBD1	0.000966827
CENPBD1P1	-0.011793743
CENPC	0.007527466
CENPE	0.00985144
CENPF	-0.00456415
CENPH	-0.011866512
CENPI	-0.005284045
CENPJ	-0.006626985
CENPK	-0.00760266
CENPL	-0.00660987
CENPM	-0.00997296
CENPN	0.003448167
CENPO	-0.008408412
CENPP	0.002599913
CENPQ	0.000642834
CENPS	0.00788664
CENPS-CORT	-0.08134086
CENPT	-0.003817319
CENPU	0.005154343
CENPV	-0.013044172
CENPW	0.015327496
CENPX	0.005772112
CEP104	0.002152267
CEP112	0.012076696
CEP120	0.00482053
CEP126	-8.10886E-05
CEP128	-0.006183228
CEP131	0.002774177
CEP135	0.004659272
CEP152	-0.005219917
CEP162	0.009517496
CEP164	-0.01002728
CEP170	0.011739605
CEP170B	0.015020837
CEP19	0.009266093
CEP192	-0.00523667
CEP250	-0.017324325
CEP290	0.00472083
CEP295	-0.011840987
CEP295NL	0.001542628
CEP350	-0.004258794
CEP41	0.003693321
CEP44	-0.002405569
CEP55	0.001336062
CEP57	-0.004384696
CEP57L1	0.004483646
CEP63	-0.010643523
CEP68	-0.018872766
CEP70	-0.010618377
CEP72	0.008596793
CEP76	0.005333645
CEP78	0.001221499
CEP83	-0.000197304
CEP83-DT	-0.012326096
CEP85	-0.004696343
CEP85L	0.003754002
CEP89	-0.013167486
CEP95	0.005946265
CEP97	-0.005092414
CEPT1	0.001951847
CER1	-0.020412272
CERCAM	0.017744896
CERK	-0.004837151
CERKL	0.023785087
CERNA3	0.000163664
CERS2	-0.009775206
CERS3	0.003571843
CERS4	-0.01255563
CERS5	0.003945173
CERS6	0.012432375
CERS6-AS1	-0.052825744
CES1	-0.044249778
CES1P1|LOC107987423	-0.040439683
CES2	0.000881603
CES3	0.013718893
CES4A	0.003607195
CES5A	0.033249221
CETN2	-0.001795653
CETN3	-0.005437325
CETP	-0.012615755
CFAP100	-0.002360975
CFAP126	0.064570293
CFAP157	0.017115281
CFAP161	-0.003400207
CFAP20	0.000581765
CFAP206	0.031696894
CFAP221	-0.004118761
CFAP298	0.002523306
CFAP299	0.037676676
CFAP300	0.026884003
CFAP36	-0.007207789
CFAP410	-0.00519645
CFAP43	0.008675083
CFAP44	-0.022085296
CFAP44-AS1	0.012813
CFAP45	0.016871163
CFAP46	-0.014986053
CFAP47	0.115616697
CFAP52	0.031113159
CFAP53	0.019072446
CFAP54	-0.005256869
CFAP57	-0.013620774
CFAP58	-0.000429875
CFAP61	-0.030147785
CFAP65	-0.015580659
CFAP69	0.028225818
CFAP70	-0.015618755
CFAP73	0.005210328
CFAP74	0.014787013
CFAP77	0.032238965
CFAP97	0.008349898
CFAP97D1	-0.025526197
CFAP99	-0.00246858
CFB	0.013845536
CFD	-1.96952E-05
CFDP1	-0.003412328
CFH	0.033916554
CFHR1	-0.053423013
CFHR3	0.079464843
CFHR4	-0.020591922
CFI	0.005674153
CFL1	-0.002876924
CFL1P1	-0.030479337
CFL2	0.009535552
CFLAR	-0.007004875
CFLAR-AS1	-0.019561573
CFP	-0.004388025
CFTR	-0.026951935
CGAS	0.008248292
CGB7	-0.005419698
CGGBP1	0.012325189
CGN	-0.045112816
CGNL1	-0.025172424
CGREF1	-0.005069865
CGRRF1	-7.02925E-05
CH17-340M24.3	-0.015107407
CH25H	-0.026449866
CH507-42P11.6	-0.00606577
CHAC1	-0.000816016
CHAC2	-0.007121265
CHAD	0.154860483
CHADL	-0.00200296
CHAF1A	0.006876228
CHAF1B	-0.003413162
CHAMP1	0.002951999
CHAT	-0.072722231
CHCHD1	0.004132373
CHCHD10	0.019766704
CHCHD2	-0.002957551
CHCHD3	0.001512325
CHCHD4	-6.09313E-05
CHCHD5	-0.010519359
CHCHD6	-0.009668987
CHCHD7	-0.007482025
CHD1	0.002190403
CHD1L	-0.010202588
CHD2	-0.000997148
CHD3	-0.002417092
CHD4	-0.005574326
CHD5	0.02448402
CHD6	-0.007970489
CHD7	-0.006423521
CHD8	0.002065848
CHD9	0.001815169
CHDH	0.014414766
CHEK1	-0.007459256
CHEK2	-0.006574315
CHERP	0.005207777
CHFR	-0.005876373
CHGA	-0.168070438
CHGB	-0.029731092
CHI3L1	0.017661404
CHI3L2	0.014777491
CHIA	-0.113423605
CHIAP2	-0.194988702
CHIC1	0.002790445
CHIC2	0.005416266
CHID1	-0.004527777
CHIT1	0.008529631
CHKA	-0.011254194
CHKB	-0.00144265
CHKB-CPT1B	-0.009712648
CHKB-DT	0.011959998
CHL1	0.061530712
CHL1-AS2	0.007320609
CHM	0.009733976
CHML	-0.004292566
CHMP1A	-0.002422886
CHMP1B	0.002934388
CHMP1B2P	0.031552011
CHMP2A	-0.014441493
CHMP2B	0.020565243
CHMP3	0.003188925
CHMP4A	0.018124076
CHMP4B	0.001722579
CHMP4C	-0.006097229
CHMP5	0.017508718
CHMP6	0.00726717
CHMP7	-0.003239525
CHN1	0.025555467
CHN2	-0.017779148
CHODL	-0.043311648
CHORDC1	0.013223406
CHP1	0.008645921
CHP2	-0.031006825
CHPF	0.019271776
CHPF2	0.01146769
CHPT1	-0.019794817
CHRAC1	-0.002918161
CHRD	0.001564804
CHRDL1	-0.048875368
CHRDL2	-0.006342025
CHRFAM7A	0.017461725
CHRM1	-0.016455038
CHRM2	-0.176510966
CHRM3	0.00745307
CHRM3-AS2	-0.003091136
CHRM4	0.060840969
CHRM5	0.033567364
CHRNA1	0.030319817
CHRNA10	-0.031699354
CHRNA2	-0.063723034
CHRNA3	-0.055603094
CHRNA4	-0.146810054
CHRNA5	0.002481301
CHRNA6	-0.000257826
CHRNA7	0.087409423
CHRNA9	-0.009562448
CHRNB1	-0.010591964
CHRNB2	-0.075052542
CHRNB3	0.005914084
CHRNB4	-0.058045501
CHRNE	-0.000580989
CHRNG	-0.117143977
CHST1	0.00216991
CHST10	0.013588522
CHST11	-0.008338865
CHST12	-0.005836667
CHST13	-0.023511406
CHST14	0.002722382
CHST15	-0.001014145
CHST2	0.0087551
CHST3	-0.00415659
CHST4	0.013221373
CHST5	0.031208449
CHST6	-0.001600061
CHST7	0.001362822
CHST8	-0.081133963
CHST9	0.00154211
CHSY1	0.006781623
CHSY3	0.049370576
CHTF18	-0.002129545
CHTF8|DERPC	-0.001424365
CHTOP	-0.008237946
CHUK	0.003643282
CHURC1	-0.000159664
CHURC1-FNTB	-0.057305892
CIAO1	-0.005450739
CIAO2A	-0.002752739
CIAO2B	-0.001550401
CIAO3	-0.004819245
CIAPIN1	0.002573269
CIART	0.027999269
CIB1	0.00944407
CIB2	-0.035082451
CIB3	-0.013663675
CIB4	-0.069527936
CIC	0.010067832
CIDEA	-0.016701598
CIDEB	0.006769495
CIDEC	-0.076454881
CIDECP1	0.001806699
CIITA	0.00798573
CILP	0.065910915
CILP2	0.020651331
CINP	4.44584E-05
CIP2A	-0.003899091
CIPC	0.004390117
CIR1	-0.000650927
CIRBP	0.002043758
CISD1	0.010083379
CISD2	0.00123464
CISD3	-0.010323594
CISH	-0.004667651
CIT	-0.003611784
CITED1	-0.000346834
CITED2	-0.007548361
CITED4	0.003205939
CIZ1	0.007337818
CKAP2	0.011842282
CKAP2L	-0.008739047
CKAP4	0.005916092
CKAP5	-0.000441681
CKB	0.029562403
CKLF	0.000600853
CKLF-CMTM1	-0.012120226
CKM	-0.052749146
CKMT1A	0.004706437
CKMT1B	0.021858037
CKMT2	-0.043338974
CKMT2-AS1	-0.004420441
CKS1B	-0.007742894
CKS2	0.012583433
CLASP1	-0.006265467
CLASP2	0.009297905
CLASRP	-0.004464272
CLBA1	-0.005971564
CLC	0.045719617
CLCA2	0.03073048
CLCA3P	0.033799265
CLCA4	0.027322031
CLCA4-AS1	0.007122417
CLCC1	-0.004994842
CLCF1	-0.022080542
CLCN1	-0.004204562
CLCN2	0.005750002
CLCN3	0.003230143
CLCN4	-0.039477156
CLCN5	8.77419E-05
CLCN6	0.000524727
CLCN7	-0.003829487
CLCNKA	-0.053068687
CLCNKB	-0.025603351
CLDN1	-0.009247368
CLDN10	0.023931416
CLDN10-AS1	0.028955644
CLDN11	-0.097331961
CLDN12	0.010839243
CLDN14	-0.0222705
CLDN15	-0.008540729
CLDN16	-0.027440494
CLDN18	-0.111105944
CLDN19	0.026195447
CLDN2	-0.036371111
CLDN20	0.015396092
CLDN22	0.070882391
CLDN23	-0.002627041
CLDN24	0.020143535
CLDN3	-0.032178601
CLDN34	0.003462691
CLDN4	-0.012017224
CLDN5	0.005569106
CLDN6	-0.144140859
CLDN7	0.00158977
CLDN8	-0.016982242
CLDN9	0.025821618
CLDND1	-0.004450941
CLDND2	-0.036375622
CLEC10A	-0.001498376
CLEC11A	0.026778501
CLEC12A	0.00438061
CLEC12A-AS1	-0.011682498
CLEC12B	-0.016417912
CLEC14A	-0.017154543
CLEC16A	-0.007266447
CLEC17A	-0.010971227
CLEC18A	0.031058477
CLEC18B	0.006228848
CLEC18C	-0.017311
CLEC19A	-0.021091104
CLEC1A	0.005553336
CLEC1B	-0.00899583
CLEC2A	-0.089783783
CLEC2B	0.004280007
CLEC2D	-0.015405756
CLEC2L	0.088743946
CLEC3B	-0.018801281
CLEC4A	0.015799791
CLEC4C	-0.014132815
CLEC4D	0.027168515
CLEC4E	0.02555976
CLEC4F	-0.13827922
CLEC4G	0.017494785
CLEC4M	-0.032452448
CLEC5A	0.017565945
CLEC6A	0.04188472
CLEC7A	0.020633047
CLEC9A	-0.103299009
CLECL1	-0.013708785
CLGN	-0.011538683
CLHC1	0.004920244
CLIC1	0.007474645
CLIC2	0.007794336
CLIC3	0.000444692
CLIC4	0.023816302
CLIC5	-0.036701501
CLIC6	0.01992385
CLINT1	0.002009212
CLIP1	0.000952647
CLIP2	-0.016681424
CLIP3	0.001644316
CLIP4	-0.015193519
CLK1	0.005242196
CLK2	-0.007607856
CLK3	-0.005889445
CLK4	0.005273266
CLLU1	-0.053386275
CLLU1OS	-0.019444049
CLMAT3	0.057197689
CLMN	-0.023484211
CLMP	0.027641201
CLN3	0.005395154
CLN5	0.01486569
CLN6	-0.008413089
CLN8	0.000483616
CLNK	-0.010791113
CLNS1A	-0.002214202
CLOCK	0.020238548
CLP1	-0.004191404
CLPB	0.001492194
CLPP	0.008638134
CLPSL1	0.106982468
CLPSL2	0.022750147
CLPTM1	0.007349083
CLPTM1L	0.014847271
CLPX	0.005884088
CLRN3	-0.068914755
CLSPN	-0.001840531
CLSTN1	0.016223633
CLSTN2	0.035130281
CLSTN2-AS1	-0.040550031
CLSTN3	-0.015338478
CLTA	0.020586875
CLTB	0.011368443
CLTC	0.007550774
CLTCL1	0.023407711
CLTRN	-0.081487627
CLU	-0.030695285
CLUAP1	-0.003561158
CLUH	0.00373762
CLUHP3	-0.012505761
CLUL1	-0.035791782
CLVS1	-0.007746213
CLVS2	-0.018499424
CLYBL	-0.009654741
CMA1	0.013422961
CMAHP	-0.006394985
CMAS	-0.010385292
CMBL	-0.016037903
CMC1	0.002577665
CMC2	0.00546351
CMIP	0.00547726
CMKLR1	0.015470708
CMPK1	0.017623989
CMPK2	0.005866335
CMSS1	-0.007236906
CMTM1	-0.009576692
CMTM2	0.004568385
CMTM3	0.007691453
CMTM4	-0.001406073
CMTM5	0.060650195
CMTM6	0.012190093
CMTM7	-0.01486328
CMTM8	-0.002493418
CMTR1	-0.000663681
CMTR2	-0.005086923
CMYA5	-0.03406874
CNBD1	-0.012729628
CNBD2	-0.001347966
CNBP	-0.002093758
CNDP1	-0.025485447
CNDP2	0.000856854
CNEP1R1	0.014871008
CNFN	0.013359791
CNGA1	0.004709771
CNGA3	0.022742515
CNGA4	0.01321444
CNGB1	-0.059507876
CNGB3	0.031580073
CNIH1	0.008880952
CNIH2	-0.034825204
CNIH3	0.022366688
CNIH4	0.000238208
CNKSR1	0.006784309
CNKSR2	-0.025975747
CNKSR3	-0.003622323
CNMD	-0.038871318
CNN1	-0.001601527
CNN2	0.015373081
CNN3	0.000125142
CNNM1	-0.029840251
CNNM2	-0.013876071
CNNM3	-0.015509602
CNNM3-DT	-0.031503123
CNNM4	-0.006016626
CNOT1	0.000877267
CNOT10	0.001750724
CNOT11	-0.00498245
CNOT2	0.000872451
CNOT3	-0.006770087
CNOT4	-0.002846954
CNOT6	0.006491186
CNOT6L	0.002837159
CNOT7	-0.00472804
CNOT8	0.011933736
CNOT9	-0.005153012
CNP	0.007891103
CNPPD1	-0.011012603
CNPY1	-0.123564426
CNPY2	0.005572294
CNPY3	-0.003754571
CNPY4	0.010726243
CNR1	-0.056923976
CNR2	0.006096343
CNRIP1	0.022369111
CNST	0.001549646
CNTD1	-0.06491457
CNTD2	0.037959857
CNTF	-0.016042898
CNTFR	-0.052570003
CNTLN	-0.002358428
CNTN1	-0.009554124
CNTN2	-0.107135251
CNTN3	0.028295084
CNTN4	-0.059410991
CNTN5	0.038667266
CNTN6	-0.009670157
CNTNAP1	0.019834989
CNTNAP2	-0.055481719
CNTNAP3	0.02664413
CNTNAP3B	0.029595486
CNTNAP4	-0.042524153
CNTNAP5	-0.099151455
CNTRL	0.001769778
CNTROB	-0.002222982
COA1	-0.008985853
COA3	0.000290862
COA4	0.002203225
COA5	-0.005853663
COA6	0.001367322
COA6-AS1	0.002029627
COA7	-0.004569858
COA8	0.000752272
COASY	0.003951337
COBL	-0.034183863
COBLL1	-0.014557543
COCH	0.049341775
COG1	0.005817048
COG2	-0.004710289
COG3	0.00716676
COG4	-0.006155487
COG5	0.006288565
COG6	0.020940683
COG7	0.001771907
COG8	-0.013136648
COIL	0.002081263
COL10A1	0.040694404
COL11A1	0.066120256
COL11A2	-0.007034265
COL12A1	0.044248865
COL13A1	-0.005951586
COL14A1	-0.009770326
COL15A1	0.032906376
COL16A1	0.026331878
COL17A1	0.03729655
COL18A1	0.014912732
COL19A1	-0.137321438
COL1A1	0.048964671
COL1A2	0.038433135
COL20A1	-0.106129944
COL21A1	0.012465103
COL22A1	-0.019784888
COL23A1	0.013431557
COL24A1	0.001648408
COL25A1	-0.031402088
COL26A1	-0.071999663
COL27A1	0.011791429
COL28A1	0.024051106
COL2A1	-0.032924266
COL3A1	0.037599705
COL4A1	0.015640017
COL4A2	0.010893505
COL4A2-AS1	-0.000558297
COL4A2-AS2	0.057918018
COL4A3	-0.035051208
COL4A3BP	0.001204072
COL4A4	-0.032935207
COL4A5	0.007632811
COL4A6	0.025740595
COL5A1	0.041689441
COL5A2	0.04314458
COL5A3	0.045180062
COL6A1	0.028713207
COL6A2	0.02467143
COL6A3	0.029745121
COL6A4P1	0.011553331
COL6A5	-0.03451202
COL6A6	-0.033696578
COL7A1	0.021349208
COL8A1	0.022120663
COL8A2	0.025037597
COL9A1	-0.091304535
COL9A2	0.008149561
COL9A3	-0.028209542
COLCA1	-0.076068552
COLCA2	-0.051155927
COLEC10	-0.002896354
COLEC11	-0.011555719
COLEC12	0.028510418
COLGALT1	0.013898644
COLGALT2	-0.021744267
COLQ	-0.006804957
COMMD1	-0.000824522
COMMD10	0.005028369
COMMD2	-0.003902409
COMMD3	0.002650382
COMMD4	-0.001934088
COMMD5	-0.002796655
COMMD6	0.006669438
COMMD7	-0.000105005
COMMD8	0.014460297
COMMD9	-0.005932441
COMP	0.06722821
COMT	-0.007811491
COMTD1	0.002423257
COP1	-0.003592511
COPA	-0.002075219
COPB1	0.002465517
COPB2	-0.000810821
COPE	0.004893919
COPG1	0.001949841
COPG2	0.003540514
COPRS	-0.000729946
COPS2	0.005047233
COPS3	0.00858898
COPS4	0.014054153
COPS5	-0.002359744
COPS6	0.006286805
COPS7A	-0.016456822
COPS7B	-0.003551525
COPS8	-0.000222562
COPS9	0.004125152
COPZ1	0.002802158
COPZ2	0.026431486
COQ10A	-0.005805088
COQ10B	0.015320869
COQ2	0.012969793
COQ3	0.003101811
COQ4	-0.000894444
COQ5	-0.004061744
COQ6	0.004397313
COQ7	-0.01790903
COQ8A	-0.012949576
COQ8B	-0.0001296
COQ9	0.00447742
CORIN	0.04297298
CORO1A	-0.011288873
CORO1B	-0.000323259
CORO1C	0.000209508
CORO2A	0.00014736
CORO2B	-0.02863119
CORO6	-0.009757078
CORO7	-0.006158973
CORT	-0.044856515
COTL1	-0.006203851
COX1	0.001493984
COX10	-0.000537523
COX10-AS1	-0.010046158
COX11	0.005879059
COX14	-0.001471112
COX15	-0.013003362
COX16	-0.010291533
COX17	-0.010101043
COX18	0.015635853
COX19	-0.001140086
COX2	0.002296986
COX20	-0.000495985
COX3	0.00392869
COX4I1	0.004447814
COX4I2	-0.020649681
COX5A	0.011377164
COX5B	0.003709981
COX6A1	0.002186122
COX6B1	0.003498449
COX6B2	0.030353738
COX6C	0.003490071
COX7A1	0.01553008
COX7A2	-0.000920244
COX7A2L	-0.005904129
COX7B	0.003536478
COX7C	-7.59005E-05
COX8A	-0.004050536
COX8C	0.039783208
CP	0.000267
CPA1	0.011982928
CPA2	0.046847873
CPA3	0.011160178
CPA4	0.058518625
CPA5	-0.014091588
CPA6	-0.011284213
CPAMD8	-0.052784149
CPB1	-0.082283409
CPB2	-0.118325114
CPB2-AS1	0.00585668
CPD	0.000935282
CPE	-0.009976793
CPEB1	0.03522513
CPEB1-AS1	-0.012293091
CPEB2	0.001893238
CPEB2-DT	-0.019603293
CPEB3	0.000355805
CPEB4	0.009350338
CPED1	-0.008097433
CPLANE1	0.01039997
CPLANE2	0.00232453
CPLX1	-0.018516378
CPLX2	-0.206666536
CPLX4	0.015872117
CPM	-0.011179817
CPN2	0.042149147
CPNE1	0.001519866
CPNE2	-0.001505674
CPNE3	0.006696183
CPNE4	-0.044919505
CPNE5	-0.008393163
CPNE6	0.032862469
CPNE7	-0.035317273
CPNE8	0.043869716
CPNE9	-0.071611846
CPO	0.000972644
CPOX	-0.008105048
CPPED1	-0.021941842
CPQ	-0.003242147
CPS1	0.032329154
CPS1-IT1	0.018797008
CPSF1	-0.010467477
CPSF2	0.008781982
CPSF3	-0.007030954
CPSF4	0.00260355
CPSF4L	-0.034275869
CPSF6	-0.003439256
CPSF7	-0.00525962
CPT1A	-0.005919467
CPT1B	-0.0016153
CPT1C	-0.000367027
CPT2	-0.003654873
CPTP	0.00429423
CPVL	0.006868329
CPXCR1	0.073393972
CPXM1	-0.001207876
CPXM2	-0.020973218
CPZ	0.020542906
CR1	0.014206898
CR1L	0.006486648
CR2	0.000355505
CRABP1	-0.082550059
CRABP2	-0.012909346
CRACR2A	-0.009722933
CRACR2B	-0.008077037
CRADD	-0.007208988
CRAMP1	-0.013063213
CRAT	0.02863258
CRAT37	-0.038755758
CRB1	-0.013820901
CRB2	-0.079385763
CRB3	0.002920959
CRBN	0.000876758
CRCP	0.00130749
CRCT1	0.006953878
CREB1	-0.003827694
CREB3	0.015894583
CREB3L1	0.059116712
CREB3L2	0.005832422
CREB3L3	0.010931036
CREB3L4	-0.02068993
CREB5	-0.010757065
CREBBP	-0.007597358
CREBL2	-0.00385772
CREBRF	0.002330918
CREBZF	-0.0004927
CREG1	-0.003925424
CREG2	-0.051621028
CRELD1	-0.008560463
CRELD2	0.012602752
CREM	0.000170152
CRHBP	0.022602499
CRHR1|LINC02210-CRHR1	0.027953445
CRHR2	-0.000498345
CRIM1	-0.003493209
CRIP1	-0.005715398
CRIP2	-0.013572666
CRIP3	-0.045714682
CRIPT	-0.006077692
CRISP2	0.014688708
CRISP3	0.090552928
CRISPLD1	0.030288576
CRISPLD2	0.016260549
CRK	0.004603027
CRKL	-0.010001176
CRLF1	0.021878328
CRLF2	0.006501577
CRLF3	-0.001938422
CRLS1	0.012820256
CRMP1	-0.008570526
CRNDE|LOC101927480	0.01723392
CRNKL1	-0.002879923
CRNN	-0.146212909
CROCC	0.009613561
CROCC2	0.002075257
CROCCP2	-0.009054526
CROCCP3	-0.009507379
CROT	0.010586306
CRP	-0.112391107
CRPPA	0.049927047
CRPPA-AS1	0.108672308
CRTAC1	-0.04359004
CRTAM	-0.008338207
CRTAP	0.008213092
CRTC1	-0.013788743
CRTC2	-0.008948971
CRTC3	0.00579161
CRTC3-AS1	-0.018328542
CRX	-0.049384212
CRY1	0.006623179
CRY2	0.001242973
CRYAB	-0.009938372
CRYBA2	-0.006440848
CRYBA4	0.004929159
CRYBB1	-0.000595122
CRYBB2	0.025146238
CRYBB2P1	-0.019276185
CRYBB3	-0.014175878
CRYBG1	0.014497846
CRYBG2	-0.015541405
CRYBG3	-0.004093193
CRYGN	-0.006079961
CRYGS	0.000563475
CRYL1	0.003621751
CRYM	-0.06313588
CRYZ	0.002111337
CRYZL1	0.000993312
CRYZL2P	-0.026511024
CS	0.003193151
CSAD	-0.006445083
CSAG1	0.038516317
CSAG2	0.105066843
CSAG3	0.118412321
CSAG4	0.134274641
CSDC2	-0.012867075
CSDE1	-0.006217931
CSE1L	0.002352373
CSE1L-AS1	-0.021143045
CSF1	-0.003951008
CSF1R	0.010537507
CSF2	0.031014567
CSF2RA	0.005658698
CSF2RB	0.005721197
CSF3	-0.019325868
CSF3R	-0.006092596
CSGALNACT1	0.000735508
CSGALNACT2	0.006085384
CSK	-0.002929567
CSKMT	-0.000295821
CSMD1	0.038887778
CSMD2	0.047301271
CSMD3	0.040551057
CSNK1A1	0.009187339
CSNK1A1L	-0.116183639
CSNK1D	0.006316094
CSNK1E	0.002970813
CSNK1G1	0.002119285
CSNK1G2	0.005573784
CSNK1G3	0.005591085
CSNK2A1	0.004095581
CSNK2A2	0.005177131
CSNK2A3	-0.020967229
CSNK2B	0.002721785
CSPG4	-0.01296496
CSPG5	0.002879114
CSPP1	0.00374897
CSRNP1	-0.012101026
CSRNP2	0.000575975
CSRNP3	0.016428594
CSRP1	0.001357094
CSRP2	0.000792789
CST1	-0.025529481
CST2	0.003976338
CST3	0.003280584
CST4	-0.005512641
CST5	-0.038143598
CST6	-0.020296973
CST7	0.002306999
CST9	-0.010374472
CSTA	0.032085976
CSTB	0.010487507
CSTF1	-0.003730294
CSTF2	-0.000774294
CSTF2T	-0.00290355
CSTF3	0.003330752
CSTF3-DT	0.02499478
CSTL1	0.023390869
CT45A1	0.014474019
CT45A10	0.106246716
CT55	0.157594259
CT62	0.000618757
CT75	0.005633925
CT83	-0.024718195
CTAGE1	-0.001474727
CTAGE10P	-0.094308495
CTAGE11P	0.114603565
CTAGE15	0.040773557
CTAGE4	-0.015386112
CTAGE6	0.005983536
CTAGE7P	0.015154159
CTAGE8	0.008420662
CTAGE9	0.05912087
CTB-178M22.2	-0.048072586
CTBP1	-0.004707508
CTBP1-AS	-0.012487473
CTBP2	-0.000522106
CTBS	0.012853895
CTC1	-0.002328665
CTCF	-3.4016E-05
CTCFL	0.301822038
CTD-2201I18.1	-0.004951079
CTD-2270F17.1	-0.098365769
CTD-3080P12.3	-0.004794813
CTDNEP1	0.001173254
CTDP1	0.008606766
CTDSP1	-0.006472194
CTDSP2	-0.001118092
CTDSPL	-0.001711238
CTDSPL2	-0.005086792
CTF1	-0.016311339
CTH	0.000404705
CTHRC1	0.034238657
CTIF	0.001561569
CTLA4	0.012523375
CTNNA1	0.004437714
CTNNA2	-0.023577105
CTNNA3	-0.013428882
CTNNAL1	0.020903708
CTNNB1	0.008750859
CTNNBIP1	0.005481823
CTNNBL1	-0.004128831
CTNND1	0.001703301
CTNND2	-0.123278759
CTNS	-0.009952417
CTPS1	0.004347098
CTPS2	-0.007167964
CTR9	-0.011808903
CTRB1	-0.110548761
CTRB2	-0.094457356
CTRC	-0.07134171
CTRL	-0.013544056
CTSA	0.010421477
CTSB	0.008441547
CTSC	-0.001889721
CTSD	0.004923294
CTSE	0.0196292
CTSF	-0.00124173
CTSG	0.000916828
CTSH	-0.015153686
CTSK	0.02908333
CTSL	0.019595397
CTSO	0.015431722
CTSS	0.010895476
CTSV	0.034223227
CTSW	-0.03163617
CTSZ	0.008917854
CTTN	0.009654716
CTTNBP2	-0.00215507
CTTNBP2NL	-0.00595697
CTU1	-0.01805659
CTU2	0.001624699
CTXN1	0.021618919
CTXN2	-0.157865403
CTXN3	-0.083399482
CTXND1	-0.229464363
CUBN	-0.008748069
CUEDC1	0.000573372
CUEDC2	-0.006029078
CUL1	0.003753647
CUL2	0.008530646
CUL3	-0.003591144
CUL4A	0.014835814
CUL4B	-0.001293638
CUL5	-0.001416051
CUL7	-0.011759896
CUL9	-0.009122855
CUTA	-0.001942148
CUTALP	0.002157376
CUTC	-0.008949277
CUX1	0.019948222
CUX2	-0.050674498
CUZD1	0.019222421
CWC15	-0.007760303
CWC22	-0.001407483
CWC25	-0.010592742
CWC27	-0.005804036
CWF19L1	-0.004937998
CWF19L2	-0.01132789
CWH43	-0.033340577
CX3CL1	0.00379052
CX3CR1	-0.016024907
CXADR	-0.005674831
CXADRP3	-0.040115792
CXCL1	-0.004230236
CXCL10	0.017315383
CXCL11	0.01850393
CXCL12	0.001347149
CXCL13	0.008689446
CXCL14	-0.010757179
CXCL16	0.0054768
CXCL17	0.024672416
CXCL2	0.013315554
CXCL3	0.022772734
CXCL5	0.065213521
CXCL6	0.022671595
CXCL8	0.044003151
CXCL9	-0.008430059
CXCR1	0.002496386
CXCR2	-0.026961052
CXCR3	-0.003973199
CXCR4	-0.015154477
CXCR5	0.000367256
CXCR6	-0.005934003
CXorf21	0.011555775
CXorf38	-0.010956194
CXorf40A	-0.005550252
CXorf40B	-0.001688207
CXorf56	-0.004084038
CXorf58	0.010915409
CXorf65	-0.008686155
CXXC1	0.001146448
CXXC1P1	0.045226295
CXXC4	0.010129248
CXXC4-AS1	-0.017588261
CXXC5	-0.003702829
CXXC5-AS1	-0.026611968
CYB561	0.012105555
CYB561A3	-0.007426047
CYB561D1	-0.016075268
CYB561D2	0.004506216
CYB5A	-0.007631612
CYB5B	0.011100291
CYB5D1	-0.003577471
CYB5D2	1.19443E-05
CYB5R1	-0.017180583
CYB5R2	0.002560341
CYB5R3	8.31953E-05
CYB5R4	0.013551056
CYB5RL	-0.018537898
CYBA	-0.000942904
CYBB	0.01389323
CYBC1	0.003641443
CYBRD1	-0.003560049
CYC1	0.002431461
CYCS	0.020029791
CYFIP1	-0.003531589
CYFIP2	-0.031293592
CYGB	0.027191511
CYHR1	-0.007753128
CYLD	0.008008414
CYMP	-0.007093677
CYP11A1	0.017905869
CYP17A1	-0.034643441
CYP19A1	0.00224862
CYP1A1	-0.140826717
CYP1A2	-0.047031238
CYP1B1	0.005923002
CYP1B1-AS1	-0.038677864
CYP20A1	-0.000501907
CYP21A1P	-0.053246641
CYP21A2	0.018286902
CYP24A1	0.001205013
CYP26A1	0.023094255
CYP26B1	0.02737546
CYP26C1	-0.03745904
CYP27A1	-0.022593361
CYP27B1	0.036311669
CYP27C1	-0.010239235
CYP2A13	0.006889822
CYP2A6	0.033425849
CYP2A7	0.116061263
CYP2B6	0.020645198
CYP2B7P	-0.01427734
CYP2C18	0.029624964
CYP2C19	0.051310032
CYP2C8	0.002369272
CYP2C9	0.062269868
CYP2D6|LOC107987478|LOC107987479	-0.03338839
CYP2D7	-0.025693097
CYP2E1	0.010446396
CYP2F1	0.113425043
CYP2G1P	-0.068726958
CYP2J2	0.019120313
CYP2R1	0.015245766
CYP2S1	0.03057843
CYP2T1P	0.003735898
CYP2U1	-0.020230576
CYP2W1	-0.076273204
CYP39A1	-0.008012016
CYP3A4	0.027881263
CYP3A43	0.013170562
CYP3A5	-0.000653955
CYP3A7	-0.03639641
CYP46A1	0.003010238
CYP4A11	-0.023381668
CYP4A22	-0.054507707
CYP4B1	-0.046431366
CYP4F11	-0.047675337
CYP4F12	-0.055684436
CYP4F2	-0.132784477
CYP4F22	-0.042876152
CYP4F29P	-0.00419812
CYP4F3	-0.083450728
CYP4F30P	-0.013532222
CYP4F35P	-0.020871079
CYP4F62P	0.018716982
CYP4F8	0.024206154
CYP4V2	0.003736953
CYP4X1	0.054887702
CYP4Z1	0.025068756
CYP4Z2P	-0.002634935
CYP51A1	0.00053068
CYP51A1-AS1	0.003242469
CYP7A1	0.015118739
CYP7B1	0.019597071
CYREN	-0.002502989
CYS1	-0.009604717
CYSLTR1	-0.000916721
CYSLTR2	0.003245565
CYSRT1	-0.015212292
CYSTM1	0.001135506
CYTB	0.006356802
CYTH1	0.007219507
CYTH2	0.004353866
CYTH3	0.004535827
CYTH4	0.005805768
CYTIP	0.004846034
CYTL1	0.000512041
CYTOR	-0.003445537
CYYR1	-0.01678252
CYYR1-AS1	0.014739045
CZIB	-0.00933596
D2HGDH	-0.009789722
DAAM1	-0.005567934
DAAM2	0.004128388
DAB1	0.118547058
DAB2|LOC112267931	0.015837787
DAB2IP	-0.002969927
DACH1	-0.055887806
DACH2	-0.065132445
DACT1	0.035675326
DACT2	-0.003381413
DACT3	0.024384364
DACT3-AS1	0.016047194
DAD1	0.012183601
DAG1	0.003830908
DAGLA	0.020942935
DAGLB	0.003015178
DALRD3	0.000610528
DANCR	0.006998487
DAND5	-0.036767419
DANT2	0.018278761
DAO	-0.002876617
DAP	0.020146212
DAP3	-0.003144705
DAPK1	-0.016521385
DAPK1-IT1	-0.023883859
DAPK2	-0.039934383
DAPK3	0.013490571
DAPL1	0.008775753
DAPP1	0.004463812
DARS	-0.007184413
DARS-AS1	-0.028046167
DARS2	-0.020035879
DAW1	0.000336243
DAXX	-0.002193826
DAZAP1	0.003583279
DAZAP2	0.002252691
DAZL	0.032665329
DBET	0.060666759
DBF4	0.009467889
DBF4B	-0.004335102
DBH	-0.038482816
DBH-AS1	-0.03835266
DBI	0.004615525
DBIL5P	0.047752787
DBIL5P2	-0.038167307
DBN1	0.0175132
DBNDD1	-0.019529711
DBNDD2	-0.013299167
DBNL	-0.002819447
DBP	-0.000451498
DBR1	-0.002388602
DBT	-0.001363135
DBX2	-0.092265787
DCAF1	0.000926822
DCAF10	0.008062455
DCAF11	0.00144707
DCAF12	0.012013034
DCAF12L2	-0.010569848
DCAF13	-0.002426779
DCAF15	0.001462803
DCAF16	-0.006037543
DCAF17	-0.005842356
DCAF4	0.012252361
DCAF4L1	0.012969522
DCAF5	0.002704852
DCAF6	-0.010391668
DCAF7	0.007579469
DCAF8	-0.012882952
DCAKD	-0.009696604
DCBLD1	0.011349202
DCBLD2	0.008330657
DCC	-0.04443294
DCDC1	0.026458356
DCDC2	-0.043692995
DCDC2B	0.05013562
DCDC2C	0.02913177
DCHS1	-0.004687348
DCHS2	-0.032414974
DCK	0.009767895
DCLK1	-0.002461065
DCLK2	-0.006245424
DCLK3	-0.0003416
DCLRE1A	-0.008879609
DCLRE1B	-0.005184283
DCLRE1C	-0.000983466
DCN	0.032298726
DCP1A	-0.00125596
DCP1B	-0.010276064
DCP2	0.000525278
DCPS	-0.010187641
DCST1	-0.001194614
DCST2	-0.020290549
DCSTAMP	0.021750359
DCT	0.014976484
DCTD	0.00350976
DCTN1	0.000400526
DCTN1-AS1	-0.008389862
DCTN2	0.002123808
DCTN3	0.012958463
DCTN4	0.011307391
DCTN5	-0.003380858
DCTN6	-0.005650656
DCTPP1	0.005812629
DCUN1D1	0.009946505
DCUN1D2	0.009569789
DCUN1D3	-0.001316223
DCUN1D4	0.012276192
DCUN1D5	-0.003175697
DCX	-0.079475265
DCXR	-0.001787408
DDA1	0.00616976
DDAH1	-0.001622551
DDAH2	0.00298567
DDB1	-0.006780781
DDB2	0.008361628
DDC	-0.070814612
DDHD1	0.007315541
DDHD2	-0.005668655
DDI2	0.005084927
DDIAS	0.005386673
DDIT3	0.013969926
DDIT4	-0.000317657
DDIT4L	0.030966238
DDN	0.035297292
DDN-AS1	0.03953314
DDO	0.005769725
DDOST	0.003632734
DDR1	0.006586574
DDR2	0.015275111
DDRGK1	0.009335807
DDT|DDTL	0.004207198
DDTL	0.005884484
DDX1	-0.003922733
DDX10	-0.006874441
DDX11	-0.018239032
DDX11-AS1	-0.043034079
DDX11L10	-0.066413315
DDX17	0.000812142
DDX18	-0.00934983
DDX19A	-0.003724489
DDX19B	0.00387667
DDX20	-0.007076792
DDX21	0.00233972
DDX23	-0.003137233
DDX24	0.004982591
DDX25	-0.067048503
DDX27	-0.001170945
DDX28	-0.002317648
DDX31	0.002721231
DDX39A	0.005133831
DDX39B	0.005469151
DDX39B-AS1	0.033121856
DDX3X	-0.005735466
DDX3Y	0.017303224
DDX4	-0.097629629
DDX41	0.005894456
DDX42	0.011607423
DDX43	0.016075737
DDX46	-0.000802648
DDX47	-0.016111109
DDX49	0.00314551
DDX5	0.007827623
DDX50	-0.000982971
DDX51	-0.008104067
DDX52	0.000490635
DDX54	-0.007774712
DDX55	-0.005139494
DDX56	-0.002774212
DDX58	0.023900446
DDX59	-0.009266857
DDX6	-0.00599742
DDX60	0.000829042
DDX60L	0.011600777
DEAF1	-0.004845251
DEC1	0.133521471
DECR1	0.004304755
DECR2	-0.004584104
DEDD	-0.006600387
DEDD2	0.006257962
DEF6	-0.014413053
DEF8	0.002065551
DEFA3	-0.062561688
DEFA4	0.051164532
DEFB1	0.006311254
DEFB124	0.089284671
DEFB126	0.049841943
DEFB134	0.021255359
DEFB4A|DEFB4B	-0.000459219
DEGS1	0.005582682
DEGS2	-0.012879841
DEK	-0.000696024
DELE1	0.002352701
DENND1A	0.002449747
DENND1B	-0.005915675
DENND1C	0.002680128
DENND2A	-0.01917374
DENND2C	-0.000120901
DENND2D	-0.009166695
DENND3	-0.004621701
DENND4A	0.001303416
DENND4B	-0.01743863
DENND4C	-0.005713705
DENND5A	-0.00437481
DENND5B	-0.00414265
DENND5B-AS1	-0.013051661
DENND6A	0.005074573
DENND6A-DT	0.042103152
DENND6B	-0.00414025
DENR	0.004235957
DEPDC1	0.003055713
DEPDC1-AS1	-0.023678572
DEPDC1B	-0.019788669
DEPDC4	-0.026041333
DEPDC5	-0.001993995
DEPDC7	0.02633785
DEPP1	-0.009122439
DEPTOR	0.012182729
DERA	-0.013166915
DERL1	1.12297E-05
DERL2	-0.001775102
DERL3	0.017856094
DES	-0.069454896
DESI1	-0.000894538
DESI2	0.011049058
DET1	-0.022652122
DEUP1	-0.002651122
DEXI	-0.004689578
DFFA	0.007367824
DFFB	0.002930971
DGAT1	-0.007042157
DGAT2	-0.042229629
DGCR11	-0.013564468
DGCR2	-0.004397805
DGCR5	-0.019228704
DGCR6	0.021036657
DGCR6L	-0.006393744
DGCR8	-0.005823587
DGKA	0.006397085
DGKB	-0.025262106
DGKD	-0.008884783
DGKE	0.008052795
DGKG	-0.039963485
DGKH	0.011142668
DGKI	0.029151438
DGKK	0.072575975
DGKQ	0.011254017
DGKZ	0.006025293
DGLUCY	0.000768191
DGUOK	-0.00671877
DGUOK-AS1	0.010666371
DHCR24	-0.010421097
DHCR7	0.03498486
DHDDS	0.006922547
DHDH	-0.025105748
DHFR	-0.009074942
DHFR2	-0.013362626
DHH	-0.047140221
DHODH	-0.024400572
DHPS	0.00517202
DHRS1	0.004386961
DHRS11	-0.004907271
DHRS12	0.017552229
DHRS13	-0.0110666
DHRS2	-0.063875057
DHRS3	-0.004749265
DHRS4	0.013632057
DHRS4-AS1	0.004675301
DHRS4L1	0.023569039
DHRS4L2	0.013647289
DHRS7	-0.00206011
DHRS7B	-0.005226136
DHRS9	0.034667651
DHRSX	0.007443459
DHTKD1	-0.014060289
DHX15	-0.003956639
DHX16	0.001741493
DHX29	0.00478453
DHX30	-0.000896209
DHX32	-0.008864684
DHX33	-0.002113104
DHX34	-0.003278985
DHX35	0.009850673
DHX36	-0.003924756
DHX37	-0.006639949
DHX38	-0.005964385
DHX40	0.007039605
DHX57	-0.01389397
DHX58	0.004929216
DHX8	0.007832829
DHX9	-0.004050372
DIABLO	0.003789568
DIAPH1	0.003730975
DIAPH2	-0.014932585
DIAPH2-AS1	-0.021736749
DIAPH3	0.021495375
DICER1	0.002959299
DICER1-AS1	-0.022184849
DIDO1	-0.003837719
DIMT1	-0.001246662
DIO1	0.046590815
DIO2	0.042106659
DIO3	0.058807819
DIO3OS	0.003714236
DIP2A	0.001625701
DIP2A-IT1	0.003578397
DIP2B	-0.001147304
DIP2C	0.000306731
DIPK1A	0.000572479
DIPK1B	-0.032435829
DIPK1C	0.003651518
DIPK2A	0.004936591
DIPK2B	-0.008228005
DIRAS1	-0.01325893
DIRAS2	-0.123741144
DIRAS3	0.017027446
DIRC1	0.050740337
DIS3	0.011268011
DIS3L	0.002067378
DIS3L2	-0.010429189
DISC1	0.010056038
DISC1-IT1	-0.001107022
DISC1FP1	-0.019697463
DISP1	0.004263729
DISP2	-0.020881117
DISP3	-0.001504236
DIXDC1	-0.002546056
DKC1	-0.000648185
DKFZP434A062	-0.03840396
DKFZP434K028	-0.060902471
DKFZp779M0652	-0.067738322
DKK1	0.013075424
DKK2	-0.009172817
DKK3	-0.001707336
DKK4	0.081770743
DKKL1	-0.007205354
DLAT	-0.005430032
DLC1	-0.001323301
DLD	0.003883782
DLEC1	0.054472084
DLEU1|DLEU7-AS1	0.02113418
DLEU2	0.011956061
DLEU7|DLEU1-AS1	0.03187265
DLG1	0.003435875
DLG1-AS1	0.024704017
DLG2	-0.019014963
DLG3	-0.007291129
DLG3-AS1	0.028398299
DLG4	0.002993798
DLG5	0.021898868
DLGAP1	0.029530022
DLGAP1-AS3	-0.009340529
DLGAP1-AS5	0.082593946
DLGAP2	-0.100057408
DLGAP3	-0.004588647
DLGAP4	-0.002132804
DLGAP4-AS1	-0.030400303
DLGAP5	-0.000475534
DLK1	-0.064413266
DLK2	0.029605532
DLL1	0.038776229
DLL3	-0.012231722
DLL4	-0.001198785
DLST	0.005666704
DLX1	-0.014313415
DLX2	-0.013317284
DLX2-DT	-0.015312433
DLX3	-0.015348473
DLX4	-0.004266763
DLX5	-0.028578308
DLX6	0.008128134
DM1-AS	-0.016827185
DMAC1	-0.008290883
DMAC2	-0.002075911
DMAC2L	-0.013471109
DMAP1	-0.004430202
DMBT1	-0.011228096
DMBT1P1	-0.103327873
DMBX1	-0.028338908
DMC1	-0.002279936
DMD	-0.008597357
DMGDH	-0.001355012
DMKN	0.037593996
DMP1	0.002539797
DMPK	-1.78617E-05
DMRT1	-0.103236956
DMRT2	-2.26509E-05
DMRT3	-0.006746316
DMRTA1	0.024515851
DMRTA2	0.079053457
DMTF1	0.000445223
DMTN	0.002248283
DMWD	0.002474971
DMXL1	0.010667199
DMXL2	0.006199379
DNA2	0.002965404
DNAAF1	-6.94641E-05
DNAAF2	-0.002321047
DNAAF3	-0.013735731
DNAAF4	-0.055117557
DNAAF5	0.008347067
DNAH1	-0.010144684
DNAH10	-0.014103738
DNAH11	-0.032896318
DNAH12	-0.005449142
DNAH14	0.03655893
DNAH17	-0.012609696
DNAH2	-0.022510296
DNAH3	0.021518565
DNAH5	-0.00548406
DNAH6	0.017949944
DNAH7	0.040063466
DNAH8	-0.026586954
DNAH9	-0.006620844
DNAI1	0.001887239
DNAI2	-0.013816687
DNAJA1	0.018572004
DNAJA2	0.006034104
DNAJA3	-0.012340455
DNAJA4	0.026099597
DNAJB1	0.015608027
DNAJB11	0.015653996
DNAJB12	-0.001254185
DNAJB13	-0.053055769
DNAJB14	0.009594003
DNAJB2	-0.004360022
DNAJB4	0.002047032
DNAJB5	0.031535317
DNAJB5-DT	-0.001846441
DNAJB6	0.003627755
DNAJB8-AS1	-0.029062443
DNAJB9	0.004271001
DNAJC1	0.010081976
DNAJC10	0.0119728
DNAJC11	0.004953252
DNAJC12	0.011204463
DNAJC13	7.87353E-05
DNAJC14	-0.000785299
DNAJC15	-0.00375397
DNAJC16	0.004766187
DNAJC17	-0.009380422
DNAJC18	-0.003531667
DNAJC19	-0.003296074
DNAJC2	0.012334773
DNAJC21	0.017765711
DNAJC22	0.01031984
DNAJC24	0.000366823
DNAJC25	0.011848344
DNAJC27	-0.011634339
DNAJC27-AS1	-0.015985298
DNAJC28	-0.008153006
DNAJC3	0.019638084
DNAJC3-DT	0.020194724
DNAJC30	0.002975792
DNAJC4	-0.001876891
DNAJC5	0.000470779
DNAJC5B	-0.00293035
DNAJC5G	-0.036673672
DNAJC6	-0.010689748
DNAJC7	0.003135872
DNAJC8	0.002673761
DNAJC9	0.004638585
DNAJC9-AS1	0.004172613
DNAL1	0.006966365
DNAL4	-0.016100411
DNALI1	-0.017086364
DNASE1	-0.035701142
DNASE1L1	-0.006720186
DNASE1L2	-0.026411823
DNASE1L3	-0.022537502
DNASE2	0.012972648
DNASE2B	-0.02569644
DND1	-0.015061155
DNER	0.046199991
DNHD1	-0.014035727
DNLZ	-0.033842794
DNM1	0.024996258
DNM1L	-0.002692366
DNM1P46	-0.00282966
DNM2	0.001831732
DNM3	-0.012270198
DNM3-IT1	-0.034370132
DNMBP	-0.010360273
DNMT1	-0.002191065
DNMT3A	-0.012490686
DNMT3B	0.009365678
DNPEP	-0.008527128
DNPH1	-0.000290528
DNTT	0.027851026
DNTTIP1	0.009480917
DNTTIP2	-0.001062522
DOC2A	0.006702121
DOC2B	-0.005772399
DOCK1	-0.001791613
DOCK10	-0.002176086
DOCK11	-0.000787698
DOCK2	-8.08557E-05
DOCK3	-0.004404177
DOCK4	-0.008466767
DOCK5	0.000614586
DOCK6	0.006060642
DOCK7	0.003406071
DOCK8	-0.004776255
DOCK8-AS1	-0.056634625
DOCK9	-0.001038641
DOHH	0.017648352
DOK1	-0.002358263
DOK2	0.00784382
DOK3	0.006176648
DOK4	-0.010282627
DOK5	0.028255661
DOK6	0.020563222
DOK7	-0.003908723
DOLK	0.010981633
DOLPP1	0.006746951
DONSON	0.004379166
DOP1A	0.002828086
DOP1B	-0.003177208
DOT1L	0.004152604
DPAGT1	0.003385631
DPCD	-0.009172007
DPEP1	-0.012038104
DPEP2	0.007135524
DPEP3	0.028295989
DPF1	0.03924564
DPF2	-0.008145459
DPF3	-0.001482303
DPH1	-0.003022667
DPH2	-0.00073441
DPH3	0.006698972
DPH5	-2.63616E-05
DPH6	-0.009698289
DPH6-DT	-0.041718419
DPH7	0.004326702
DPM1	-0.000365123
DPM2	-0.002343432
DPM3	-0.015206722
DPP10	0.109050244
DPP10-AS1	0.046925528
DPP3	-0.003903254
DPP4	0.007996371
DPP6	-0.035668696
DPP7	-0.00447596
DPP8	0.006087314
DPP9	0.013394293
DPP9-AS1	-0.007248929
DPPA2	-0.135949907
DPPA4	-0.06586427
DPRXP4	-0.006247309
DPT	0.031216667
DPY19L1	0.031991286
DPY19L2	-0.010309981
DPY19L2P2	-0.028431876
DPY19L2P3	-0.012251037
DPY19L2P4	0.015252042
DPY19L3	-0.000825002
DPY19L4	0.001461844
DPY30	-0.006696766
DPYD	0.000100413
DPYD-AS1	0.141294938
DPYS	-0.041850049
DPYSL2	-0.015906851
DPYSL3	0.015301308
DPYSL4	-0.020315093
DPYSL5	-0.08845858
DQX1	0.012565108
DR1	0.010612513
DRAM1	0.006920039
DRAM2	0.004391883
DRAP1	-0.007727687
DRAXIN	0.014457066
DRC1	-0.020130826
DRC3	-0.034338676
DRC7	0.018862737
DRD1	-0.026627444
DRD2	-0.03957421
DRD3	-0.082530124
DRD4	-0.006290311
DRD5	-0.060791625
DRG1	-0.002081269
DRG2	-0.009139342
DRGX	0.009050168
DRICH1	-0.058283317
DROSHA	0.006202721
DRP2	0.043501075
DSC1	0.043370724
DSC2	-0.004221531
DSC3	-0.003972627
DSCAM	0.037495537
DSCAM-IT1	0.051489186
DSCAML1	-0.074710958
DSCAS	-0.032779565
DSCC1	-0.003730093
DSCR9	-0.02913204
DSE	0.0097284
DSEL	0.028414426
DSG1	0.085857566
DSG1-AS1	-0.030926173
DSG2	-0.000515643
DSG2-AS1	-0.002948465
DSG3	0.001982376
DSG4	0.058085477
DSN1	-0.002800888
DSP	0.001958606
DSPP	-0.040605382
DST	-0.000322746
DSTN	0.004382126
DSTNP2	-0.026501864
DSTYK	-0.012762049
DTD1	-0.003301004
DTD2	0.009902334
DTHD1	-0.000959666
DTL	-0.010361857
DTNA	-0.019409977
DTNB	-0.018198375
DTNBP1	-0.006080794
DTWD1	0.004334574
DTWD2	0.02253621
DTX1	-0.007076123
DTX2	-0.000273762
DTX2P1-UPK3BP1-PMS2P11	-0.014350008
DTX3	0.002109128
DTX3L	-0.001325108
DTX4	-0.003322273
DTYMK	-0.004745814
DUBR	-0.011341979
DUOX1	-0.02374224
DUOX2	0.021400729
DUOXA1	-0.015529112
DUOXA2	0.097972322
DUS1L	0.006281624
DUS2	-0.007908258
DUS3L	0.014905298
DUS4L	-0.001744999
DUSP1	0.002213329
DUSP10	0.003837302
DUSP11	0.001798372
DUSP12	-0.006555856
DUSP13	-0.067566576
DUSP14	-0.004664984
DUSP15	-0.052356179
DUSP16	-0.021233694
DUSP18	0.001910695
DUSP19	-0.001221316
DUSP2	0.007404761
DUSP22	-0.002199408
DUSP23	-0.004593771
DUSP26	-0.057127783
DUSP27	-0.027246258
DUSP28	-0.0012227
DUSP3	0.010677686
DUSP4	0.000169909
DUSP5	0.002160518
DUSP6	0.00538629
DUSP7	0.015742538
DUSP8	0.007498346
DUSP9	-0.017899092
DUT	-0.004823794
DUXA	0.001080454
DUXAP8	0.041996665
DVL1	0.003761373
DVL2	-0.004263098
DVL3	0.006406209
DXO	0.002980438
DYDC1	0.022640509
DYDC2	-0.012389242
DYM	-0.001272223
DYNC1H1	0.001500977
DYNC1I1	0.002859453
DYNC1I2	0.004655918
DYNC1LI1	0.00749705
DYNC1LI2	0.004976233
DYNC2H1	-0.013508307
DYNC2LI1	-0.006846666
DYNLL1	0.003528454
DYNLL2	-0.001821535
DYNLRB1	-0.005060608
DYNLRB2	0.011961606
DYNLT1	0.004274306
DYNLT3	0.020305209
DYRK1A	-0.005314275
DYRK1B	-0.006711125
DYRK2	0.006928556
DYRK3	-0.007717046
DYRK4	-0.007088421
DYSF	0.001354425
DYTN	-0.087319864
DZANK1	-0.019504221
DZIP1	0.021400213
DZIP1L	0.015557254
DZIP3	-0.004834329
E2F1	-0.010498641
E2F2	-0.010810745
E2F3	0.00116718
E2F4	-0.002390261
E2F5	-0.002616084
E2F6	-0.001094298
E2F7	0.013885666
E2F8	-0.015937207
E4F1	-0.003913669
EAF1	0.003098424
EAF2	-0.007766872
EAPP	0.008552091
EARS2	-0.007795499
EBAG9	-0.002742532
EBF1	-0.011068006
EBF2	0.02097889
EBF3	0.054546299
EBF4	0.010476907
EBI3	-0.011518554
EBLN2	-0.003099548
EBLN3P	0.008932082
EBNA1BP2	0.00269701
EBP	0.005400119
EBPL	0.021007195
ECD	-0.001832384
ECE1	0.017261168
ECE2	0.013266364
ECEL1	-0.080634832
ECEL1P2	-0.057184544
ECH1	0.000837555
ECHDC1	0.005220027
ECHDC2	-0.005613343
ECHDC3	-0.020094968
ECHS1	0.000913542
ECI1	-0.010456003
ECI2	-0.000276097
ECM1	0.031654354
ECM2	0.026600457
ECPAS	0.005231032
ECRG4	0.026307601
ECSCR	0.001231371
ECSIT	0.007292272
ECT2	-0.000469307
ECT2L	0.011871891
EDA	0.010786613
EDA2R	0.010975885
EDAR	-0.019224046
EDARADD	0.002388234
EDC3	-0.004274045
EDC4	0.001513806
EDDM13	0.004767374
EDEM1	0.003401729
EDEM2|MMP24-AS1-EDEM2	-0.005736477
EDEM3	0.003499667
EDF1	-0.000103553
EDIL3	0.017433351
EDN1	-0.034706148
EDN2	0.007911909
EDN3	-0.219550086
EDNRA	0.030943625
EDNRB	-0.016992967
EDRF1	-0.005007201
EDRF1-AS1	0.035858369
EDRF1-DT	-0.036467043
EEA1	-0.000130966
EED	-0.000952413
EEF1A1	-0.001719787
EEF1A2	0.012527503
EEF1AKMT1	0.003384082
EEF1AKMT2	0.003841139
EEF1AKMT3	0.0028727
EEF1AKNMT	-0.01224019
EEF1B2	-0.005460489
EEF1D	-0.007200439
EEF1E1	0.004864867
EEF2	0.005087615
EEF2K	-0.007641962
EEF2KMT	-0.007608333
EEFSEC	-0.008133176
EEPD1	-0.022082148
EFCAB1	0.020430397
EFCAB10	0.049327158
EFCAB11	0.007132944
EFCAB12	-0.011018723
EFCAB13	0.007307727
EFCAB14	0.003413423
EFCAB2	0.01010877
EFCAB5	-0.032161581
EFCAB6	-0.026258927
EFCAB7	-0.009395599
EFCAB8	-0.005101839
EFCC1	0.000214884
EFEMP1	0.006283017
EFEMP2	0.011734974
EFHB	-0.026943791
EFHC1	-0.005407782
EFHC2	0.018769222
EFHD1	-0.03649924
EFHD2	0.001168205
EFL1	-0.008291751
EFNA1	-0.009480371
EFNA2	-0.01346121
EFNA3	-0.011018287
EFNA4	-0.002128801
EFNA5	-0.009058192
EFNB1	0.010206448
EFNB2	0.018763415
EFNB3	0.020804617
EFR3A	-0.001538656
EFR3B	-0.054085052
EFS	0.010080268
EFTUD2	0.00283034
EGF	-0.015852259
EGFL6	0.024776157
EGFL7	-0.005939428
EGFL8	0.019721916
EGFLAM	-0.000810332
EGFR	-0.002963346
EGFR-AS1	-0.002185894
EGLN1	0.005395138
EGLN2	0.006162346
EGLN3	0.012537124
EGOT	-0.013661405
EGR1	-0.004791985
EGR2	-0.010883707
EGR3	0.005616949
EGR4	-0.026458633
EHBP1	-0.016427691
EHBP1L1	-0.003236089
EHD1	-0.011017843
EHD2	0.008761942
EHD3	0.001543731
EHD4	0.005460609
EHF	0.016874517
EHHADH	0.001608132
EHMT1	0.009703856
EHMT2	-0.007612843
EI24	0.002535679
EID1	0.005883139
EID2	0.009082256
EID2B	-0.004888314
EID3	-0.024474426
EIF1	0.005076844
EIF1AD	-0.00647358
EIF1AX	0.006013149
EIF1AY	0.03637001
EIF1B	0.000286062
EIF1B-AS1	-0.013456169
EIF2A	-0.003785822
EIF2AK1	0.003122606
EIF2AK2	-0.005102913
EIF2AK3	0.00662231
EIF2AK3-DT	-0.014701958
EIF2AK4	-0.005891746
EIF2B1	-0.009080952
EIF2B2	0.005454201
EIF2B3	0.007083657
EIF2B4	-0.001862848
EIF2B5	0.004033159
EIF2D	-0.011403511
EIF2S1	0.005061486
EIF2S2	0.004811691
EIF2S3	2.39774E-05
EIF2S3B	0.006654326
EIF3A	0.001631839
EIF3B	0.002520156
EIF3C	0.013674421
EIF3CL	-0.002639578
EIF3D	-0.004165322
EIF3E	-0.001406697
EIF3F	-0.009032179
EIF3G	0.001536037
EIF3H	-0.0058329
EIF3I	0.004160828
EIF3IP1	-0.019314544
EIF3J	0.004484241
EIF3K	0.004772417
EIF3L	-0.004156851
EIF3M	-0.001292949
EIF4A1	0.000742128
EIF4A2	0.014350077
EIF4A3	0.014229659
EIF4B	-0.010456415
EIF4E	2.32377E-06
EIF4E2	-0.00522052
EIF4E3	-0.005961388
EIF4EBP1	-0.015486286
EIF4EBP2	0.000448613
EIF4EBP3	0.013126288
EIF4ENIF1	-0.011488325
EIF4G1	0.008699894
EIF4G2	-5.75163E-05
EIF4G3	0.007842526
EIF4H	0.002267718
EIF5	0.008785826
EIF5A	0.009512552
EIF5A2	0.022635372
EIF5AL1	0.016416004
EIF5B	0.001990579
EIF6	-0.000485574
EIPR1	-0.000424247
ELAC1	0.001408881
ELAC2	0.005983076
ELANE	-0.057552332
ELAVL1	0.008866477
ELAVL2	-0.049387848
ELAVL3	0.003833863
ELAVL4	-0.083889543
ELF1	0.004530458
ELF2	-0.001077177
ELF3	-0.025040805
ELF4	0.002885746
ELF5	-0.030167636
ELFN1	0.000646493
ELFN1-AS1	0.022395076
ELFN2	-0.000326062
ELK1	-0.006825008
ELK3	-0.000801447
ELK4	-0.001634715
ELL	0.013417294
ELL2	0.012124141
ELL3	0.010024899
ELMO1	0.001803789
ELMO2	-0.00178676
ELMO3	-0.000463851
ELMOD1	-0.026549547
ELMOD2	0.006693394
ELMOD3	-0.001265719
ELMSAN1	-0.006713346
ELN	-0.011996621
ELOA	-0.00136877
ELOA-AS1	-0.012150988
ELOB	-0.00694968
ELOC	-0.005648032
ELOF1	-0.000164727
ELOVL1	0.006360321
ELOVL2	-0.061322863
ELOVL3	0.015325293
ELOVL4	0.019705556
ELOVL5	0.003273667
ELOVL6	0.002524818
ELOVL7	-0.021694129
ELP1	-0.000269265
ELP2	0.002019709
ELP3	-0.017509475
ELP4	-0.000565816
ELP5	-0.005714862
ELP6	0.001018793
EMB	0.006415581
EMBP1	0.003832314
EMC1	0.006074271
EMC1-AS1	-0.009009261
EMC10	0.005508207
EMC2	-0.002318427
EMC3	0.00241446
EMC4	-0.010195396
EMC6	-0.002901938
EMC7	0.000568283
EMC8	0.005838235
EMC9	0.012734016
EMCN	0.00568867
EMD	0.00119922
EME1	-0.002885892
EME2	-0.00359905
EMG1	-0.022729968
EMID1	-0.031027853
EMILIN1	0.022003014
EMILIN2	0.003416943
EMILIN3	-0.08144132
EML1	0.00232257
EML2	-0.002037157
EML2-AS1	0.018808058
EML3	0.001447545
EML4	-0.007278027
EML5	-0.015955059
EML6	-0.029409656
EMP1	-0.005613177
EMP2	-0.021308939
EMP3	0.0116855
EMSY	0.010523971
EMX1	0.017381717
EMX2	-0.107034351
EMX2OS	-0.068200373
EN1	-0.042914099
EN2	-0.004241707
ENAH	-0.003546292
ENAM	-0.105137083
ENC1	-0.000461132
ENDOD1	-0.011549391
ENDOG	0.021915947
ENDOU	-0.039015398
ENDOV	-0.013918669
ENG	0.013819561
ENGASE	0.009888273
ENHO	-0.052104806
ENKD1	-0.001800397
ENKUR	0.027746413
ENO1	0.002207745
ENO1-AS1	-0.007426598
ENO2	-0.019804755
ENO3	-0.0106984
ENO4	-0.015620896
ENOPH1	0.009395102
ENOSF1	-0.013326699
ENOX1	0.027848312
ENOX2	0.000847257
ENPEP	0.023981323
ENPP1	0.024294151
ENPP2	-0.000163589
ENPP3	-0.02849911
ENPP4	0.016242032
ENPP5	-0.005372662
ENPP6	0.00200667
ENPP7	-0.064266369
ENSA	-0.011419046
ENTHD1	-0.018939018
ENTPD1	0.012388873
ENTPD1-AS1	-0.002460423
ENTPD2	0.019103866
ENTPD3	-0.006958975
ENTPD3-AS1	0.005909882
ENTPD4	0.001596853
ENTPD5	0.012721647
ENTPD6	-0.005252855
ENTPD7	0.005578254
ENTPD8	0.011112293
ENTR1	0.001605738
ENY2	0.001661007
EOGT	0.009428151
EOMES	-0.006968297
EP300	0.002777834
EP400	-0.005081408
EP400P1	-7.91071E-05
EPAS1	0.004595381
EPB41	-0.015015572
EPB41L1	-0.009097093
EPB41L2	0.015468451
EPB41L3	0.01060518
EPB41L4A	-0.026596866
EPB41L4A-DT	-0.012894961
EPB41L4B	0.016911979
EPB41L5	-0.017276241
EPB42	-0.044294482
EPC1	0.001031624
EPC2	-0.006810877
EPCAM	0.003918368
EPCAM-DT	-0.050124341
EPDR1	0.003094837
EPG5	-0.000531921
EPGN	-0.054547052
EPHA1	0.004587681
EPHA1-AS1	-0.007987734
EPHA10	-0.047663888
EPHA2	0.034244247
EPHA3	-0.020057987
EPHA4	-0.018653064
EPHA5	0.087801962
EPHA5-AS1	-0.06549384
EPHA6	0.110248903
EPHA7	0.096835088
EPHA8	-0.091026441
EPHB1	0.011550088
EPHB2	-0.021033313
EPHB3	-0.005399413
EPHB4	0.007573237
EPHB6	0.000855757
EPHX1	-0.012628826
EPHX2	0.002468749
EPHX3	0.052803451
EPHX4	-0.006887265
EPM2A	0.007068523
EPM2AIP1	0.00890117
EPN1	-0.008278514
EPN2	-0.00458744
EPN2-AS1	-0.041742948
EPN3	0.015004025
EPO	-0.020536357
EPOP	-0.014800605
EPOR	-0.007784
EPPIN	0.019040557
EPPK1	0.008166394
EPRS	0.004050157
EPS15	-0.00494721
EPS15L1	0.003154027
EPS8	-0.031779056
EPS8L1	0.006659359
EPS8L2	0.002486942
EPS8L3	-0.006874754
EPSTI1	0.015733117
EPX	-0.001952453
EPYC	0.065870334
EQTN	0.012646785
ERAL1	0.004105701
ERAP1	0.007819691
ERAP2	-0.002154747
ERAS	-0.001143339
ERBB2	-0.004347827
ERBB3	-0.015627224
ERBB4	-0.059314941
ERBIN	-0.001122519
ERC1	-0.006286902
ERC2	0.039609733
ERC2-IT1	0.043412759
ERCC1	0.000996045
ERCC2	0.006944487
ERCC3	-0.010115923
ERCC4	-0.008069886
ERCC5|BIVM-ERCC5	-0.00107893
ERCC6|PGBD3	-0.004951507
ERCC6L	0.013405424
ERCC6L2	0.002175665
ERCC8	0.00429312
EREG	0.086442705
ERF	0.01198705
ERFE	0.000213699
ERG	-0.02146347
ERG28	0.009862484
ERGIC1	9.39869E-05
ERGIC2	-0.008101691
ERGIC3	-0.006771992
ERH	0.005272663
ERI1	0.001457091
ERI2	-0.004630581
ERI3	0.001395488
ERI3-IT1	-0.003266026
ERICH1	-0.005753086
ERICH2	-0.010011785
ERICH3	0.024521472
ERICH4	0.011042107
ERICH5	-0.073611054
ERICH6	0.014969174
ERICH6-AS1	-0.009658291
ERLEC1	-7.08057E-05
ERLIN1	0.00271585
ERLIN2	-0.020149858
ERLNC1	0.02775425
ERMAP	-0.006478419
ERMARD	-0.000619309
ERMN	0.034597215
ERMP1	-0.007091085
ERN1	0.003980782
ERN2	-0.040257027
ERO1A	0.004640595
ERO1B	0.018677911
ERP27	-0.035309454
ERP29	-0.006350986
ERP44	0.007831614
ERRFI1	0.009698665
ERV3-1	0.009324678
ERVFRD-1	0.031284675
ERVH48-1	0.064017331
ERVK3-1	-0.015861395
ERVMER34-1	0.046530056
ERVV-1	0.041306372
ERVW-1	-0.061224489
ESAM	-0.01037898
ESCO1	0.006504816
ESCO2	0.000864621
ESD	0.007505843
ESF1	-0.001618849
ESM1	-0.00902484
ESPL1	-0.00101514
ESPN	-0.016030794
ESPNL	-0.055193332
ESPNP	-0.009909445
ESR1	-0.018464858
ESR2	-0.020397508
ESRG	0.066319367
ESRP1	0.003533671
ESRP2	0.002644509
ESRRA	-0.005264443
ESRRB	0.020956767
ESRRG	-0.029342129
ESS2	-0.006119287
ESYT1	0.001808215
ESYT2	0.005288956
ESYT3	-0.017336395
ETAA1	0.000874633
ETF1	0.005113787
ETFA	-0.001758347
ETFB	-0.025994962
ETFBKMT	-0.016552846
ETFDH	-0.001996264
ETFRF1	-0.011783949
ETHE1	0.007605143
ETNK1	-0.000947637
ETNK2	0.00936917
ETNPPL	-0.027553873
ETS1	-0.001312794
ETS2	-0.001499004
ETV1	0.008492958
ETV2	-0.000339338
ETV3	-0.009326604
ETV3L	-0.09808513
ETV4	0.01726628
ETV5	0.015225728
ETV6	-0.009705111
ETV7	0.01413042
EVA1A	0.002097312
EVA1B	0.007631171
EVA1C	-0.010296583
EVC	0.005053382
EVC2	0.025907546
EVI2A	0.011885427
EVI2B	0.005786298
EVI5	0.006326168
EVI5L	0.006564174
EVL	-0.010523825
EVPL	0.00866544
EVPLL	-0.018101424
EVX1	-0.058740853
EVX2	0.025888892
EWSAT1	-0.035397752
EWSR1	0.002431384
EXD1	-0.013349737
EXD2	0.002065792
EXD3	-0.019100327
EXO1	-0.008656466
EXO5	0.005442602
EXOC1	0.007876335
EXOC2	0.009099413
EXOC3	0.008070673
EXOC3-AS1	0.007179422
EXOC3L1	-0.002781378
EXOC3L4	-0.036351534
EXOC4	-0.003243017
EXOC5	0.007302858
EXOC6	-0.012220109
EXOC6B	0.000954167
EXOC7	0.00238901
EXOC8	0.008187066
EXOG	0.00287654
EXOSC1	0.000704614
EXOSC10	0.004230445
EXOSC10-AS1	-0.007800168
EXOSC2	0.003205942
EXOSC3	0.008856776
EXOSC4	0.000336051
EXOSC5	-0.011042368
EXOSC6	0.003841223
EXOSC7	-0.00234183
EXOSC8	0.006452295
EXOSC9	-0.001336831
EXPH5	-0.021425582
EXT1	-0.002417036
EXT2	0.009388562
EXTL1	0.006286366
EXTL2	0.006123607
EXTL3	-0.007006363
EXTL3-AS1	-0.014056923
EYA1	-0.012915468
EYA2	-0.006461507
EYA3	-0.00295436
EYA4	0.025137052
EYS	-0.032226934
EZH1	-0.013985179
EZH2	0.002614405
EZHIP	-0.074816646
EZR	0.003545254
EZR-AS1	0.057510424
F10	-0.021993304
F11	-0.078719744
F11-AS1	0.067181249
F11R	-0.002740581
F12	0.029644087
F13A1	0.017006526
F2	-0.074524916
F2R	0.00418582
F2RL1	0.008132885
F2RL2	-0.008855676
F2RL3	-0.012670248
F3	0.03792818
F5	0.007200426
F7	0.043834854
F8	-0.013282333
F8A1	-0.003874164
F8A3	-0.049026583
FA2H	-0.007372223
FAAH	-0.000665802
FAAH2	-0.014751485
FAAP100	0.008943048
FAAP20	-0.00144802
FAAP24	-0.020105627
FABP12	-0.034742617
FABP2	-0.10270771
FABP3	0.006442909
FABP4	-0.016060116
FABP5	-0.014027022
FABP5P3	-0.043050136
FABP6	-0.021893172
FABP7	0.039517425
FADD	0.011798804
FADS1	0.007560023
FADS2	0.008845428
FADS3	-0.023200595
FADS6	-0.128868631
FAF1	-0.011380773
FAF2	0.00636067
FAH	-0.021814398
FAHD1	0.002191866
FAHD2A	-0.006946962
FAHD2B	-0.004869752
FAHD2CP	-0.006351929
FAIM	-0.004763085
FAIM2	-0.012965317
FALEC	-0.001199923
FAM102A	-0.005758212
FAM102B	-0.001827315
FAM104A	0.005349685
FAM104B	-0.008208355
FAM106A	0.076219191
FAM107A	-0.075489691
FAM107B	-0.005227324
FAM110A	0.001429023
FAM110B	0.007627518
FAM110C	-0.000719139
FAM110D	-0.02720313
FAM111A	0.011701066
FAM111A-DT	-0.000239659
FAM111B	0.022118256
FAM114A1	0.017405326
FAM114A2	0.007168777
FAM117A	-0.006848202
FAM117B	-0.006624742
FAM118A	0.017446305
FAM118B	0.006408041
FAM120A	0.011370333
FAM120AOS	0.006453227
FAM120B	0.004549497
FAM120C	-0.027081533
FAM122A	0.00583376
FAM122B	-0.001783283
FAM122C	-0.008534389
FAM124A	0.00983979
FAM124B	-4.79124E-05
FAM126A	0.009500212
FAM126B	0.005044109
FAM131A	0.003751864
FAM131B	-0.046648829
FAM131C	-0.018187321
FAM133A	-0.033391769
FAM133B	-0.004640411
FAM135A	0.012541171
FAM135B	-0.08714829
FAM136A	-0.004055472
FAM138B	-0.037564488
FAM13A	-0.01575845
FAM13A-AS1	-0.011140314
FAM13B	-0.00487698
FAM13C	-0.025548813
FAM149A	-0.01055915
FAM149B1	-0.007827142
FAM151A	-0.083605589
FAM151B	0.019187275
FAM153A	0.039682502
FAM153B	0.024350539
FAM153CP	-0.012886346
FAM155A	0.022281213
FAM155B	0.041928024
FAM156A	-0.031561898
FAM156B	-0.047255186
FAM157A	0.031915643
FAM160A1	-7.61018E-05
FAM160A2	0.000293955
FAM160B1	0.003150431
FAM160B2	0.00295863
FAM161A	0.003256012
FAM161B	-0.002353522
FAM162A	-0.00771611
FAM162B	-0.005347355
FAM163A	0.019054137
FAM163B	-0.072852747
FAM166A	0.014323998
FAM166B	0.006026
FAM167A	0.011590173
FAM167A-AS1	0.088742105
FAM167B	-0.007102166
FAM168A	0.006530758
FAM168B	-0.010651524
FAM169A	-0.024223318
FAM170A	-0.032746859
FAM170B	-0.016274834
FAM171A1	-0.024172784
FAM171A2	0.014127283
FAM171B	0.007238957
FAM172A	0.002010219
FAM173A	0.003074574
FAM174A	0.002707155
FAM174B	0.001427273
FAM177A1|LOC101927178	0.025318257
FAM177B	-0.018483636
FAM178B	0.000879141
FAM180A	0.01499417
FAM180B	0.00867687
FAM181A	-0.082054457
FAM181A-AS1	0.001123586
FAM181B	-0.05409419
FAM182A	0.044886494
FAM183A	0.003609695
FAM183BP	-0.007966568
FAM184A	-0.044164287
FAM184B	0.072269513
FAM185A	0.004491703
FAM186A	0.082465807
FAM186B	0.001124843
FAM187B	0.028629581
FAM189A1	-0.008123473
FAM189A2	-0.067513865
FAM189B	-0.01451499
FAM192A	-0.001751868
FAM193A	-0.01216778
FAM193B	0.002109049
FAM198B-AS1	0.032288392
FAM199X	0.003928753
FAM200A	-0.000835877
FAM200B	-0.001766948
FAM204A	-0.002130804
FAM207A	-0.001299727
FAM209A	-0.019448155
FAM209B	-0.02318713
FAM20A	0.020787467
FAM20B	-0.01541267
FAM20C	0.025451841
FAM210A	-0.001569191
FAM210B	0.002168234
FAM214A	0.003427202
FAM214B	0.021688907
FAM215A	-0.059915406
FAM216A	-0.011644535
FAM216B	0.006384372
FAM217B	0.004183441
FAM218A	-0.014601095
FAM219A	0.019262551
FAM219B	-0.003176821
FAM21EP	-0.012443826
FAM220A	0.008105497
FAM221A	0.015414716
FAM221B	0.031532518
FAM222A	0.012093816
FAM222A-AS1	0.028915607
FAM222B	-0.00177509
FAM225A	0.028668838
FAM225B	0.04461374
FAM227A	-0.008577261
FAM227B	0.005005365
FAM228A	-0.003507334
FAM228B	-0.025257536
FAM229A	-0.018139595
FAM229B	-0.001723588
FAM230B	-0.106983376
FAM234A	-0.006009963
FAM234B	-0.019377497
FAM238A	-0.083641761
FAM241A	-0.003413688
FAM241B	0.011122709
FAM24B	0.03015896
FAM25A	-0.003489272
FAM25E	-0.000494599
FAM27C	0.052477321
FAM27E3	0.023489343
FAM30A	-0.006027908
FAM32A	0.000249946
FAM3A	-0.004155472
FAM3B	-0.048918037
FAM3C	0.017713328
FAM3D	0.071922422
FAM3D-AS1	0.080297474
FAM41C	-0.063579603
FAM43A	0.003043158
FAM43B	-0.01180707
FAM45A	0.013809446
FAM47E	-0.005086863
FAM47E-STBD1	-0.010354029
FAM49A	-0.010166475
FAM49B	-0.008517173
FAM50A	0.006493739
FAM50B	0.028327043
FAM53A	-0.008780884
FAM53B	-0.01273848
FAM53C|LOC100128966	-0.004501825
FAM57A	0.006143905
FAM57B	-0.034228255
FAM66C	-0.020910829
FAM66E	-0.07858043
FAM71A	-0.015726248
FAM71D	0.046526572
FAM71E1	-0.029073445
FAM71F1	0.023028487
FAM71F2	0.00586238
FAM72A	-0.008228168
FAM72B	0.009661638
FAM72C	0.013681753
FAM72D	0.000455755
FAM76A	0.003589152
FAM76B	-0.001119494
FAM78A	-0.007066176
FAM78B	-0.00947869
FAM81A	-0.037739292
FAM81B	-0.011969249
FAM83A	0.048621071
FAM83A-AS1	0.006873455
FAM83B	-0.026323655
FAM83C	0.050713653
FAM83C-AS1	-0.032119053
FAM83D	0.006688854
FAM83E	0.016961724
FAM83F	0.014201829
FAM83G	-0.002704888
FAM83H	0.003640732
FAM83H-AS1	-0.000308922
FAM86B1	-0.035615404
FAM86B2	-0.059154735
FAM86B3P	-0.032664536
FAM86C1	0.019559446
FAM86C2P	-0.000797555
FAM86DP	0.016556021
FAM86EP	-0.007557049
FAM86JP	-0.030754097
FAM87A	0.01043302
FAM87B	0.024009161
FAM89A	0.006187038
FAM89B	-0.011839214
FAM8A1	0.005482576
FAM90A1	0.016676945
FAM91A1	0.006993923
FAM92A	0.003874785
FAM92B	0.014287321
FAM95B1	-0.02768497
FAM98A	0.006996118
FAM98B	-0.004562932
FAM98C	-0.00193783
FAM9B	-0.027976002
FAM9C	0.078756592
FAN1	-0.008829642
FANCA	-0.012574127
FANCB	-0.004515312
FANCC	0.002943084
FANCD2	-0.008051569
FANCD2OS	-0.044212526
FANCE	-0.002730688
FANCF	0.00091611
FANCG	0.012667361
FANCI	0.001393804
FANCL	0.0015348
FANCM	0.003532537
FANK1	0.002953717
FAP	0.042409061
FAR1	0.010086214
FAR2	-0.024577696
FARP1	0.015314413
FARP2	0.000846491
FARS2	-0.002625152
FARSA	0.003869103
FARSB	0.002684769
FAS	-0.004509549
FASLG	-0.016980947
FASN	0.006191669
FASTK	0.003452868
FASTKD1	0.002270621
FASTKD2	-0.002525416
FASTKD3	0.014240349
FASTKD5	0.009344412
FAT1	-0.000309673
FAT2	-0.006521509
FAT3	-0.040933943
FAT4	0.016245912
FATE1	-0.030281689
FAU	-0.007507775
FAXC	0.005794287
FAXDC2	-0.029686428
FBF1	0.002153729
FBH1	0.00338702
FBL	-0.005632162
FBLIM1	0.001250534
FBLL1	0.000912262
FBLN1	-0.000992943
FBLN2	0.01950518
FBLN5	-0.015235021
FBLN7	0.007069161
FBN1	0.028207319
FBN2	0.000216296
FBN3	-0.17572556
FBP1	0.007624448
FBP2	-0.098427404
FBRS	0.007888951
FBRSL1	0.002546174
FBXL12	-0.000488288
FBXL13	-0.003427113
FBXL14	-0.013499029
FBXL15	0.006034432
FBXL16	-0.018471804
FBXL17	0.007116961
FBXL18	-0.000400359
FBXL19	0.005619118
FBXL19-AS1	0.014005924
FBXL2	0.007854799
FBXL20	-0.005860063
FBXL22	-0.002092803
FBXL3	0.017083791
FBXL4	0.000235368
FBXL5	-0.00091633
FBXL6	-0.005560764
FBXL7	0.018966449
FBXL8	0.011582907
FBXO10	0.003135056
FBXO11	-0.001073142
FBXO15	-0.029668704
FBXO16	-0.038336455
FBXO17	0.010701012
FBXO2	0.010100059
FBXO21	-0.011490312
FBXO22	4.43989E-05
FBXO24	-0.022073524
FBXO25	-0.01950269
FBXO27	0.013038912
FBXO28	0.002970995
FBXO3	0.002056981
FBXO30	0.01543423
FBXO31	-0.00260821
FBXO32	0.010115183
FBXO33	0.009331193
FBXO34	-0.002440804
FBXO36	-0.004502121
FBXO38	0.004259462
FBXO39	0.031742481
FBXO4	0.008827214
FBXO40	0.028496144
FBXO41	-0.017745036
FBXO42	0.001400353
FBXO43	-0.038095131
FBXO44	-0.000912578
FBXO45	-0.002162201
FBXO46	-0.004065897
FBXO47	0.035399856
FBXO48	-0.011411851
FBXO5	0.003694602
FBXO6	0.020691374
FBXO7	0.008795008
FBXO8	0.003892034
FBXO9	0.004194385
FBXW10	-0.07397984
FBXW11	0.003559415
FBXW12	0.047091229
FBXW2	-0.001663968
FBXW4	-0.003713044
FBXW4P1	0.005535713
FBXW5	-0.000114799
FBXW7	-0.000721697
FBXW8	-0.016674778
FBXW9	0.002148208
FCAMR	-0.015011475
FCAR	0.009248318
FCER1A	-0.007968278
FCER1G	0.012520451
FCER2	-0.006563904
FCF1	0.005345412
FCGBP	-0.002785109
FCGR1A	0.006341221
FCGR1B	0.013686472
FCGR1CP	0.005177474
FCGR2A|FCGR2C	0.020286529
FCGR2B	0.01626518
FCGR3A	0.016024382
FCGR3B	0.003714926
FCGRT	-0.002808784
FCHO1	-0.012265865
FCHO2	0.002326171
FCHSD1	0.005274198
FCHSD2	0.00757864
FCMR	-0.008099041
FCN1	0.017849276
FCN2	0.020588694
FCN3	-0.010973909
FCRL1	-0.00668322
FCRL2	-0.001674493
FCRL3	0.007033689
FCRL4	0.016777928
FCRL5	0.000867209
FCRL6	-0.022733541
FCRLA	-0.007056591
FCRLB	-0.01927904
FCSK	-0.000304276
FDCSP	-0.050494035
FDFT1	0.013037393
FDPS	0.004415228
FDX1	-0.015754866
FDX2	0.038338678
FDXACB1	-0.008373535
FDXR	0.007914399
FECH	-0.006219081
FEM1A	0.005074459
FEM1B	-0.000608597
FEM1C	0.00894243
FEN1	-0.009272828
FENDRR	-0.037309977
FER	0.00261095
FER1L4	-0.0034101
FER1L5	0.019080851
FER1L6	0.124390314
FER1L6-AS2	0.079466064
FERMT1	0.021850078
FERMT2	0.012667638
FERMT3	0.001941849
FES	-0.008265554
FETUB	0.097075937
FEZ1|STT3A-AS1	0.027974001
FEZ2	0.003679788
FEZF1	-0.005639554
FEZF1-AS1	0.066108949
FFAR1	0.022211442
FFAR2	0.055498394
FFAR3	0.016353063
FFAR4	0.004231506
FGA	-0.052965627
FGB	0.056790054
FGD1	-0.019331605
FGD2	-0.002292124
FGD3	-0.019744339
FGD4	-0.010765834
FGD5	-0.008985836
FGD5-AS1	0.000716478
FGD5P1	0.082231998
FGD6	-0.004279371
FGF1	0.013687765
FGF10	-0.012160281
FGF10-AS1	0.006239117
FGF11	0.028715272
FGF12	0.024181284
FGF12-AS2	-0.052110291
FGF13	-0.056557178
FGF13-AS1	-0.020275196
FGF14	-0.04611382
FGF14-AS2	-0.023060282
FGF14-IT1	-0.069385424
FGF16	0.058247544
FGF17	0.007070331
FGF18	0.010359464
FGF19	0.033174935
FGF2	-0.007506598
FGF20	-0.078051339
FGF22	-0.005437728
FGF23	-0.087337205
FGF5	0.064112871
FGF7	0.02944843
FGF7P6	0.042771166
FGF8	-0.03999207
FGF9	-0.051280114
FGFBP1	0.016689176
FGFBP2	-0.043728751
FGFBP3	-0.018342708
FGFR1	0.002146487
FGFR1OP	0.000892609
FGFR1OP2	-0.00264229
FGFR2	0.014229381
FGFR3	-0.010204246
FGFR4	-0.021699007
FGFRL1	0.005976011
FGG	-0.08706766
FGGY	-0.022121952
FGL1	-0.042925838
FGL2	0.001796265
FGR	-0.001163236
FH	0.004423276
FHAD1	-0.011348937
FHDC1	-0.004359262
FHIT	0.010225028
FHL1	-0.019315376
FHL2	-0.008969372
FHL3	-0.002484396
FHL5	-0.041934103
FHOD1	0.00907981
FHOD3	-0.002290154
FIBCD1	0.043550728
FIBIN	0.03232613
FIBP	-0.007871268
FICD	-0.008199512
FIG4	-0.006200628
FIGLA	-0.096865623
FIGN	-0.039847291
FIGNL1	0.000560299
FIGNL2	0.028322705
FILIP1	-0.005125941
FILIP1L	0.006639444
FILNC1	0.022617138
FIP1L1	0.000172223
FIRRE	-0.003542279
FIS1	0.000789491
FITM1	-4.7952E-06
FITM2	0.005478557
FIZ1	-0.014822339
FJX1	0.001968441
FKBP10	0.004647128
FKBP11	0.00776387
FKBP14	0.023007788
FKBP15	0.005472713
FKBP1A	0.002966957
FKBP1B	0.007431076
FKBP2	-0.002095685
FKBP3	0.00349637
FKBP4	-0.005797273
FKBP5	-0.014927945
FKBP6	0.072015058
FKBP7	0.010596025
FKBP8	0.002173657
FKBP9	0.019245324
FKBP9P1	0.023070159
FKBPL	0.009798904
FKRP	0.000345012
FKTN	0.002686526
FLACC1	0.016028978
FLAD1	-0.006209793
FLCN	0.00902089
FLG	0.077499488
FLG-AS1	-0.022808428
FLG2	0.039066068
FLI1	0.002881622
FLII	0.004148928
FLJ12825	0.059449304
FLJ13224	0.025492214
FLJ16779	-0.083372292
FLJ20021	-0.014776574
FLJ22447	0.032860078
FLJ30679	-0.006501152
FLJ31104	-0.011943321
FLJ31356	-0.016302964
FLJ33534	-0.051045644
FLJ34503	-0.023062747
FLJ37453	0.002712412
FLJ38576	-0.025255379
FLJ40194	-0.020896309
FLJ42102	0.06316075
FLJ42393	0.002851704
FLJ42969	-0.0043637
FLJ45513	-0.008493762
FLJ46284	0.029288531
FLNA	-0.007549314
FLNB	-0.009249474
FLNB-AS1	0.049304824
FLNC	0.006305023
FLOT1	-0.0025506
FLOT2	-0.006058646
FLRT1	-0.141626056
FLRT2	0.069586152
FLRT3	-0.000775307
FLT1	0.00108676
FLT3	-0.018457849
FLT3LG	-0.021237787
FLT4	-0.007824959
FLVCR1	0.004149102
FLVCR1-DT	-0.011474002
FLVCR2	0.01308952
FLYWCH1	-0.00504035
FLYWCH2	-0.004343814
FMC1	-0.008277019
FMN1	-0.004317631
FMN2	-0.04602612
FMNL1	0.001686127
FMNL2	-0.009900488
FMNL3	-0.000461805
FMO1	0.023520156
FMO2	-0.008120527
FMO3	-0.010358325
FMO4	-0.009502995
FMO5	-0.007769216
FMO6P	-0.033106988
FMO9P	0.029907224
FMOD	0.02496679
FMR1	0.00081398
FMR1-AS1	-0.036265791
FMR1NB	-0.046106958
FN1	0.023867127
FN3K	-0.004134227
FN3KRP	9.05364E-05
FNBP1	-0.009398514
FNBP1L	-0.000329616
FNBP4	-0.001505905
FNDC1	0.071653586
FNDC10	0.014371526
FNDC11	0.004354199
FNDC3A	0.01332832
FNDC3B	0.002676216
FNDC4	-0.024029738
FNDC5	-0.023919631
FNDC7	-0.050651668
FNDC8	-0.055134839
FNDC9	-0.032580752
FNIP1	0.003648737
FNIP2	-0.000355651
FNTA	0.002126511
FNTB|CHURC1-FNTB	-0.00104522
FOCAD	-0.012474697
FOCAD-AS1	0.019842258
FOLH1	0.034853836
FOLH1B	0.025795943
FOLR1	-0.022152705
FOLR2	0.018112206
FOLR3	-0.050762737
FOPNL	-0.007893973
FOS	-0.020611798
FOSB	-0.06800557
FOSL1	0.00843904
FOSL2	0.004702133
FOXA1	0.027700368
FOXA2	-0.048688144
FOXA3	-0.009851955
FOXB1	0.013822892
FOXC1	-0.015415523
FOXC2	-0.065732489
FOXC2-AS1	-0.001721957
FOXD1	0.03560654
FOXD2	-0.001376874
FOXD2-AS1	0.014986529
FOXD3	-0.031710491
FOXD3-AS1	-0.056424001
FOXD4	-0.00277034
FOXD4L1	-0.078278418
FOXD4L3	0.008975883
FOXD4L4	0.057979086
FOXD4L5	-0.01301649
FOXD4L6	0.006900464
FOXE1	0.029643777
FOXE3	0.052747326
FOXF1	-0.001560954
FOXF2	0.019724277
FOXG1	-0.022004632
FOXH1	-0.021734671
FOXI1	-0.166373969
FOXI2	-0.063291676
FOXI3	-0.07804752
FOXJ1	-0.014133664
FOXJ2	-0.008656011
FOXJ3	0.00037299
FOXK1	0.00771596
FOXK2	0.009027142
FOXL1	-0.025613815
FOXL2	0.037602185
FOXL2NB	0.020640244
FOXM1	-0.009315115
FOXN1	0.012614946
FOXN2	0.004437956
FOXN3	0.000434525
FOXN3-AS1	-0.006271248
FOXN4	-0.033700857
FOXO1	0.010805686
FOXO3	-0.000299439
FOXO4	-0.020388132
FOXO6	0.009549885
FOXP1	0.004083445
FOXP2	0.020234767
FOXP3	0.013262131
FOXP4	-0.009758913
FOXP4-AS1	-0.01420578
FOXQ1	0.015222449
FOXRED1	-0.005427621
FOXRED2	0.00161106
FOXS1	0.0060011
FPGS	0.004999305
FPGT	0.00885765
FPGT-TNNI3K	0.025743474
FPR1	0.004260281
FPR2	0.019311225
FPR3	0.015744587
FRA10AC1	0.003789089
FRAS1	-0.000588007
FRAT1	0.002728556
FRAT2	0.00150373
FREM1	-0.037312518
FREM2	-0.01499231
FREM3	-0.06468643
FRG1	0.001466145
FRG2C	-0.018596258
FRGCA	0.015301016
FRK	0.001803825
FRMD1	-0.085137137
FRMD3	-0.017290071
FRMD4A	-0.015249686
FRMD4B	-0.001723827
FRMD5	-0.006007863
FRMD6	0.017815369
FRMD6-AS1	0.011160696
FRMD6-AS2	-0.066891937
FRMD7	0.114186164
FRMD8	-0.00589234
FRMD8P1	-0.015849483
FRMPD1	-0.034229176
FRMPD2	-0.076040326
FRMPD3	0.01240355
FRMPD4	-0.064874558
FRRS1	0.008901327
FRRS1L	-0.044383056
FRS2	0.00933347
FRS3	-0.016171196
FRY	-0.002902609
FRYL	0.004844107
FRZB	-0.027521844
FSCB	-0.009197006
FSCN1	0.014737668
FSCN2	-0.024983928
FSCN3	-0.019303425
FSD1	-0.01778875
FSD1L	0.004423315
FSD2	-0.064578726
FSHR	0.084250706
FSIP1	0.006244546
FSIP2	0.062677755
FSIP2-AS1	0.011948025
FSIP2-AS2	0.035500149
FST	0.062668712
FSTL1	0.005385154
FSTL3	0.006181339
FSTL4	0.011798547
FSTL5	-0.165665415
FTCD	0.025586217
FTCDNL1	-0.021046646
FTH1	-0.000737496
FTL	-0.010975287
FTO	0.006389888
FTSJ1	0.005913249
FTSJ3	0.005020285
FTX	0.004341058
FUBP1	-0.006585597
FUBP3	0.001016586
FUCA1	0.00398236
FUCA2	0.011901941
FUNDC1	-0.005644564
FUNDC2	-0.010078429
FUOM	0.000435338
FURIN	0.009131019
FUS	0.002313339
FUT1	0.005535937
FUT10	-0.003551294
FUT11	0.005508869
FUT2	0.016632283
FUT3	0.022075832
FUT4	0.000170143
FUT5	-0.179205762
FUT6	0.038611445
FUT7	0.016421609
FUT8	0.001179785
FUT9	-0.031778351
FUZ	-0.003338458
FXN	0.006561019
FXR1	0.00398206
FXR2	-0.003063805
FXYD1	0.003806082
FXYD2	-0.040388825
FXYD3	0.003713998
FXYD4	0.03409539
FXYD5	0.00395954
FXYD6	-0.021317662
FXYD7	-0.057020605
FYB1	0.002902269
FYB2	0.005206838
FYCO1	-0.007763191
FYN	-0.013826372
FYTTD1	0.009876994
FZD1	0.018371997
FZD10	-0.100269602
FZD10-AS1	-0.094984809
FZD2	-0.001907017
FZD3	-0.008669145
FZD4	-0.014464475
FZD4-DT	-0.002195553
FZD5	-0.005505797
FZD6	0.00419761
FZD7	-0.017167967
FZD8	0.029163421
FZD9	0.002933004
FZR1	0.010530347
G0S2	0.015702389
G2E3	0.014967362
G2E3-AS1	0.074790409
G3BP1	0.010791401
G3BP2	0.015567988
G6PC	0.044302359
G6PC2	0.067163412
G6PC3	0.008169407
G6PD	-0.01221206
GAA	0.012404697
GAB1	-0.00653828
GAB2	-0.020550787
GAB3	-0.002912597
GABARAP	-0.004496008
GABARAPL1	-0.000525324
GABARAPL2	0.000442922
GABBR1	-0.002556189
GABBR2	-0.000970764
GABPA	0.005644962
GABPB1	-0.009007798
GABPB2	-0.012977462
GABRA1	0.078156358
GABRA2	0.109299822
GABRA3	0.036935429
GABRA4	-0.040579698
GABRA5	0.012306677
GABRB1	-0.006923104
GABRB2	0.115869975
GABRB3	-0.068422603
GABRD	0.01153109
GABRE	-0.030065105
GABRG1	0.18370852
GABRG2	0.023993363
GABRG3	0.004995883
GABRP	-0.100898698
GABRQ	0.002406111
GABRR1	0.051033755
GABRR2	0.009688741
GABRR3	0.124940482
GACAT2	0.03937397
GAD1	0.018244664
GADD45A	-0.004289531
GADD45B	0.005473465
GADD45G	0.000186751
GADD45GIP1	0.012354829
GADL1	-0.043887542
GAGE10	-0.05888995
GAK	-0.002527542
GAL	0.031089342
GAL3ST1	-0.125635926
GAL3ST2	0.023131456
GAL3ST3	-0.151036424
GAL3ST4	0.006198314
GALC	0.012824844
GALE	-0.003703746
GALK1	-0.008283696
GALK2	0.000554416
GALM	-0.004989493
GALNS	0.006979845
GALNT1	0.017576397
GALNT10	0.023352669
GALNT11	0.013444414
GALNT12	-0.021106048
GALNT13	0.068687421
GALNT14	0.001324435
GALNT15	0.041363866
GALNT16	-0.086948819
GALNT17	-0.039746346
GALNT18	-0.014855183
GALNT2	0.004358693
GALNT3	-0.000146709
GALNT4	0.011319034
GALNT5	0.043133999
GALNT6	0.00370302
GALNT7	0.001897002
GALNT9	-0.026318401
GALNTL6	-0.03312591
GALR1	-0.076311492
GALR2	-0.015509072
GALR3	-0.014331036
GALT	0.005094412
GAMT	-0.007613115
GAN	0.004691153
GANAB	0.002970106
GANC	-0.009395382
GAP43	0.049574191
GAPDH	-0.011683776
GAPDHS	-0.051969136
GAPLINC	0.012198462
GAPT	-0.001987813
GAPVD1	0.008626225
GAR1	0.007252426
GAREM1	-0.016127221
GAREM2	-0.018334049
GARNL3	0.00698804
GARS	0.012248212
GART	0.000330506
GAS1	0.006427301
GAS1RR	-0.023416764
GAS2	-0.057339493
GAS2L1	0.00927424
GAS2L1P2	0.000464993
GAS2L2	-0.00591577
GAS2L3	-0.012499596
GAS5	-0.004533891
GAS6	0.004079565
GAS6-DT	0.011685727
GAS7	0.001016238
GAS8	-0.006713139
GASK1A	-0.020123151
GASK1B	0.031460495
GAST	0.01850151
GATA1	-0.058278926
GATA2	-0.023050391
GATA3	-0.026399322
GATA3-AS1	0.04388315
GATA4	0.070681355
GATA5	-0.020432249
GATA6	-0.000405867
GATA6-AS1	-0.010082962
GATAD1	-0.007807958
GATAD2A	0.001946037
GATAD2B	-0.0070554
GATB	-0.006290424
GATC	-0.011446423
GATD1	-0.010882674
GATD3A|GATD3B	-0.082500844
GATD3B	-0.003458893
GATM	-0.005703377
GBA	-1.18884E-05
GBA2	0.011009958
GBA3	-0.093362817
GBAP1	-0.021139005
GBE1	0.004513911
GBF1	-0.002928471
GBGT1	-0.001622484
GBP1	0.002389183
GBP1P1	0.000739271
GBP2	-0.001564096
GBP3	0.007582068
GBP4	0.001704419
GBP5	0.013450774
GBP6	0.036939303
GBP7	-0.079577659
GBX2	0.031919317
GCA	-0.002817441
GCAT	0.015858095
GCC1	0.003367805
GCC2	-0.003498834
GCC2-AS1	-0.012121823
GCDH	0.009428803
GCFC2	-0.005859366
GCG	-0.05837748
GCGR	0.014541945
GCH1	0.037803786
GCHFR	-0.00159002
GCK	-0.00228261
GCKR	0.017619381
GCLC	0.006332737
GCLM	0.01119015
GCM1	0.054621354
GCN1	-0.005510311
GCNA	-0.017657649
GCNT1	0.016308122
GCNT2	-0.023649125
GCNT3	0.056452048
GCNT4	-0.025780149
GCOM1	-0.013702405
GCSAM	-0.011618164
GCSAML	-0.008718303
GCSH	0.006108229
GDA	0.025356728
GDAP1	-0.004135942
GDAP1L1	-0.14579219
GDAP2	-0.003409183
GDE1	-0.00394518
GDF1|CERS1	-0.022604011
GDF10	-0.032917398
GDF11	-0.01071462
GDF15	-0.009318966
GDF3	0.036419087
GDF5	-0.065644583
GDF5OS	0.037313214
GDF6	0.034144115
GDF7	-0.06315925
GDF9	0.003821935
GDI1	-0.004096429
GDI2	0.003599203
GDNF	0.069713448
GDPD1	-0.007499627
GDPD2	0.042385629
GDPD3	-0.016352659
GDPD4	5.19425E-05
GDPD5	-0.002393044
GDPGP1	0.000327583
GEM	0.003524925
GEMIN2	0.003219281
GEMIN4	0.00740156
GEMIN5	0.00915441
GEMIN6	-0.01696101
GEMIN7	-0.003715326
GEMIN7-AS1	0.001239712
GEMIN8	-0.008791934
GEN1	-0.000834557
GET4	0.004383362
GFAP	0.151151714
GFER	-0.01151491
GFI1	-0.00443938
GFI1B	-0.094679906
GFM1	0.000131646
GFM2	-0.003157214
GFOD1	-0.015115306
GFOD2	-0.006673471
GFPT1	0.004387673
GFPT2	0.030477241
GFRA1	-0.048852164
GFRA2	-0.002870449
GFRA3	0.003093973
GGA1	-0.000143442
GGA2	-0.007502214
GGA3	0.006121387
GGACT	0.01022611
GGCT	0.006971327
GGCX	-0.000429181
GGH	-0.002592211
GGN	-0.032907234
GGNBP1	-0.025400509
GGNBP2	-0.002234723
GGPS1	0.001788754
GGT1	-0.015348579
GGT2	-0.053434345
GGT3P	-0.090794694
GGT5	0.018212925
GGT6	-0.043365068
GGT7	-0.008218548
GGTA1P	0.01292702
GGTLC1	-0.047456858
GGTLC2	-0.028899399
GGTLC3	-0.062120246
GH1	-0.050084194
GHDC	-0.008259054
GHET1	-0.001156394
GHITM	0.002875359
GHR	0.046624234
GHRHR	0.002014127
GHRL	-0.014646438
GHRLOS	-0.00806138
GHSR	0.014600674
GID4	-0.005347261
GID8	-0.003707178
GIGYF1	-0.00340277
GIGYF2	-0.007730014
GIMAP1	-0.001233691
GIMAP2	0.015006999
GIMAP4	0.00154939
GIMAP5	-0.003283733
GIMAP6	-0.002301852
GIMAP7	-0.003328845
GIMAP8	0.00448818
GIN1	-0.002662836
GINM1	0.013026705
GINS1	-0.001857471
GINS2	-0.006085885
GINS3	0.005890276
GINS4	0.005113529
GIPC1	0.004224235
GIPC2	-0.024540508
GIPC3	-0.010885723
GIPR	0.025319668
GIT1	-0.001688571
GIT2	-0.002725419
GJA1	0.006825659
GJA3	0.000220973
GJA4	0.001735568
GJA5	0.011844696
GJB1	-0.046823974
GJB2	0.063545803
GJB3	0.027578323
GJB4	0.072774302
GJB5	0.030327658
GJB6	0.052325689
GJB7	-0.044052901
GJC1	-0.025896557
GJC2	-0.017970052
GJC3	-0.069395155
GJD3	0.023703965
GJD4	0.056097167
GK	0.027621487
GK3P	-0.039314984
GK5	-8.08646E-05
GKAP1	-0.01453714
GKN2	-0.06723066
GLA	0.003406698
GLB1	0.005774692
GLB1L	-0.011012116
GLB1L2	-0.029800597
GLB1L3	0.027424903
GLCCI1	-0.021819247
GLCE	0.002939749
GLDC	-0.064782926
GLDN	-0.002795966
GLE1	0.001633138
GLG1	0.007165536
GLI1	0.018559903
GLI2	-0.017009511
GLI3	0.013951482
GLI4	-0.013324704
GLIDR	0.003764883
GLIPR1	0.012749934
GLIPR1L2	-0.080195803
GLIPR2	0.001679696
GLIS1	0.020278315
GLIS2	-0.001818561
GLIS2-AS1	-0.029686478
GLIS3	0.019571202
GLIS3-AS1	0.057434866
GLMN	0.010723898
GLMP	-0.006832366
GLO1	0.009666218
GLOD4	0.002980574
GLOD5	-0.094409266
GLP1R	-0.032671821
GLP2R	-0.088301607
GLRA2	0.042654943
GLRA3	0.036224894
GLRA4	0.035728428
GLRB	0.015132442
GLRX	0.012708483
GLRX2	0.008787582
GLRX3	0.002071548
GLRX5	0.00493167
GLS	0.015348487
GLS2	0.016714326
GLT1D1	-0.054041578
GLT8D1	0.010141247
GLT8D2	0.031355252
GLTP	-0.002409044
GLTPD2	-0.00682887
GLUD1	0.00732804
GLUD1P2	-0.049562137
GLUD1P3	0.007381789
GLUD2	0.008746013
GLUL	0.010609927
GLYAT	-0.092671064
GLYATL1	-0.071829882
GLYATL2	0.049115038
GLYCTK	-0.012891657
GLYR1	-0.01066748
GM2A	0.018413512
GMCL1	-0.011778066
GMCL2	-0.048417745
GMDS	0.011233217
GMEB1	-0.005111991
GMEB2	-0.006591409
GMFB	0.011739569
GMFG	-0.000856212
GMIP	0.004307313
GML	-0.036266897
GMNC	0.065790001
GMNN	-0.002752624
GMPPA	0.000415061
GMPPB	0.007885087
GMPR	-0.026293788
GMPR2	0.004681542
GMPS	-0.000180987
GNA11	0.013350767
GNA12	0.013766369
GNA13	0.004473328
GNA14	-0.004508989
GNA15	0.019191552
GNAI1	-0.01122468
GNAI2	0.006997558
GNAI3	-0.000864355
GNAL	-0.015428475
GNAO1	-0.039129914
GNAQ	0.00616007
GNAS	-0.004517089
GNAS-AS1	0.034518875
GNAT1	-0.037410569
GNAT2	-0.004967231
GNAZ	-0.031798267
GNB1	0.007566648
GNB1L	-0.004460554
GNB2	0.007859545
GNB3	-0.003787042
GNB4	0.01939339
GNB5	-0.012437993
GNE	0.028882322
GNG10	0.012700579
GNG11	0.012281571
GNG12	0.006555817
GNG12-AS1	-0.012469398
GNG2	-0.001079668
GNG3	0.015537571
GNG4	-0.079457303
GNG5	-6.961E-05
GNG7	-0.021687912
GNG8	-0.057344157
GNGT1	0.009803012
GNGT2	0.001131496
GNL1	0.000866411
GNL2	-0.003689106
GNL3	0.005144888
GNL3L	-0.011350804
GNLY	-0.009819646
GNMT|CNPY3-GNMT	-0.009139278
GNPAT	0.001131633
GNPDA1	-0.000688332
GNPDA2	0.022242279
GNPNAT1	0.011302495
GNPTAB	-9.82987E-06
GNPTG	-0.006943002
GNRH1	-0.000941655
GNRH2	0.013595571
GNRHR	0.038777816
GNRHR2	0.015073988
GNS	0.004702046
GOLGA1	0.005298453
GOLGA2	0.011010432
GOLGA2P5	-0.034309378
GOLGA2P7	-0.032321563
GOLGA3	0.003166203
GOLGA4	0.008102095
GOLGA5	0.009275375
GOLGA6A	-0.035546154
GOLGA6B	-0.010597125
GOLGA6L10|GOLGA6L19	-0.033756193
GOLGA6L3	-0.058723254
GOLGA6L4	0.032605324
GOLGA6L9	0.015225551
GOLGA7	0.006591736
GOLGA7B	-0.014155564
GOLGA8A	-0.00766887
GOLGA8B	-0.020384475
GOLGA8G	0.191792877
GOLGA8H	-0.010235293
GOLGA8IP	-0.073799226
GOLGA8K	-0.055622847
GOLGA8M	-0.047306616
GOLGA8N	0.01396055
GOLGA8O	-0.020288726
GOLGA8Q|GOLGA8O	-0.05800411
GOLGA8R	-0.009272578
GOLGA8S	0.0128178
GOLGA8T|GOLGA8K	-0.089147771
GOLGB1	-0.003945017
GOLIM4	0.013297632
GOLM1	0.025096718
GOLPH3	0.020037427
GOLPH3L	-0.008999333
GOLT1A	-0.049049496
GOLT1B	0.015875878
GON4L	-0.007580076
GON7	0.004490481
GOPC	0.010788894
GORAB	0.00349128
GORASP1	0.009049123
GORASP2	-0.00049217
GOSR1	-0.001870709
GOSR2	0.000428991
GOT1	0.002762915
GOT1L1	0.029255855
GOT2	0.013847639
GP1BA	-0.070188929
GP2	0.002124609
GP5	-0.00282769
GP6	-0.032391698
GP9	-0.048940549
GPA33	-0.071668941
GPAA1	-0.008433243
GPALPP1	-0.001375982
GPAM	-0.008959784
GPANK1	-0.004921904
GPAT2	0.036005324
GPAT3	0.002048762
GPAT4	-0.002639307
GPATCH1	-0.007091263
GPATCH11	-0.00901646
GPATCH2	0.003867594
GPATCH2L	0.004942224
GPATCH3	-0.005190003
GPATCH4	-0.000274784
GPATCH8	0.003430181
GPBAR1	-0.008139578
GPBP1	0.000651503
GPBP1L1	0.003510711
GPC1	0.006094959
GPC2	0.0094227
GPC3	0.015618827
GPC4	-0.017510043
GPC5	-0.029219661
GPC5-AS1	-0.062705195
GPC6	0.050512504
GPCPD1	0.011071999
GPD1	-0.07537376
GPD1L	-0.008309133
GPD2	-0.002206089
GPER1	-0.015795558
GPHA2	-0.07658036
GPHN	0.005481853
GPI	0.003138485
GPIHBP1	-0.056422089
GPKOW	-0.005543849
GPLD1	-0.02691646
GPM6A	-0.144029056
GPM6B	0.030321618
GPN1	-0.005782906
GPN2	-0.001316156
GPN3	-0.000931267
GPNMB	0.004333986
GPR1	0.01993371
GPR107	0.004226131
GPR108	0.007546973
GPR12	-0.008309324
GPR132	-0.001638204
GPR135	-0.002977626
GPR137	-0.004035796
GPR137B	0.004103539
GPR137C	0.01639337
GPR141	0.031136362
GPR142	0.002289633
GPR143	-0.038379032
GPR146	-0.005811024
GPR149	-0.052796778
GPR15	-0.013826069
GPR150	0.020082979
GPR153	0.028369704
GPR155	0.029414976
GPR156	-0.02138614
GPR157	-0.007957535
GPR158	-0.032665267
GPR160	0.012406986
GPR161	-0.031686256
GPR162	-0.017855183
GPR17	-0.026544661
GPR171	-0.000711892
GPR173	-0.030425629
GPR174	-0.013737027
GPR176	0.015233615
GPR179	-0.051300472
GPR18	0.017360586
GPR180	0.021776828
GPR182	-0.03415801
GPR183	0.016578378
GPR19	-0.045001236
GPR20	-0.052427619
GPR21|RABGAP1	0.00515191
GPR22	0.085328626
GPR25	-0.026778802
GPR27	-0.022224957
GPR3	0.011527296
GPR31	-0.050148029
GPR33	-0.007957788
GPR34	0.015766453
GPR35	-0.046117794
GPR37	0.071243836
GPR37L1	-0.018477454
GPR39	-0.024166912
GPR4	0.022506069
GPR42	0.015191544
GPR50	-0.013896561
GPR52	-0.007731907
GPR55	-0.006932012
GPR61	-0.062121164
GPR62	0.007443498
GPR63	0.015094999
GPR65	0.007282837
GPR68	0.031268801
GPR75	-0.020203982
GPR75-ASB3	-0.00384297
GPR78	0.001931864
GPR82	0.006474643
GPR83	0.002070292
GPR84	0.014061992
GPR85	0.003101486
GPR87	0.052110826
GPR88	0.002763322
GPR89A	-0.003581036
GPR89B	-0.007087795
GPRACR	-0.011785498
GPRASP1	-0.013226407
GPRASP2|ARMCX5-GPRASP2	-0.008036407
GPRC5A	-0.037415335
GPRC5B	-0.010458213
GPRC5C	0.004610067
GPRC5D	0.012889686
GPRC5D-AS1	0.002293226
GPRC6A	0.027314582
GPRIN1	0.018992318
GPRIN2	-0.084290508
GPRIN3	0.001401038
GPS1	0.004999027
GPS2	-0.006496868
GPSM1	0.007766834
GPSM2	-0.018089174
GPSM3	-0.001791744
GPT	-0.033868049
GPT2	0.008407317
GPX1	0.001048833
GPX2	0.003192635
GPX3	0.00560027
GPX4	0.011438924
GPX7	0.015618307
GPX8	0.024438796
GRAMD1A	-0.005919933
GRAMD1B	-0.008414081
GRAMD1C	-0.017591647
GRAMD2A	-0.049171706
GRAMD2B	0.007825661
GRAMD4	-0.008956968
GRAP	-0.010313197
GRAP2	-0.017369164
GRAPL	0.01339239
GRASP	-0.005775605
GRB10	0.010010329
GRB14	-0.075997161
GRB2	0.01100482
GRB7	-0.004654442
GREB1	-0.027323383
GREB1L	0.001685934
GREM1	0.049720264
GREM2	-0.057283144
GRHL1	-0.003257448
GRHL2	-0.004495759
GRHL3	-0.01962214
GRHPR	0.018263026
GRIA1	-0.087182762
GRIA2	0.046450796
GRIA3	0.059321536
GRIA4	0.05459981
GRID1	0.01558736
GRID2	0.055318216
GRID2IP	-0.04132386
GRIK1	0.03060793
GRIK2	0.0650639
GRIK3	-0.045827443
GRIK4	-0.042314068
GRIK5	-0.057336763
GRIN1	0.044186098
GRIN2A	0.008071983
GRIN2B	-0.150320687
GRIN2C	0.063040498
GRIN2D	0.03215488
GRIN3A	0.02308342
GRIN3B	0.0134138
GRINA	0.004004361
GRIP1	0.006645437
GRIP2	0.019258511
GRIPAP1	-0.009317589
GRK1	-0.058186862
GRK2	-0.009770769
GRK3	0.007301203
GRK4	-0.007165148
GRK5	-0.000128751
GRK6	-0.000744009
GRK7	-0.036533634
GRM1	0.00013762
GRM2	-0.027441692
GRM3	0.080506337
GRM4	0.074940155
GRM5	0.028191984
GRM5-AS1	-0.178268396
GRM6	-0.081507595
GRM7	-0.006323632
GRM7-AS1	0.044647655
GRM8	-0.029933739
GRN	0.003703835
GRP	0.054222266
GRPEL1	-0.00201193
GRPEL2	0.005667424
GRPEL2-AS1	0.015546562
GRPR	-0.008686457
GRSF1	0.008885845
GRTP1	0.029361253
GRWD1	0.00042444
GRXCR2	0.01360864
GS1-124K5.11	-0.01084355
GS1-124K5.4	0.005056443
GS1-24F4.2	-0.022225869
GS1-594A7.3	-0.076134458
GS1-600G8.3	0.073173655
GSAP	-0.010283892
GSC	-0.037564946
GSDMA	0.059501616
GSDMB	-0.010725255
GSDMC	0.004499981
GSDMD	-0.00124525
GSDME	-0.009351635
GSE1	-0.002296791
GSG1	-0.139001489
GSG1L	-0.054385592
GSK3A	0.00717611
GSK3B	-0.006669676
GSKIP	0.011928668
GSN	-0.002846688
GSN-AS1	0.028788869
GSPT1	-0.002364108
GSPT2	0.014883237
GSR	-0.020302423
GSS	-0.001292523
GSTA1	-0.003115922
GSTA2	0.017931099
GSTA3	0.000395236
GSTA4	-0.011868843
GSTCD	-0.000709423
GSTK1	-0.006762572
GSTM1	0.05050673
GSTM2	-0.017408233
GSTM3	-0.010622443
GSTM4	0.001593403
GSTM5	0.022141913
GSTO1	0.010744066
GSTO2	0.016990847
GSTP1	-0.004846151
GSTT2	0.024965581
GSTT2B	-0.00720797
GSTT4	-0.038241319
GSTZ1	-0.000663973
GTDC1	-0.008766749
GTF2A1	0.0086094
GTF2A1L	-0.023378301
GTF2A2	0.008489051
GTF2B	-0.00200117
GTF2E1	-0.007030227
GTF2E2	-0.008262238
GTF2F1	0.007488768
GTF2F2	0.007685312
GTF2H1	-0.007697153
GTF2H2|GTF2H2C	-0.020659644
GTF2H2C	-0.011159861
GTF2H3	-0.001542043
GTF2H4	-0.002439602
GTF2H5	-0.003747349
GTF2I	-0.005741355
GTF2IP1	-0.01047112
GTF2IP4	-0.006978579
GTF2IRD1	0.000932193
GTF2IRD1P1	-0.038753547
GTF2IRD2	-0.025245977
GTF2IRD2B	-0.02148751
GTF3A	0.004894348
GTF3C1	0.006460277
GTF3C2	-0.010350022
GTF3C2-AS1	-0.029123296
GTF3C3	0.001107114
GTF3C4	0.00757674
GTF3C5	0.004650736
GTF3C6	0.004865685
GTPBP1	0.002328528
GTPBP10|LOC101927446	0.000591508
GTPBP2	-0.00299439
GTPBP3	0.010779479
GTPBP4	-0.00498264
GTPBP6	0.008903664
GTPBP8	0.006993368
GTSCR1	-0.008062461
GTSE1	-0.002039508
GTSE1-DT	0.005402568
GTSF1	0.063359427
GTSF1L	-0.037777404
GUCA1A	0.038753352
GUCA1B	-0.019112605
GUCA2A	0.025597807
GUCA2B	-0.082091762
GUCD1	-0.007047969
GUCY1A1	0.014520399
GUCY1A2	0.009926623
GUCY1B1	0.019157173
GUCY1B2	0.080427566
GUCY2C	-0.009713348
GUCY2D	0.001880486
GUCY2F	0.054997434
GUCY2GP	-0.069173886
GUF1	0.015363345
GUK1	0.003481474
GULP1	0.032371339
GUSB	-0.002079335
GUSBP1	0.016522536
GUSBP11	-0.026137379
GUSBP2	-0.000496306
GUSBP3	-0.031016674
GUSBP5	-0.009267078
GVINP1	-0.006387283
GVQW2	-0.018895033
GVQW3	-0.016568667
GXYLT1	-0.000284523
GXYLT2	0.033363142
GYG1	-0.002183792
GYG2	-0.033863074
GYG2P1	-0.002166183
GYPA	-0.02172663
GYPB	0.022775388
GYPC	-0.001151609
GYPE	-0.049392731
GYS1	-0.001141044
GYS2	-0.040209856
GZF1	0.00021457
GZMA	-0.000808313
GZMB	-0.002004133
GZMH	-0.019310722
GZMK	-0.016334426
GZMM	-0.013657315
H19	0.008659497
H1F0	-0.012041122
H1FNT	-0.108381349
H1FX	-0.013958816
H2AFJ	-0.010030344
H2AFV	-8.95142E-05
H2AFX	-0.007883267
H2AFY	-0.000773381
H2AFY2	0.003087972
H2AFZ	0.00667403
H2BFM	0.008131523
H2BFS	0.036003781
H2BFWT	-0.005962614
H3F3A	-0.001895211
H3F3B	0.002490107
H3F3C	-0.011361807
H6PD	0.007353513
HAAO	-0.018871322
HABP2	-0.015733245
HABP4	-0.007024684
HACD1	-0.032304442
HACD2	-0.006193896
HACD3	0.000839401
HACD4	0.006291384
HACE1	0.003007221
HACL1	0.000636628
HADH	-0.008574804
HADHA	-0.002250032
HADHB	-1.55072E-06
HAGH	-0.013363502
HAGHL	0.026564679
HAGLR	0.002539557
HAL	-0.01256495
HAMP	-0.007089737
HAND1	-0.03490886
HAND2	0.033515542
HAND2-AS1	-0.000499007
HAO1	-0.005173496
HAO2	-0.025824758
HAP1	-0.025762322
HAPLN1	0.063202845
HAPLN2	0.02919644
HAPLN3	0.006029155
HAR1B	0.018339472
HARBI1	0.004423464
HARS	0.002902298
HARS2	0.001143148
HAS1	0.034199656
HAS2	0.009606068
HAS3	0.021937014
HASPIN	0.002190894
HAT1	4.71352E-05
HAUS1	0.008879487
HAUS2	-0.001739516
HAUS3	-0.00687641
HAUS4	0.011883885
HAUS5	0.001084195
HAUS6	-0.004526532
HAUS7	0.000482811
HAUS8	0.007070777
HAVCR1	0.025539045
HAVCR2	0.009419061
HAX1	-0.013869588
HBA1	-0.017464823
HBA2	-0.018069234
HBB	-0.00344144
HBD	-0.014733465
HBE1	-0.033809455
HBEGF	0.009211474
HBG2	-0.048890501
HBM	-0.080537525
HBP1	0.004755247
HBQ1	0.000600159
HBS1L	0.007530683
HBZ	0.024252671
HCAR1	-0.076312262
HCAR2	0.016387877
HCAR3	0.014461964
HCCAT5	-0.013699107
HCCS	0.011369221
HCFC1	0.003640429
HCFC1R1	-0.006438486
HCFC2	0.002512264
HCG11	0.028030317
HCG14	-0.016128802
HCG17	0.01716862
HCG20	-0.040330728
HCG2040054	-0.007366503
HCG22	-0.002514057
HCG23|TSBP1-AS1	0.00743569
HCG25	-0.010175486
HCG27	0.001320135
HCG9	0.038452888
HCK	0.011088773
HCLS1	-0.003925065
HCN1	-0.011342082
HCN2	0.011083984
HCN3	0.010398983
HCN4	0.008844623
HCP5	0.021733568
HCP5B	-0.001815322
HCRT	-0.016309226
HCRTR1	-0.038411191
HCRTR2	-0.071955724
HCST	0.003488019
HDAC1	-0.000595887
HDAC10	0.008856116
HDAC11	-0.017249392
HDAC11-AS1	-0.022772989
HDAC2	0.008221742
HDAC2-AS2	0.015733947
HDAC3	0.002073518
HDAC4	-0.009980456
HDAC4-AS1	0.006626132
HDAC5	-0.009498275
HDAC6	-0.010816977
HDAC7	-0.006819241
HDAC8	-0.008377695
HDAC9	-0.02463789
HDC	-0.012760158
HDDC2	0.002383995
HDDC3	0.001397394
HDGF	-0.010173546
HDGFL1	0.029378071
HDGFL2	0.010208949
HDGFL3	0.005725077
HDHD2	-0.00691258
HDHD3	0.000520384
HDHD5	0.000811481
HDHD5-AS1	-0.008718475
HDLBP	0.002077015
HDX	0.019053525
HEATR1	-0.000802949
HEATR3	0.015370335
HEATR4	-0.014605051
HEATR5A	0.018667041
HEATR5B	-0.010962339
HEATR6	0.005767752
HEATR9	-0.006310964
HEBP1	-0.007622724
HEBP2	0.008685416
HECA	0.010840046
HECTD1	0.009780822
HECTD2	0.013450237
HECTD3	0.006332062
HECTD4	-0.004890848
HECW1	0.001289396
HECW1-IT1	0.008908627
HECW2	0.013574996
HEG1	0.000462596
HEIH	0.005619806
HELB	-0.001843111
HELLS	-0.003228191
HELQ	0.003064295
HELT	0.001394076
HELZ	0.005667952
HELZ2	0.012802601
HEMGN	-0.06463912
HEMK1	-0.00815555
HENMT1	0.02365463
HEPACAM	-0.080934582
HEPACAM2	-0.159519004
HEPH	0.0296166
HEPHL1	0.002427238
HEPN1	-0.025326319
HERC1	-0.003449063
HERC2	-0.00897136
HERC2P2	0.003329655
HERC2P3	-0.065840802
HERC2P9	-0.014301832
HERC3	-0.001312362
HERC4	-0.000389766
HERC5	0.017312542
HERC6	0.017724142
HERPUD1	0.006022079
HERPUD2	-0.001074169
HES1	-0.001803513
HES2	-0.022716333
HES4	0.029661575
HES5	-0.018411998
HES6	0.016294217
HES7	0.007419976
HESX1	-0.003510433
HEXA	0.002206087
HEXA-AS1	-0.013202261
HEXB	0.009093774
HEXD	-0.002936886
HEXIM1	0.008482991
HEXIM2	-0.025010257
HEY1	-0.009714508
HEY2	0.01291646
HEYL	0.009597469
HFE	0.017583793
HFM1	-0.021300557
HGC6.3	-0.065965682
HGD	-0.106427399
HGF	-0.002921326
HGFAC	-0.017355636
HGH1	-0.008762268
HGS	0.002738128
HGSNAT	0.009400342
HHAT	-0.009744883
HHATL	0.052064973
HHEX	-0.018091621
HHIP	-0.0473481
HHIP-AS1	-0.033105437
HHIPL1	0.043946812
HHIPL2	0.00820158
HHLA1	-0.028469471
HHLA2	-0.004622179
HHLA3	-0.022066907
HIBADH	-0.006602855
HIBCH	0.007880763
HIC1	0.017305972
HIC2	-0.013765641
HID1	-0.023855938
HID1-AS1	-0.048496641
HIF1A	0.010868774
HIF1A-AS1	0.005504116
HIF1AN	-0.010617781
HIF3A	-0.057266746
HIGD1A	0.011516241
HIGD1B	-0.030210205
HIGD1C	0.014672741
HIGD2A	0.002636851
HIGD2B	0.040993589
HIKESHI	0.000783623
HILPDA	0.010221579
HINFP	-0.011270652
HINT1	0.004865739
HINT2	0.00891589
HINT3	0.007586915
HIP1	-0.013308743
HIP1R	-0.00382317
HIPK1	0.002439318
HIPK1-AS1	-0.009765515
HIPK2	-0.008343983
HIPK3	0.002551577
HIPK4	-0.033834907
HIRA	-0.001346369
HIRIP3	-0.00202221
HIST1H1A	0.028952954
HIST1H1B	-0.002058133
HIST1H1C	-0.008241739
HIST1H1D	-0.018678441
HIST1H1E	-0.004413127
HIST1H1T	-0.025490447
HIST1H2AB	-0.002116228
HIST1H2AC	-0.003754123
HIST1H2AD	-0.009601863
HIST1H2AE	-0.000564545
HIST1H2AG	0.001509597
HIST1H2AH	0.00538771
HIST1H2AI	0.008526397
HIST1H2AJ	0.008847938
HIST1H2AK	-0.000677728
HIST1H2AL	0.026182206
HIST1H2AM	-0.011182093
HIST1H2BB	0.002261311
HIST1H2BC	-0.004448799
HIST1H2BD	-0.000993212
HIST1H2BE	0.016010051
HIST1H2BF	-0.01053857
HIST1H2BG	0.001719622
HIST1H2BH	-0.021339568
HIST1H2BI	-0.012000459
HIST1H2BJ	0.002859002
HIST1H2BK	0.005094146
HIST1H2BL	0.010768625
HIST1H2BM	0.007974662
HIST1H2BN	0.010605695
HIST1H2BO	0.00132033
HIST1H3A	-0.008237889
HIST1H3B	-0.004654543
HIST1H3C	-0.00067175
HIST1H3D	-0.0054288
HIST1H3E	-0.005629513
HIST1H3F	-0.014087797
HIST1H3G	-0.019056543
HIST1H3H	0.018746751
HIST1H3I	0.026085706
HIST1H3J	0.038551735
HIST1H4A	0.003447326
HIST1H4B	-0.003259018
HIST1H4C	-0.009023423
HIST1H4D	0.005201703
HIST1H4E	-0.012415877
HIST1H4F	-0.015565931
HIST1H4H	-0.000335517
HIST1H4I	-0.007648836
HIST1H4J	0.015279457
HIST1H4K	0.013616896
HIST1H4L	0.030706444
HIST2H2AA3	-0.013109739
HIST2H2AA4	-0.032207568
HIST2H2AB	-0.018157063
HIST2H2AC	-0.008170003
HIST2H2BC	-0.005223524
HIST2H2BE	-0.013642592
HIST2H2BF	-0.013511163
HIST2H3A	-3.90787E-05
HIST2H3C	-0.036322454
HIST2H3D	-0.039303984
HIST2H4A	-0.050077806
HIST2H4B	-0.076938797
HIST3H2A	0.008206582
HIST3H2BB	0.008720387
HIST4H4	-0.019643104
HIVEP1	0.003666844
HIVEP2	0.018296872
HIVEP3	-0.014532687
HJURP	-0.01064805
HJV	-0.057097539
HK1	-0.005858098
HK2	-0.006470083
HK3	0.009787556
HKDC1	0.022032589
HLA-A	0.003881923
HLA-B	0.008296719
HLA-C	0.003043562
HLA-DMA	0.006368171
HLA-DMB	0.009666116
HLA-DOA	-0.003398807
HLA-DOB	-0.001034592
HLA-DPA1	0.00737374
HLA-DPB1	0.004844199
HLA-DPB2	-0.027693769
HLA-DQA1	0.016354569
HLA-DQA1|HLA-DQA2	0.012637118
HLA-DQB1	0.015485813
HLA-DQB1-AS1	-0.079191751
HLA-DQB2	0.008027632
HLA-DRA	0.009518711
HLA-DRB1	0.015921629
HLA-DRB5	-0.003457352
HLA-DRB6	0.039621557
HLA-E	0.002411966
HLA-F	0.004308347
HLA-F-AS1	0.006698816
HLA-G	-0.031478491
HLA-J	0.000447511
HLA-L	0.013603681
HLA-V	-0.035331173
HLCS	-0.002469359
HLF	0.011020873
HLTF	0.007647431
HLX	0.021341583
HLX-AS1	-0.027500122
HM13	0.002172095
HM13-AS1	-0.039640024
HMBOX1	-0.012307232
HMBS	-0.001155948
HMCES	-0.014258162
HMCN1	0.014710402
HMCN2	-0.011095738
HMG20A	-0.003672055
HMG20B	0.016963696
HMGA1	0.005579503
HMGA2	0.023993734
HMGA2-AS1	-0.022908219
HMGB1	0.004126642
HMGB2	-0.005592887
HMGB3	0.011023319
HMGCL	-0.002122434
HMGCLL1	-0.060656997
HMGCR	0.007140857
HMGCS1	0.032585562
HMGCS2	-0.025355292
HMGN1	-0.002985604
HMGN2	-0.002391203
HMGN3	0.009130907
HMGN3-AS1	0.02422089
HMGN4	0.005753871
HMGN5	0.009269232
HMGXB3	0.008888545
HMGXB4	-0.002351207
HMHB1	0.022248959
HMMR	0.011648285
HMOX1	0.008721534
HMOX2	-0.002271123
HMSD	0.032899371
HMX1	-0.12556461
HMX2	-0.003302047
HNF1A	-0.131519743
HNF1A-AS1	-0.109201336
HNF1B	-0.058139064
HNF4A	-0.092168408
HNF4G	-0.020340404
HNMT	0.002804787
HNRNPA0	0.003378333
HNRNPA1	0.002237133
HNRNPA1L2	0.009269476
HNRNPA1P33	-0.085203799
HNRNPA2B1	0.004517548
HNRNPA3	-0.00029863
HNRNPAB	0.010687703
HNRNPC	0.003417145
HNRNPCL1	0.054081676
HNRNPCL3	-0.004158
HNRNPD	0.005176419
HNRNPDL	0.007333472
HNRNPF	-0.003005091
HNRNPH1	0.010456774
HNRNPH2	-0.002293371
HNRNPH3	0.001492174
HNRNPK	0.002722349
HNRNPKP3	-0.037092164
HNRNPL	0.003979067
HNRNPLL	0.000453778
HNRNPM	0.004787798
HNRNPR	0.003105752
HNRNPU	-0.000128396
HNRNPUL1	-0.004004954
HNRNPUL2	-0.002468667
HNRNPUL2-BSCL2	0.019907316
HOGA1	-0.035911473
HOMER1	-0.00560829
HOMER2	-0.041293884
HOMER3	0.003255439
HOMER3-AS1	0.01902631
HOMEZ	-0.002467776
HOOK1	0.004885633
HOOK2	0.013373861
HOOK3	0.013958258
HOPX	0.003874887
HORMAD1	0.011063919
HORMAD2	-0.01544512
HOTAIR	-0.035959519
HOTAIRM1	0.025097878
HOXA-AS3	-0.045784719
HOXA1	0.013656382
HOXA10	0.046991802
HOXA10-AS	0.026914787
HOXA11	0.018253493
HOXA11-AS	-0.004232079
HOXA13	-0.08362449
HOXA2	0.012683342
HOXA3	0.010453823
HOXA4	-0.006316526
HOXA5	-0.009559996
HOXA6	-0.016983322
HOXA7	-0.000867037
HOXA9	0.065689158
HOXB-AS1	0.032016324
HOXB-AS3	0.00400369
HOXB1	0.081981201
HOXB13	-0.033380434
HOXB2	0.004999755
HOXB3	0.014329373
HOXB4	0.005883861
HOXB5	-0.005644805
HOXB6	-0.002542182
HOXB7	0.016744016
HOXB8	-0.032514667
HOXB9	-0.053026508
HOXC-AS1	0.012361602
HOXC-AS2	-0.014905748
HOXC-AS3	-0.005708857
HOXC10	0.010439879
HOXC11	0.01124443
HOXC12	-0.010983334
HOXC13	0.031928392
HOXC13-AS	0.008147137
HOXC4	0.022728937
HOXC5	0.033609728
HOXC6	0.043466987
HOXC8	0.041878138
HOXC9	0.041155796
HOXD1	-0.015453786
HOXD10	0.01977093
HOXD11	0.017116097
HOXD12	-0.002132134
HOXD13	-0.029920206
HOXD3	0.006916696
HOXD4	0.008465046
HOXD8	0.002742639
HOXD9	-0.021882722
HP	0.052396528
HP1BP3	0.004036344
HPCA	0.004383478
HPCAL1	-0.014853635
HPCAL4	-0.047139145
HPD	-0.070740222
HPDL	0.041289358
HPF1	0.000615709
HPGD	0.016478557
HPGDS	0.000924183
HPN	-0.040113031
HPN-AS1	0.078463946
HPR	0.000873102
HPRT1	1.57567E-05
HPS1	-0.005249902
HPS3	-0.007548067
HPS4	-0.003103608
HPS5	-0.01211474
HPS6	-0.004758628
HPSE	0.017768194
HPSE2	-0.041172686
HPX	-0.008701131
HPYR1	-0.015734422
HR	0.040832232
HRAS	-0.0008147
HRAT92	0.000727895
HRC	-0.00707173
HRCT1	-0.040069669
HRG	0.078428018
HRH1	0.035817447
HRH2	-0.000416655
HRH4	-0.015769043
HRK	-0.088867308
HS1BP3	-0.002982634
HS1BP3-IT1	-0.009623762
HS2ST1	0.003921123
HS3ST1	0.012996981
HS3ST2	0.062791453
HS3ST3A1	-0.005327476
HS3ST3B1	0.009534765
HS3ST4	0.028360001
HS3ST5	0.020069312
HS3ST6	-0.012238201
HS6ST1	-0.017776965
HS6ST2	0.016881376
HS6ST3	0.040229693
HSBP1	-0.000440288
HSBP1L1	0.003839351
HSCB	0.00318473
HSD11B1	0.008889958
HSD11B1-AS1	0.021608256
HSD11B1L	-0.006784309
HSD11B2	0.005629559
HSD17B1	-0.006106874
HSD17B10	-0.00299308
HSD17B11	0.002564423
HSD17B12	0.010819971
HSD17B13	-0.017114296
HSD17B14	0.008541518
HSD17B2	-0.018453756
HSD17B3	-0.061665419
HSD17B4	5.989E-05
HSD17B6	-0.009240855
HSD17B7	-0.003261652
HSD17B7P2	0.018921603
HSD17B8	-0.011273122
HSD3B2	-0.083754481
HSD3B7	0.003954188
HSD52	-0.066430294
HSDL1	-0.001706758
HSDL2	0.010691356
HSF1	-0.002716096
HSF2	0.003276584
HSF2BP	-0.017619161
HSF4	-0.003210483
HSF5	-0.034522103
HSFX1	-0.133694912
HSFX2	-0.040913838
HSFY2	0.029748207
HSH2D	0.000416973
HSP90AA1	0.007156668
HSP90AB1	0.000918281
HSP90B1	-0.001864199
HSP90B2P	0.006721896
HSPA12A	-0.01850993
HSPA12B	0.003614564
HSPA13	0.01091291
HSPA14	0.005121966
HSPA1A	0.033806142
HSPA1B	0.019329303
HSPA1L	0.001699239
HSPA2	0.048723944
HSPA4	0.002390561
HSPA4L	0.028247219
HSPA5	0.019001433
HSPA6	0.014201986
HSPA8	-0.005039441
HSPA9	0.003818865
HSPB1	0.007878991
HSPB11	-0.00235564
HSPB2	0.025398704
HSPB3	-0.073661807
HSPB6	-0.050285783
HSPB7	-0.005579479
HSPB8	-0.019998351
HSPB9	-0.007167003
HSPBAP1	0.000178761
HSPBP1	-0.012014019
HSPC324	-0.037196914
HSPD1	0.005336958
HSPE1	0.011824502
HSPE1-MOB4	0.008902066
HSPG2	0.014982735
HSPH1	0.021397786
HTATIP2	-0.004011992
HTATSF1	-0.009857273
HTD2	0.005437207
HTR1A	0.131061162
HTR1B	-0.003048739
HTR1D	-0.00472931
HTR1E	-0.036030501
HTR1F	-0.027557816
HTR2A	0.057121413
HTR2B	0.005984823
HTR2C	0.102939086
HTR3A	0.009742291
HTR3B	0.051272348
HTR3C	-0.130044483
HTR3E	0.004875761
HTR3E-AS1	-0.024308759
HTR4	0.030272539
HTR6	-0.039505577
HTR7	0.008325019
HTR7P1	-0.009726402
HTRA1	0.033304225
HTRA2	-0.005379182
HTRA3	0.027177609
HTRA4	0.0328329
HTT	-0.008114754
HUNK	-0.026325498
HUS1	-0.003766338
HUS1B	0.007547045
HUWE1	-0.007785406
HVCN1	-0.00555717
HYAL1	0.011092079
HYAL2	0.000975922
HYAL3	0.009368142
HYAL4	0.027100196
HYDIN	0.001083512
HYI	0.007124618
HYKK	-0.002006016
HYLS1	-0.007084968
HYOU1	0.002683245
HYPK	-0.004374741
IAH1	-0.002851572
IARS	0.01181003
IARS2	0.002848928
IBA57	-0.00951772
IBA57-DT	-0.045320057
IBSP	0.100394431
IBTK	0.016285054
ICA1	-0.007400833
ICA1L	-0.001024825
ICAM1	0.007826141
ICAM2	-0.001687933
ICAM3	-0.007482155
ICAM4	-0.036513101
ICAM5	0.00923785
ICE1	0.004263329
ICE2	-0.001699416
ICK	0.002668181
ICMT	0.011381132
ICOS	0.012086583
ICOSLG	0.001406308
ID1	-0.00396051
ID2	-0.006709963
ID2-AS1	0.024629722
ID3	0.007701448
ID4	-0.038788552
IDE	0.006777751
IDH1	0.003518818
IDH1-AS1	-0.002723753
IDH2	-0.004702314
IDH3A	0.000435215
IDH3B	0.008373079
IDH3G	-0.002517474
IDI1	0.013019504
IDI2	-0.034529904
IDI2-AS1	-0.02229616
IDNK	1.42713E-05
IDO1	0.003381432
IDO2	0.036201418
IDS	0.000841207
IDUA	-0.011050566
IER2	0.002586246
IER3	0.024657153
IER3-AS1	0.015057034
IER3IP1	0.030707625
IER5	-0.005190471
IER5L	0.012865619
IFFO1	0.007651012
IFFO2	0.013863498
IFI16	0.015640684
IFI27	0.007053546
IFI27L1	0.00337332
IFI27L2	0.013985204
IFI30	0.009254171
IFI35	8.5372E-05
IFI44	0.01147823
IFI44L	0.009863838
IFI6	0.011957462
IFIH1	0.00867201
IFIT1	0.012168765
IFIT1B	0.024286865
IFIT2	0.003468609
IFIT3	0.011024182
IFIT5	0.004311714
IFITM1	0.010796129
IFITM10	-0.018753965
IFITM2	0.015748311
IFITM3	0.011028551
IFITM4P	-0.02154864
IFNA5	-0.055082416
IFNAR1	0.010693154
IFNAR2	0.00470831
IFNB1	-0.03798146
IFNE	-0.082361101
IFNG	0.000151835
IFNG-AS1	0.014367612
IFNGR1	0.008218807
IFNGR2	-0.001006143
IFNL1	-0.012977286
IFNLR1	-0.001869771
IFRD1	0.00479535
IFRD2	0.011163657
IFT122	-0.014449017
IFT140	-0.02800741
IFT172	-0.016296871
IFT20	0.008137748
IFT22	0.004001785
IFT27	-0.008114348
IFT43	-0.000274169
IFT46	-0.009465488
IFT52	-0.006098608
IFT57	-0.00647796
IFT74	-0.009638352
IFT74-AS1	-0.017535497
IFT80	-0.002458653
IFT81	-0.014270061
IFT88	-0.000292775
IGBP1	-0.004922028
IGDCC3	-0.097851179
IGDCC4	0.013444518
IGF1	0.036935101
IGF1R	-0.0021255
IGF2	0.024829522
IGF2-AS	0.105673153
IGF2BP1	-0.02593473
IGF2BP2	0.007687883
IGF2BP2-AS1	0.115802044
IGF2BP3	0.02912183
IGF2R	0.006983671
IGFALS	-0.094240407
IGFBP1	0.06434722
IGFBP2	0.009583452
IGFBP3	0.02201518
IGFBP4	0.013241975
IGFBP5	0.030333303
IGFBP6	-0.002698052
IGFBP7	0.011069566
IGFBP7-AS1	-0.016241913
IGFBPL1	0.018530569
IGFL1	0.053849957
IGFL2	0.075061567
IGFL3	0.097705996
IGFL4	-0.003866622
IGFLR1	0.002465396
IGFN1	-0.09297639
IGHMBP2	-0.002849821
IGIP	0.006673518
IGLL1	0.007684384
IGLL5	-0.011004709
IGLON5	0.032037164
IGSF1	0.051768693
IGSF10	-0.030038191
IGSF11	0.017269814
IGSF21	0.005733335
IGSF22	-0.039304406
IGSF3	-0.0190423
IGSF5	0.002313449
IGSF6	0.013604476
IGSF8	-0.005910831
IGSF9	-0.012671131
IGSF9B	-0.0354654
IHH	-0.057220007
IK	0.002146784
IKBIP	0.01649228
IKBKB	0.004564704
IKBKE	-0.001857452
IKBKG	-0.01209801
IKZF1	-0.007524565
IKZF2	-0.005179945
IKZF3	-0.003705097
IKZF4	0.001180543
IKZF5	0.003403333
IL10	0.010415216
IL10RA	0.007566959
IL10RB	-0.00334929
IL11	0.049098814
IL11RA	-0.001270715
IL12A	-0.049541179
IL12A-AS1	0.021141061
IL12B	-0.096243472
IL12RB1	-0.004082795
IL12RB2	-0.017119665
IL13	-0.074661164
IL13RA1	0.009594028
IL13RA2	-0.016026323
IL15	0.00501798
IL15RA	0.001685265
IL16	-7.97694E-05
IL17A	0.044856012
IL17B	0.001018678
IL17C	0.03761733
IL17D	-0.023587307
IL17RA	-0.001360438
IL17RB	0.011481752
IL17RC	-0.003469397
IL17RD	0.013946975
IL17RE	-0.02540824
IL17REL	-0.057469817
IL18	0.012026777
IL18BP	-0.005736527
IL18R1	-0.016738975
IL18RAP	-0.00147843
IL19	-0.053823762
IL1A	0.023179622
IL1B	0.017178382
IL1F10	0.039821516
IL1R1	0.013173038
IL1R2	0.039013185
IL1RAP	0.015977257
IL1RAPL1	0.103852449
IL1RAPL2	0.050727449
IL1RL1	-0.007969272
IL1RL2	0.03601391
IL1RN	0.055138278
IL2	-0.034223227
IL20	-0.02081088
IL20RA	-0.016017056
IL20RB	-0.005107295
IL21	-0.010408785
IL21-AS1	-0.023385063
IL21R	0.006229832
IL21R-AS1	0.021378644
IL22RA1	-0.002911183
IL22RA2	-0.002996108
IL23A	0.002213887
IL23R	0.018415722
IL24	0.107864853
IL25	0.008393908
IL26	0.086263118
IL27	0.01235064
IL27RA	-0.012241218
IL2RA	0.020475604
IL2RB	-0.003655883
IL2RG	-0.000779387
IL31RA	0.011658397
IL32	0.019265789
IL33	0.005024282
IL34	0.000254742
IL36A	0.069190434
IL36B	0.079357163
IL36G	0.04339273
IL36RN	-0.009687388
IL37	-0.01129798
IL3RA	0.002886944
IL4	-0.026131297
IL4I1	0.013457683
IL4R	0.000397264
IL5	-0.034116406
IL5RA	-0.004135149
IL6	-0.0093223
IL6R	-0.018260275
IL6R-AS1	-0.040655273
IL6ST	-0.000456476
IL7	0.010723502
IL7R	0.02567175
IL9R	-0.0318592
ILDR1	-0.028868508
ILDR2	0.003839226
ILF2	-0.002781274
ILF3	-0.000150575
ILF3-DT	0.008981572
ILK	0.001472969
ILKAP	0.002165158
ILRUN	-0.000275923
ILVBL	0.003987915
IMMP1L	-0.00477443
IMMP2L	-0.017221168
IMMT	-0.001720281
IMP3	-0.000590275
IMP4	-0.0074716
IMPA1	-0.003389035
IMPA2	-0.015237654
IMPACT	-0.002063299
IMPAD1	-0.000185918
IMPDH1	0.005805726
IMPDH2	0.000934016
IMPG1	-0.019313196
IMPG2	-0.000257103
INA	0.048046001
INAFM1	0.011310857
INAFM2	-0.007559276
INAVA	0.007415253
INCA1	-0.038928417
INCENP	-0.005844339
INE1	-0.001173798
INE2	-0.015799497
INF2	0.007342874
ING1	0.007525904
ING2	0.001074715
ING3	-0.000245148
ING4	-0.033338332
ING5	-0.014989236
INGX	0.039501262
INHA	-0.044049367
INHBA	0.036765994
INHBA-AS1	-0.014318554
INHBB	0.009246355
INHBC	-0.072981524
INHBE	-0.042595401
INIP	0.002349616
INKA1	0.011306815
INKA2	0.007053166
INKA2-AS1	0.038271064
INMT	-0.042129976
INMT-MINDY4	-0.095818246
INO80	-0.005359301
INO80B	0.000644919
INO80C	0.013140139
INO80D	0.002730908
INO80E	0.000261284
INPP1	-0.0083022
INPP4A	-0.007468448
INPP4B	-0.010040891
INPP5A	0.001055136
INPP5B	-0.00777108
INPP5D	-0.00803365
INPP5E	0.007135317
INPP5F	0.002508486
INPP5J	-0.020575459
INPP5K	-0.006741808
INPPL1	0.00575057
INSC	0.008121196
INSIG1	0.021558626
INSIG2	-0.006548364
INSL3	0.001065693
INSL4	0.077202375
INSM1	-0.057338393
INSM2	0.055006825
INSR	-0.010274267
INSRR	0.004378373
INSYN1	-0.063814226
INSYN2A	-0.021552145
INSYN2B	0.039948076
INTS1	0.007002299
INTS10	0.004010381
INTS11	-0.00026769
INTS12	0.001563836
INTS13	-0.00961873
INTS14	0.000848943
INTS2	0.011187321
INTS3	-0.016643799
INTS4	-0.005976388
INTS4P1	0.000722858
INTS4P2	-0.059707091
INTS5	-0.002106464
INTS6	0.011818564
INTS6-AS1	0.008660779
INTS6L	0.004267405
INTS6L-AS1	0.008621625
INTS7	-0.00140526
INTS8	-0.001590045
INTS9	-0.015567324
INTU	0.004798895
INVS	-0.002008871
IP6K1	0.004964218
IP6K2	0.000522915
IP6K3	-0.00404331
IPCEF1	-0.018483266
IPMK	0.016547199
IPO11|IPO11-LRRC70	0.000879716
IPO13	0.002443041
IPO4	0.003693123
IPO5	0.009646326
IPO7	-0.000419229
IPO8	-0.008230568
IPO9	-0.007143601
IPO9-AS1	-0.025518946
IPP	-0.002187521
IPPK	0.013018392
IQCA1	0.030225867
IQCA1L	-0.018221714
IQCB1	-0.002989167
IQCC	-0.006975678
IQCD	0.00606841
IQCE	0.004236881
IQCF1	-0.008834634
IQCG	0.014526343
IQCH	0.002716129
IQCH-AS1	-0.013114582
IQCJ	0.009298156
IQCK	-0.006200867
IQCM	0.030267245
IQCN	-0.051756545
IQGAP1	0.008768846
IQGAP2	-0.007430315
IQGAP3	-0.00467004
IQSEC1	0.00727488
IQSEC2	-0.004977297
IQSEC3	0.005021243
IQUB	-0.002325825
IRAK1	-0.000744374
IRAK1BP1	-0.000162949
IRAK2	0.023811176
IRAK3	0.015547937
IRAK4	0.005019773
IREB2	-0.000878009
IRF1	-0.001603685
IRF2	0.002342289
IRF2BP1	-0.000433475
IRF2BP2	-0.002431184
IRF2BPL	0.014395225
IRF3	-0.001262142
IRF4	-0.001222853
IRF5	-0.014068253
IRF6	0.001165259
IRF7	0.001053425
IRF8	-0.001426899
IRF9	0.004386074
IRGM	-0.046076193
IRGQ	0.012197748
IRS1	-0.004165412
IRS2	-0.011454973
IRS4	0.007625667
IRX1	-0.043362359
IRX2	-0.027902424
IRX3	0.003709184
IRX4	0.033858917
IRX5	0.006631921
IRX6	-0.010791047
ISCA1	0.011088567
ISCA2	0.000269751
ISCU	0.000192325
ISG15	0.029544223
ISG20	-0.001714489
ISG20L2	-0.010611728
ISL1	-0.05758393
ISL2	0.005109033
ISLR	0.031040637
ISLR2	0.019137829
ISM1	0.029774548
ISM2	-0.003746083
ISOC1	-0.004667249
ISOC2	0.001526689
IST1	-0.004991753
ISY1	-0.011907777
ISY1-RAB43	-0.042704149
ISYNA1	-0.011795973
ITCH	0.004678349
ITFG1	0.009797476
ITFG2	-0.021848846
ITFG2-AS1	-0.024861014
ITGA1	0.007418263
ITGA10	-0.018859162
ITGA11	0.035453695
ITGA2	0.009665359
ITGA2B	-0.036239139
ITGA3	0.024879984
ITGA4	0.002407151
ITGA5	-0.001343914
ITGA6	0.005275613
ITGA7	-0.026817371
ITGA8	-0.02285301
ITGA9	-0.011160798
ITGA9-AS1	-0.007073789
ITGAD	-0.005314652
ITGAE	-0.01342494
ITGAL	-0.003372214
ITGAM	0.006774738
ITGAV	0.020318885
ITGAX	0.007954801
ITGB1	0.007279804
ITGB1BP1	-0.000458172
ITGB1BP2	-0.032263837
ITGB2	0.012366948
ITGB2-AS1	-0.017522593
ITGB3	0.037425243
ITGB3BP	-0.001381176
ITGB4	0.048073943
ITGB5	0.008566185
ITGB6	-0.013382279
ITGB7	-0.010138396
ITGB8	-0.003346925
ITGBL1	0.017281052
ITIH1	-0.012680352
ITIH2	0.015522195
ITIH3	-8.52839E-06
ITIH4	0.007894538
ITIH5	-0.001582349
ITIH6	0.031252117
ITK	-0.004459779
ITLN1	0.053723471
ITLN2	-0.063855858
ITM2A	-0.000510319
ITM2B	0.011482033
ITM2C	-0.015282376
ITPA	0.011626587
ITPK1	-0.002594185
ITPKA	0.05634223
ITPKB	0.004678404
ITPKC	-0.004580475
ITPR1	-0.01530213
ITPR2	-0.009419412
ITPR3	0.00054004
ITPRID1	-0.018484325
ITPRID2	0.005311754
ITPRIP	-0.000908618
ITPRIPL1	-0.004844343
ITPRIPL2	-0.001636911
ITSN1	-0.000426562
ITSN2	-0.003204342
IVD	-0.017858508
IVL	0.065448335
IVNS1ABP	0.011656897
IWS1	-0.000578278
IYD	-0.014808297
IZUMO1	-0.022242291
IZUMO1R	-0.048953827
IZUMO2	0.024914167
IZUMO4	0.008663097
JADE1	-0.016009374
JADE2	0.005389216
JADE3	-0.02283156
JAG1	-0.001297433
JAG2	0.027746164
JAGN1	-0.004027477
JAK1	0.001043638
JAK2	0.014640188
JAK3	0.001461705
JAKMIP1	-0.029651212
JAKMIP2	-0.015691501
JAKMIP2-AS1	-0.061316935
JAKMIP3	-0.025030493
JAM2	0.003292098
JAM3	-0.011816015
JAML	-0.006490851
JARID2	-0.002759957
JARID2-AS1	-0.031263115
JAZF1	-0.009321963
JCAD	0.013601649
JCHAIN	0.002643096
JDP2	0.006925885
JHY	-0.008477637
JKAMP	0.000991432
JMJD1C	-0.002692806
JMJD1C-AS1	-0.018073313
JMJD4	-0.003914722
JMJD6	0.008269135
JMJD7	0.004624688
JMJD7-PLA2G4B	-0.006569591
JMJD8	-0.009509341
JMY	-0.003234346
JOSD1	0.006744179
JOSD2	0.00166058
JPH1	0.005714835
JPH2	-0.007549276
JPH3	0.128433545
JPH4	-0.050150828
JPT1	0.010362123
JPT2	-0.016352435
JPX	-0.00329471
JRK	-0.022537383
JRKL	-0.00081221
JSRP1|LOC105372240	0.010298492
JTB	-0.002406308
JUN	-0.010591193
JUNB	0.004934544
JUND	-0.000411054
JUP	0.009212341
KALRN	-0.03066306
KANK1	0.001447759
KANK2	0.001081941
KANK3	-0.022460984
KANK4	0.039159127
KANSL1	-0.004471454
KANSL1-AS1	0.008676202
KANSL1L	-0.003427588
KANSL2	0.001986614
KANSL3	-0.008002581
KARS	-0.005914977
KAT14	-0.010819502
KAT2A	0.000468176
KAT2B	0.001291548
KAT5	-0.01452741
KAT6A	0.000500431
KAT6B	-0.004749249
KAT7	0.001066668
KAT8	-0.004668697
KATNA1	0.004821502
KATNAL1	-0.000629622
KATNAL2	-0.004151962
KATNB1	-0.001894635
KATNBL1	-0.002640827
KAZALD1	-0.002057475
KAZN	-0.011567329
KBTBD11	-0.040329144
KBTBD11-OT1	-0.113279982
KBTBD12	-0.007923186
KBTBD2	0.002395133
KBTBD3	-0.0052569
KBTBD4	-0.008599196
KBTBD6	0.012903934
KBTBD7	0.012230252
KBTBD8	-0.011919931
KC6	0.042173959
KCCAT198	-0.024618058
KCMF1	0.002240554
KCNA1	-0.024560992
KCNA2	-0.008570028
KCNA3	-0.002804427
KCNA4	-0.073354115
KCNA5	-0.063172282
KCNA6|GALNT8	0.016378873
KCNA7	0.05598122
KCNAB1	-0.030181734
KCNAB2	-0.008684462
KCNAB3	-0.029870533
KCNB1	-0.03831897
KCNB2	-0.019680219
KCNC1	0.080837262
KCNC3	0.007065044
KCNC4	-0.011310028
KCND1	-0.007029745
KCND2	0.033931192
KCND3	-0.016637636
KCND3-IT1	-0.026745969
KCNE1	0.022411425
KCNE1B	0.013923112
KCNE2	-0.02847195
KCNE3	0.020488929
KCNE4	0.042179557
KCNE5	-0.030969894
KCNF1	-0.026792947
KCNG1	-0.003731632
KCNG2	0.043805461
KCNG3	-0.000440456
KCNH1	-0.037943781
KCNH2	-0.041068232
KCNH3	0.011209985
KCNH4	-0.004436231
KCNH5	0.001486408
KCNH6	-0.045485994
KCNH7	-0.141091677
KCNH8	-0.028921978
KCNIP1	-0.037462289
KCNIP2	-0.034636265
KCNIP2-AS1	-0.014048615
KCNIP3	-0.031257706
KCNIP4	-0.051141692
KCNIP4-IT1	-0.017091789
KCNJ1	-0.001075685
KCNJ10	-0.020719797
KCNJ11	-0.043895775
KCNJ12	0.03570664
KCNJ13	-0.058713839
KCNJ14	-0.010617987
KCNJ15	0.028038837
KCNJ16	0.132151667
KCNJ18	-0.041544631
KCNJ2	-0.01956685
KCNJ2-AS1	-0.025252386
KCNJ3	-0.078958383
KCNJ4	-0.037069561
KCNJ5	0.019056886
KCNJ6	0.059124674
KCNJ8	-0.001904529
KCNJ9	0.027974095
KCNK1	-0.015084317
KCNK10	0.025408776
KCNK12	-0.029765527
KCNK13	0.032524149
KCNK15	0.022439143
KCNK16	-0.024256914
KCNK17	-0.018767047
KCNK2	-0.009543776
KCNK3	-0.035254995
KCNK4	-0.063344592
KCNK4-TEX40	-0.098829541
KCNK5	-0.014271703
KCNK6	0.01323143
KCNK7	-0.031932063
KCNK9	-0.006438105
KCNMA1	0.013366919
KCNMA1-AS1	-0.161020131
KCNMB1	-0.011063778
KCNMB2	-0.057757109
KCNMB3	0.004042401
KCNMB4	-0.01241741
KCNN1	-0.052320328
KCNN2	-0.011568219
KCNN3	-0.019059334
KCNN4	0.004405175
KCNQ1	-0.018200779
KCNQ1-AS1	-0.097249807
KCNQ1OT1	0.005158639
KCNQ2	0.024271469
KCNQ3	-0.060516294
KCNQ4	-0.002414402
KCNQ5	0.006636441
KCNQ5-IT1	-0.001366582
KCNRG	0.010627019
KCNS1	-0.028053724
KCNS2	-0.014795779
KCNS3	0.002867293
KCNT1	-0.055874057
KCNT2	0.01692007
KCNV1	-0.076453437
KCP	-0.031988348
KCTD1	-0.012383852
KCTD10	-0.00156605
KCTD11	-0.000469404
KCTD12	0.013843544
KCTD13	-0.001570638
KCTD14	0.004244686
KCTD15	0.002550106
KCTD16	-0.026705098
KCTD17	-0.000980236
KCTD18	-0.006689744
KCTD19	-0.053624977
KCTD2	0.001377775
KCTD20	0.007111432
KCTD21	-0.005957108
KCTD21-AS1	0.008044226
KCTD3	-0.001321279
KCTD4	-0.022782586
KCTD5	-0.006464053
KCTD6	0.000578846
KCTD7	-0.003125765
KCTD8	-0.01859686
KCTD9	0.008824214
KDELR1	0.005951954
KDELR2	0.013041184
KDELR3	0.03692278
KDF1	0.005489183
KDM1A	0.000338524
KDM1B	-0.00323226
KDM2A	-0.005264495
KDM2B	-0.009027839
KDM3A	-0.002532137
KDM3B	-0.003943077
KDM4A	0.005620821
KDM4B	0.00152094
KDM4C	0.002130398
KDM4D	-0.018696845
KDM5A	-0.00834614
KDM5B	-0.001413706
KDM5C	-0.009029639
KDM5D	-0.0084955
KDM6A	-0.007972905
KDM6B	-0.003025266
KDM7A	0.001643321
KDM7A-DT	0.007581235
KDM8	-0.007301859
KDR	0.00425501
KDSR	0.010539322
KEAP1	0.001905248
KEL	-0.029153139
KERA	0.087172308
KHDC1	0.011464675
KHDC1L	-0.053115835
KHDC4	-0.006279822
KHDRBS1	0.0057512
KHDRBS2	-0.041255646
KHDRBS3	0.022971892
KHK	-0.02377996
KHNYN	-0.003523347
KHSRP	0.012023106
KIAA0040	-0.013209426
KIAA0087	-0.130599879
KIAA0100	-0.003832466
KIAA0232	-0.012910751
KIAA0319	-0.020895186
KIAA0319L	-0.006492297
KIAA0355	-0.004353044
KIAA0408	-0.030450289
KIAA0513	-0.012196672
KIAA0556	0.001749708
KIAA0586	0.000864709
KIAA0753	-0.00413583
KIAA0825	0.009384677
KIAA0895	-0.007406755
KIAA0895L	0.002515806
KIAA0930	0.007656177
KIAA1107|BTBD8	-0.002323614
KIAA1109	-0.004247033
KIAA1143	-0.001326908
KIAA1147	-0.008673739
KIAA1191	0.007353494
KIAA1210	-0.110681703
KIAA1211	-0.014676093
KIAA1211L	-0.016338086
KIAA1217	0.008640818
KIAA1257	-0.002291645
KIAA1324	-0.050161019
KIAA1324L	-0.001866637
KIAA1328	-0.002982828
KIAA1522	0.010177468
KIAA1549	0.00644725
KIAA1549L	-0.02923671
KIAA1586	-0.003243697
KIAA1614	0.009187204
KIAA1614-AS1	-0.020640897
KIAA1671	-0.003333645
KIAA1755	-0.006144754
KIAA1841	0.013109435
KIAA1958	-0.010103051
KIAA2012	0.035839489
KIAA2013	0.00594107
KIAA2026	-0.000130605
KIDINS220	-0.004948863
KIF11	-0.00331933
KIF12	-0.06967264
KIF13A	-0.002743688
KIF13B	-0.018212316
KIF14	0.001977892
KIF15	-0.000754107
KIF16B	0.002199994
KIF17	-0.028048996
KIF18A	-0.008987632
KIF18B	-0.005456595
KIF19	0.001148147
KIF1A	-0.045183987
KIF1B	0.006565851
KIF1BP	0.000713349
KIF1C	-0.000704923
KIF20A	-0.002809894
KIF20B	-0.003200488
KIF21A	0.014401773
KIF21B	-0.01549601
KIF22	0.001142823
KIF23	0.003203879
KIF24	0.018026048
KIF25	0.006243035
KIF25-AS1	-0.073653635
KIF26A	0.011228925
KIF26B	0.031335929
KIF26B-AS1	0.037962894
KIF27	0.000983198
KIF2A	-0.008668261
KIF2C	0.003191383
KIF3A	0.000388686
KIF3B	0.001663487
KIF3C	-0.003490711
KIF4A	-0.007255936
KIF4B	-0.054966371
KIF5A	0.044646577
KIF5B	0.011385801
KIF5C	-0.029210687
KIF6	-0.02006039
KIF7	-0.00216859
KIF9	-0.008735218
KIFAP3	-0.005612892
KIFC1	-0.005229748
KIFC2	0.001646048
KIFC3	0.002139241
KIN	-0.001952756
KIR2DL1	-0.013750542
KIR2DL3	-0.028931294
KIR2DL4	-0.041659494
KIR2DS4	-0.137929885
KIR3DL1	-0.049626751
KIR3DL2	-0.03037613
KIR3DX1	-0.030511533
KIRREL1	-0.003921468
KIRREL2	0.000530044
KIRREL3	0.01955798
KISS1	0.013685068
KISS1R	0.026621905
KIT	-0.028350424
KITLG	0.019491216
KIZ	-2.86619E-05
KL	-0.045313983
KLB	-0.047112902
KLC1	-0.004317009
KLC2	0.005739939
KLC3	0.021228581
KLC4	-0.01502997
KLF1	0.022384692
KLF10	-0.001382846
KLF11	0.003157011
KLF12	-0.002335495
KLF13	-0.005933241
KLF14	-0.033846553
KLF15	-0.049180015
KLF16	0.021523777
KLF17	0.056044433
KLF2	-0.002089671
KLF3	0.016233789
KLF3-AS1	-0.013328033
KLF4	0.002852105
KLF5	0.026113146
KLF6	0.002158456
KLF7	-0.007296372
KLF8	0.037372106
KLF9	0.020822049
KLHDC1	-0.000150102
KLHDC10	0.004089189
KLHDC2	-0.000680756
KLHDC3	-0.010468588
KLHDC4	-0.013542218
KLHDC7A	-0.100320268
KLHDC7B	0.005884037
KLHDC8A	-0.033394712
KLHDC8B	-0.003623578
KLHDC9	-0.049266998
KLHL10	0.01566161
KLHL11	0.004654017
KLHL12	-0.010845654
KLHL13	0.02673738
KLHL14	0.013836815
KLHL15	-0.001145583
KLHL17	0.022491286
KLHL18	-8.71021E-05
KLHL2	-0.010605752
KLHL20	-0.006255318
KLHL21	0.005027596
KLHL22	-0.015876097
KLHL23|PHOSPHO2-KLHL23	-0.02602059
KLHL24	0.008483142
KLHL25	0.005846093
KLHL26	0.009858359
KLHL28	0.004969549
KLHL29	0.031990795
KLHL3	-0.019485005
KLHL30	-0.09051628
KLHL31	0.008209111
KLHL32	-0.066207543
KLHL33	-0.032172032
KLHL34	-0.041079608
KLHL35	0.025505644
KLHL36	-0.014762572
KLHL38	-0.001781368
KLHL4	0.036369944
KLHL41	-0.044562956
KLHL42	-0.01979475
KLHL5	0.019694376
KLHL6	0.002397212
KLHL7	0.003843165
KLHL7-DT	-0.026589891
KLHL8	0.000681247
KLHL9	0.00135569
KLK1	-0.080806118
KLK10	-0.06357671
KLK11	-0.042241221
KLK12	-0.046130099
KLK13	-0.055453891
KLK14	-0.024430541
KLK2	-0.019744919
KLK4	0.052466635
KLK5	-0.111678015
KLK6	-0.098897077
KLK7	-0.081922855
KLK8	-0.149134008
KLKB1	0.011828278
KLKP1	0.063089236
KLLN	-0.022579017
KLRB1	-0.003721806
KLRC1	-0.006934979
KLRC2	-0.017677861
KLRC3	-0.025382887
KLRC4	-0.01246807
KLRD1	-0.004652944
KLRF1	0.01821661
KLRF2	-0.053231863
KLRG1	-0.017881922
KLRG2	-0.031133896
KLRK1|KLRC4-KLRK1	-0.005541319
KMO	0.020470308
KMT2A	-0.009743745
KMT2B	0.006892744
KMT2C	-0.00489153
KMT2D	-0.000860614
KMT2E	0.000938579
KMT5A	-0.000864235
KMT5B	-0.004799255
KMT5C	-0.008554431
KNCN	0.112420854
KNDC1	-0.009262823
KNG1	0.057831691
KNL1	-9.01001E-05
KNOP1	-0.013570235
KNSTRN	-0.013524471
KNTC1	-0.00722878
KPNA1	-0.001208859
KPNA2	0.010044115
KPNA3	0.019526349
KPNA4	0.007093493
KPNA5	0.003153827
KPNA6	0.006232325
KPNA7	0.055208526
KPNB1	-0.00070413
KPRP	-0.016517368
KPTN	-0.01145362
KRAS	-0.011195471
KRBA1	0.002712533
KRBA2	0.004902056
KRBOX1	-0.047188595
KRBOX4	-0.010777115
KRCC1	-0.005799362
KREMEN2	-0.007286613
KRI1	0.002874006
KRIT1	-0.013636483
KRR1	-0.004517273
KRT1	0.120644854
KRT10	0.024131734
KRT13	-0.008686819
KRT14	0.080886775
KRT15	0.028679362
KRT16	0.01870404
KRT16P3	0.017497974
KRT17	0.016880127
KRT18	0.007376398
KRT18P55	0.000133444
KRT19	0.016151873
KRT2	0.011360009
KRT20	0.102195045
KRT222	0.046033557
KRT23	-0.000649584
KRT24	0.137515082
KRT27	-0.071827347
KRT3	-0.002154749
KRT31	0.025742306
KRT32	-0.017167076
KRT33A	0.004283123
KRT33B	-0.057851017
KRT34	0.060375387
KRT36	0.01372447
KRT37	0.034233842
KRT38	-0.047263985
KRT39	-0.043529193
KRT4	-0.008763858
KRT40	0.036615298
KRT42P	0.022405818
KRT5	0.010934244
KRT6A	0.030402753
KRT6B	0.019203655
KRT6C	0.007694189
KRT7	-0.019112762
KRT7-AS	0.046791617
KRT71	-0.033169404
KRT72	-0.045416411
KRT73	-0.015614096
KRT73-AS1	-0.026600491
KRT74	-0.068827649
KRT75	0.055293796
KRT76	-0.033424543
KRT77	0.098470967
KRT78	-0.035507713
KRT79	-0.072197417
KRT8	0.016851441
KRT80	0.016006322
KRT81	0.026627999
KRT83	0.0901789
KRT84	-0.032035048
KRT85	0.039632112
KRT86	-0.020758367
KRT8P41	0.02273912
KRT9	0.064260107
KRTAP11-1	-0.051491564
KRTAP12-1	-0.055869086
KRTAP12-2	-0.017842193
KRTAP12-4	-0.003947712
KRTAP19-1	0.02500607
KRTAP19-8	0.078473227
KRTAP29-1	0.153572546
KRTAP3-1	0.035513638
KRTAP4-1	0.051003454
KRTAP5-10	0.017208955
KRTAP5-7	0.009367164
KRTAP5-8	-0.039766319
KRTAP5-9	0.004701674
KRTAP5-AS1	0.00270769
KRTCAP2	0.001939658
KRTCAP3	-0.013764265
KRTDAP	0.131368338
KSR1	-0.005509205
KSR2	-0.062412512
KTI12	-0.003618828
KTN1	-0.001914522
KTN1-AS1	-0.009836901
KXD1	0.006103322
KY	0.010420949
KYAT1	-0.00339075
KYAT3	0.009680518
KYNU	0.008997694
L1CAM	-0.057896437
L1TD1	0.026588198
L2HGDH	-0.002393034
L3HYPDH	0.003092851
L3MBTL1	-0.022831358
L3MBTL2	0.001042981
L3MBTL3	-0.010341321
L3MBTL4	-0.046073138
LACC1	0.032691112
LACTB	0.014562155
LACTB2	-0.001525996
LACTB2-AS1	-0.022950644
LAD1	0.008071336
LAG3	0.002407339
LAGE3	0.009553175
LAIR1	0.004021815
LAIR2	0.030761658
LAMA1	-0.046114802
LAMA2	-0.001638759
LAMA3	0.001162039
LAMA4	0.010405949
LAMA5	0.002808837
LAMA5-AS1	-0.050249324
LAMB1	0.003296367
LAMB2	0.004689736
LAMB3	0.020843768
LAMB4	0.021675461
LAMC1	0.006877435
LAMC2	0.013538722
LAMC3	0.011392216
LAMP1	0.0230284
LAMP2	-0.001589108
LAMP3	0.002001001
LAMP5	0.011510448
LAMP5-AS1	-0.012147997
LAMTOR1	0.005809632
LAMTOR2	-0.003419699
LAMTOR3	-0.001970989
LAMTOR4	-0.00343305
LAMTOR5	0.001232253
LANCL1	0.002607451
LANCL2	-0.00411188
LANCL3	0.04180474
LAP3	0.001192628
LAPTM4A	0.00559871
LAPTM4B	-0.003078914
LAPTM5	0.006215149
LARGE1	-0.018036259
LARGE2	0.022946625
LARP1	0.008958052
LARP1B	0.001384377
LARP4	0.004824979
LARP4B	-0.003886105
LARP6	0.010537623
LARP7	-0.003359187
LARS	0.001929208
LARS2	0.004158923
LAS1L	-0.005486775
LASP1	0.000155575
LAT	-0.008207562
LAT2	0.005055151
LATS1	0.012302784
LATS2	0.0156141
LAX1	0.001187112
LAYN	-0.019513083
LBH	-0.00089693
LBHD1	-0.000748483
LBP	0.036407601
LBR	0.00295658
LBX1	0.031936071
LBX2	0.010232787
LBX2-AS1	-0.006098276
LCA5	0.011416954
LCA5L	0.000325093
LCAT	0.001113301
LCE1C	0.030268819
LCE3D	0.053469684
LCE3E	0.044229183
LCK	-0.006444742
LCLAT1	0.008926492
LCMT1	-0.001462337
LCMT2	-0.005562345
LCN1	-0.003178155
LCN10	-0.083738615
LCN12	-0.036558978
LCN15	-0.11964028
LCN2	0.036518295
LCN6	-0.098954703
LCN8	-0.044913201
LCNL1	-0.006247704
LCOR	-0.000644017
LCORL	-0.001973449
LCP1	0.010546158
LCP2	0.002336239
LCT	-0.003278475
LCTL	0.018467758
LDAH	-0.0110222
LDB1	-0.003044899
LDB2	-0.000508054
LDB3	-0.072428461
LDHA	-0.003755135
LDHAL6A	0.005674658
LDHAL6B	0.037256383
LDHB	-0.012324547
LDHC	-0.002556446
LDHD	0.015074616
LDLR	0.023715045
LDLRAD1	-0.052201499
LDLRAD2	-0.005726672
LDLRAD3	-0.00797696
LDLRAD4	-0.006860186
LDLRAD4-AS1	0.002844108
LDLRAP1	0.002870784
LDOC1	-0.031195024
LEAP2	-0.022033716
LEF1	0.002946122
LEF1-AS1	0.025587992
LEFTY1	-0.061586919
LEFTY2	-0.091726927
LEKR1	-0.016544887
LEMD1	-0.035279712
LEMD1-AS1	-0.060501426
LEMD2	0.003687533
LEMD3	0.002431742
LENEP	-0.014070573
LENG1	-0.010723409
LENG8	-0.007397157
LENG8-AS1	-0.010852572
LENG9	0.002736776
LEO1	-0.006835695
LEP	0.050015076
LEPR	0.003022564
LEPROT	0.006893548
LEPROTL1	-0.00740186
LETM1	0.002724931
LETM2	-0.011019703
LETMD1	-0.005057934
LEXM	-0.036032345
LFNG	0.03575263
LGALS1	0.026808857
LGALS12	-0.084652561
LGALS17A	-0.080783561
LGALS2	-0.001392243
LGALS3	0.003691504
LGALS3BP	0.013250372
LGALS4	-0.042214779
LGALS7|LGALS7B	-0.021097084
LGALS8	0.004639586
LGALS8-AS1	-0.040868473
LGALS9	0.010660906
LGALS9B	-0.026323261
LGALS9C	0.003776359
LGALSL	0.005463708
LGI1	0.01743823
LGI2	0.004291108
LGI3	-0.036167872
LGI4	-0.02310308
LGMN	0.012646241
LGR4	0.006588636
LGR5	0.124469744
LGR6	0.006256773
LGSN	-0.053666881
LHB	-0.004755469
LHCGR	-0.026243629
LHFPL1	0.005542968
LHFPL2	0.010131795
LHFPL3	0.03516895
LHFPL3-AS1	0.010290608
LHFPL3-AS2	-0.072451948
LHFPL4	-0.002916983
LHFPL5	-0.024788092
LHFPL6	0.012434607
LHPP	-0.012710177
LHX1	-0.098225193
LHX2	0.008878628
LHX3	-0.092971274
LHX4	-0.037417288
LHX5	0.019292182
LHX6	0.016610453
LHX8	-0.049739468
LHX9	-0.144407262
LIAS	0.004859381
LIF	0.004171047
LIF-AS1	0.043099561
LIFR	-0.013082178
LIFR-AS1	-0.015760109
LIG1	-0.008599624
LIG3	-0.008458777
LIG4	0.018738984
LILRA1	0.010176497
LILRA2	0.018019993
LILRA4	-0.001757867
LILRA5	0.022874511
LILRA6	0.005094833
LILRB1	0.01275328
LILRB2	0.020153027
LILRB3|LOC102725035|LOC107987425|LOC107987462	0.020548002
LILRB4	0.014929979
LILRB5	0.044553308
LILRP2	-0.057106248
LIM2	0.029046425
LIMA1	0.007352807
LIMCH1	-0.05917109
LIMD1	-0.014671372
LIMD2	-0.009374553
LIME1	-0.013775884
LIMK1	-0.004522053
LIMK2	0.001270948
LIMS1	0.007875248
LIMS2	-0.008814863
LIN28A	-0.081369646
LIN28B	-0.070386101
LIN37	-0.003156006
LIN52	0.005761806
LIN54	0.014358139
LIN7A	-0.042891121
LIN7B	0.002401972
LIN7C	0.010295115
LIN9	-0.007905039
LINC-PINT	0.000882631
LINC00028	-0.028465982
LINC00092	-0.042069047
LINC00106	-0.004651946
LINC00113	-0.026599829
LINC00114	0.027742187
LINC00115	-0.005561375
LINC00158	-0.090634048
LINC00160	-0.024900102
LINC00163	-0.079843831
LINC00173	-0.049550301
LINC00174	0.003563615
LINC00184	-0.035122367
LINC00189	0.004301146
LINC00200	0.023332611
LINC00205	-0.000115265
LINC00211	-3.53034E-05
LINC00216	-0.024557242
LINC00221	0.069098857
LINC00222	-0.008162003
LINC00237	0.043859914
LINC00239	-0.029916585
LINC00240	0.020384383
LINC00242	0.002587391
LINC00243	-0.005667987
LINC002481	-0.01790468
LINC00261	-0.105623986
LINC00271	-0.014423354
LINC00272	0.003781485
LINC00276	-0.020480063
LINC00278	0.007912839
LINC00294	-0.009746337
LINC00298	-0.0399013
LINC00299	-0.012282523
LINC00304	-0.032549316
LINC00309	0.046647688
LINC00310	-0.00065891
LINC00311	-0.019216505
LINC00313	-0.051691846
LINC00319	0.055462255
LINC00323	0.009671297
LINC00324	-0.015003847
LINC00327	-0.042484075
LINC00330	0.084236402
LINC00332	0.032844495
LINC00334	-0.000275437
LINC00336	-0.005139093
LINC00339	0.005071264
LINC00346	0.036581315
LINC00355	-0.030093626
LINC00365	0.092477421
LINC00367	0.02858949
LINC00373	0.007566144
LINC00381	0.022796552
LINC00382	0.049049976
LINC00398	0.00722283
LINC00402	-0.028117242
LINC00426	-0.016371235
LINC00443	0.063275959
LINC00449	0.044186795
LINC00452	0.12467597
LINC00457	0.043451107
LINC00461	-0.050954446
LINC00462	0.018906265
LINC00466	0.037073273
LINC00471	-0.006602096
LINC00472	-0.013400505
LINC00476	-0.00424154
LINC00477	0.002810071
LINC00479	0.004074904
LINC00484	-0.038158982
LINC00485	-0.021057471
LINC00486	-0.012935379
LINC00487	0.013844667
LINC00494	-0.048030024
LINC00501	0.012834393
LINC00504	0.017438083
LINC00506	0.013490005
LINC00511|LINC00673	0.018998872
LINC00515	-0.00584586
LINC00517	0.010845293
LINC00519	-0.020873406
LINC00520	0.001599693
LINC00524	0.027414473
LINC00525	-0.043365609
LINC00528	-0.021727369
LINC00534	0.131081145
LINC00535	0.013908226
LINC00536	0.044824427
LINC00540	0.07834392
LINC00543	-0.077999568
LINC00545	-0.040980178
LINC00548|LINC00598	0.014990294
LINC00551	0.012062869
LINC00552	-0.030020017
LINC00562	-0.014499192
LINC00563	0.042423008
LINC00565	0.016061932
LINC00567	0.126007077
LINC00570	0.048211667
LINC00571	0.011160104
LINC00574	-0.042913192
LINC00575	-0.036681202
LINC00582	-0.012332878
LINC00589	0.058775485
LINC00592	-0.002677451
LINC00593|PCAT29	0.01427437
LINC00595|LINC00856	-0.012776262
LINC00599	-0.073137745
LINC00601	0.071000775
LINC00605	0.031798592
LINC00607	-0.035379257
LINC00609	0.010131126
LINC00612	-0.017976071
LINC00615	0.084059296
LINC00616	-0.002792081
LINC00618	-0.011300319
LINC00619|LINC00840	-0.001344063
LINC00622	-0.010295432
LINC00624	-0.029516065
LINC00626	-0.016282909
LINC00628	0.033482626
LINC00632	0.075841695
LINC00634	-0.060600882
LINC00636	-0.069503677
LINC00637	-0.01129459
LINC00638	-0.030372063
LINC00639	-0.051010459
LINC00640	-0.017794096
LINC00641	-0.023988907
LINC00642	0.083478253
LINC00645	0.007104534
LINC00648	-0.039445935
LINC00649	0.003630045
LINC00654	-0.000821565
LINC00656	-0.066833901
LINC00658	0.04142496
LINC00662	0.001697203
LINC00664	0.03470782
LINC00665	0.043743438
LINC00667	-0.014796777
LINC00668	0.021914471
LINC00670	-0.095007739
LINC00671	-0.021052126
LINC00672	-0.041038017
LINC00677	0.001043352
LINC00680	0.005307443
LINC00689	0.019680761
LINC00691	0.137435299
LINC00698	0.039384194
LINC00706	0.045012021
LINC00707	-0.037026914
LINC00837	0.009677065
LINC00839	0.021496222
LINC00847	0.005650858
LINC00852	-0.006813966
LINC00853	0.009624853
LINC00857	0.023574152
LINC00858	-0.042837857
LINC00861	-0.004101615
LINC00862	0.024863698
LINC00863	-0.02108806
LINC00865	0.026401311
LINC00866	-0.000406622
LINC00867	-0.044869826
LINC00868	-0.006343637
LINC00869	-0.013971647
LINC00870	-0.030912095
LINC00871	-0.080438056
LINC00877	-0.008553179
LINC00880	0.017933526
LINC00881	-0.015161034
LINC00882	-0.038226665
LINC00885	-0.018054692
LINC00886	-0.007214548
LINC00887	-0.00932002
LINC00888	0.009605868
LINC00892	-0.034086189
LINC00893	-0.007483435
LINC00894	-0.008737796
LINC00896	-0.00934193
LINC00898	-0.011910184
LINC00906	-0.068101883
LINC00907	0.005733967
LINC00908|LINC00683	-0.039313344
LINC00909	-0.002158078
LINC00910	-0.005617605
LINC00921	-0.007413511
LINC00922	0.028959767
LINC00923	-0.044827053
LINC00924	-0.064152662
LINC00926	-0.012824751
LINC00930	-0.023589677
LINC00934	0.0168463
LINC00937	0.004671196
LINC00939	0.010250868
LINC00940	-0.051685928
LINC00942	-0.004196226
LINC00954	-0.038516588
LINC00958	0.041374935
LINC00960	0.061620014
LINC00964	-0.033111299
LINC00968	0.016993666
LINC00970	0.053277536
LINC00987	-0.03159505
LINC00989	-0.003693887
LINC00994	0.038432559
LINC00996	0.005000468
LINC01003	0.000217383
LINC01012	-0.010265319
LINC01013	-0.024464592
LINC01014	0.015783229
LINC01016	-0.010556418
LINC01018	-0.05715336
LINC01019	-0.13211281
LINC01023	-0.006651072
LINC01030	-0.011967522
LINC01031	0.018821655
LINC01033	-0.024356013
LINC01038	0.033015617
LINC01048	0.043003553
LINC01050	0.092376425
LINC01058	-0.035128811
LINC01060	0.038935968
LINC01063	-0.006494042
LINC01068	0.07132375
LINC01082	-0.051214506
LINC01085	-0.016206738
LINC01087	0.021706588
LINC01089	-0.012772821
LINC01090	-0.151775072
LINC01091	-0.016997858
LINC01098	-0.012426276
LINC01099	-0.013454633
LINC01101	-0.064234523
LINC01102	-0.113847194
LINC01104	0.007392575
LINC01107	-0.07215301
LINC01108	-0.109366305
LINC01114	-0.097308966
LINC01115	-0.191980911
LINC01117	0.04236908
LINC01118	-0.008814539
LINC01119	0.01534793
LINC01121	0.027240329
LINC01122	-0.09773989
LINC01123	-0.023128666
LINC01124	-0.011586072
LINC01126	-0.01507305
LINC01128	0.006271494
LINC01132	-0.023049546
LINC01133	0.031630487
LINC01134	-0.000420268
LINC01135	-0.002729881
LINC01136	-0.029978862
LINC01137	0.006231344
LINC01138	-0.017411333
LINC01139	-0.042816812
LINC01140	0.018909391
LINC01142	0.025282105
LINC01143	-0.022491804
LINC01144	-0.019230095
LINC01145	-0.008516262
LINC01146	-0.002138593
LINC01147	-0.045354963
LINC01149	0.036223587
LINC01151	0.028199184
LINC01152	-0.045418483
LINC01163	-0.126992762
LINC01166	-0.019503978
LINC01167	-0.052398669
LINC01169	0.017283036
LINC01173	0.023787974
LINC01176	0.003705641
LINC01179	0.010840557
LINC01182	0.021256258
LINC01184	0.006165175
LINC01185	-0.060050257
LINC01186	-0.031745271
LINC01191	-0.025750338
LINC01192	-0.00264552
LINC01193	0.013896746
LINC01197	-0.021129144
LINC01203	0.053580817
LINC01204	0.034546459
LINC01206	0.052400805
LINC01209	0.060003743
LINC01213	-0.091547967
LINC01215	-0.025149582
LINC01224	-0.078971734
LINC01225	0.06052462
LINC01227	0.017582226
LINC01229	-0.044161601
LINC01234	-0.036557537
LINC01235	0.014028964
LINC01237	-0.034581309
LINC01238	-0.030949502
LINC01239	-0.009709681
LINC01249	0.068254676
LINC01250	0.005406149
LINC01251	-0.008288305
LINC01252	0.016699603
LINC01254	0.111263213
LINC01257	-0.172061119
LINC01258	0.055005626
LINC01259	0.034348694
LINC01262	0.003434107
LINC01264	-0.01425857
LINC01265	0.003340082
LINC01266	-0.012244977
LINC01267	0.005716006
LINC01268	0.001469676
LINC01269	0.056988588
LINC01270	-0.045860065
LINC01271	-0.062372457
LINC01273	-0.01251345
LINC01278	-0.014529745
LINC01281	0.011223428
LINC01282	-0.047446231
LINC01284	-0.035964765
LINC01285	-0.081341446
LINC01290	-0.044418053
LINC01291	0.050493768
LINC01297	0.094023489
LINC01303	0.003837242
LINC01305	0.006835247
LINC01310	-0.068989205
LINC01315	-0.035248484
LINC01317|LINC01320	-0.026818453
LINC01318	-0.010680595
LINC01331	-0.010214375
LINC01335	0.008105287
LINC01337	0.00860138
LINC01338	0.059133008
LINC01340	0.029820837
LINC01342	-0.02548536
LINC01344	0.054224543
LINC01347	-0.00205786
LINC01352	-0.017845912
LINC01353	-0.017384028
LINC01354	-0.018572902
LINC01356	-0.042299825
LINC01359	-0.022260653
LINC01361	0.01485269
LINC01362	-0.046420988
LINC01374	0.010410581
LINC01376	0.005525841
LINC01381	-0.067851245
LINC01387	0.009232365
LINC01391	-0.005535958
LINC01392	0.067040184
LINC01393	-0.001598786
LINC01395	0.043525825
LINC01396	-0.057544807
LINC01397	-0.038218428
LINC01399	0.021192078
LINC01402	-0.032859947
LINC01410	0.028045853
LINC01411	0.023982171
LINC01414	0.146191705
LINC01416	0.118734105
LINC01422	-0.015381937
LINC01426	0.017341985
LINC01429	0.056949948
LINC01431	0.01341779
LINC01433	0.046775549
LINC01435	-0.000889666
LINC01443	0.147243401
LINC01444	0.144493604
LINC01446	0.071555377
LINC01447	0.011008247
LINC01449	0.037332545
LINC01451	-0.042888693
LINC01456	-0.071750511
LINC01460	-0.04386773
LINC01465	-0.005250543
LINC01470	0.05864548
LINC01471	-0.112287758
LINC01473	0.002169407
LINC01474	-0.009839569
LINC01478	0.034546922
LINC01479	-0.003257985
LINC01480	0.009204077
LINC01481	-0.004958809
LINC01482	0.02308573
LINC01483	-0.005487154
LINC01484	0.010720516
LINC01489	-0.00047326
LINC01492	0.009478923
LINC01497	-0.051034668
LINC01498	-0.033446256
LINC01500	0.032969116
LINC01503	0.001311236
LINC01504	0.018502999
LINC01505	0.071690459
LINC01506	-0.014618255
LINC01508	-0.041587646
LINC01511	0.032382214
LINC01516	0.038377359
LINC01524	0.062493171
LINC01526	0.021330365
LINC01527	0.085725518
LINC01529	0.015563228
LINC01531	-0.004546466
LINC01534	-0.01460537
LINC01535	0.011009065
LINC01537	-0.008059205
LINC01539	0.12588949
LINC01545	-0.030054516
LINC01546	-0.007192882
LINC01547	-0.016498909
LINC01549	-0.023416282
LINC01550	-0.011736078
LINC01554	-0.004918892
LINC01555	0.015726822
LINC01558	0.016011026
LINC01559	0.027887276
LINC01561	0.049540571
LINC01562	0.006093646
LINC01563	0.088958639
LINC01564	0.014218777
LINC01565	-0.058176748
LINC01571	-0.049769714
LINC01572	0.013938515
LINC01580	-0.004561405
LINC01583	0.051703213
LINC01585	0.06297536
LINC01587	-0.034476252
LINC01588	-0.014111651
LINC01589	-0.00944737
LINC01591	0.030154852
LINC01592	0.013150472
LINC01594	-0.02864392
LINC01600	0.004319575
LINC01602	0.030863422
LINC01606	0.056036537
LINC01607	-0.058891334
LINC01611	-0.064532327
LINC01615	0.042014588
LINC01616	-0.094804964
LINC01618	-0.026341582
LINC01619	-0.010766293
LINC01620|LINC01430	-0.043214119
LINC01623	-0.046928449
LINC01625	0.019897847
LINC01629	0.046325357
LINC01630	-0.036559679
LINC01633	-0.019312424
LINC01634	0.032474265
LINC01635	-0.085469192
LINC01637	-0.035868773
LINC01638	0.024858428
LINC01644	0.019239528
LINC01648	0.036052824
LINC01655	0.060862143
LINC01659	-0.143220029
LINC01664	-0.055397587
LINC01671	-0.03517323
LINC01675	-0.05628452
LINC01679	-0.008530283
LINC01684	0.008739397
LINC01685	-0.04695964
LINC01686	0.024226863
LINC01687	0.056959449
LINC01690	-0.022474617
LINC01694	0.0082226
LINC01695	-0.029636262
LINC01697	-5.79869E-05
LINC01699	0.021960956
LINC01700	0.012841025
LINC01701	0.000413368
LINC01704	0.023760261
LINC01707	-0.066144752
LINC01708	-0.008804218
LINC01711	0.027097564
LINC01714	0.012940339
LINC01715	0.019751283
LINC01717	0.092584208
LINC01719	-0.00732687
LINC01722	-0.018010079
LINC01729	0.020939772
LINC01730	0.030921944
LINC01732	0.072932397
LINC01736	-0.039749557
LINC01740	0.02900636
LINC01748	0.027525395
LINC01749	-0.043478533
LINC01750	-0.017833941
LINC01761	0.083816161
LINC01762	-0.011177355
LINC01767	-0.056613513
LINC01771	-0.014867356
LINC01772	-0.011648544
LINC01775	0.031910479
LINC01776	-0.060401055
LINC01778	0.037878485
LINC01780	-0.015664431
LINC01781	-0.03792447
LINC01783	-0.035098484
LINC01788	0.062332367
LINC01792	0.030795813
LINC01798	-0.016517112
LINC01799	-0.05947517
LINC01800	-0.057663237
LINC01801	-0.002951001
LINC01804	0.013352819
LINC01805	0.025172822
LINC01806	0.00494466
LINC01807	0.057747992
LINC01812	-0.027932814
LINC01814	-0.038194351
LINC01816	-0.019705808
LINC01819	0.017028609
LINC01820	-0.028492129
LINC01829	-0.020583824
LINC01833	-0.073434612
LINC01835	-0.038367822
LINC01836	-0.012666379
LINC01841	-0.014988881
LINC01842	0.025177718
LINC01843	0.014900186
LINC01844	0.021918879
LINC01847	-0.076695893
LINC01852	-0.01278509
LINC01857	-0.014441964
LINC01858	0.037015763
LINC01861	0.076177485
LINC01869	-0.025355268
LINC01873	-0.036375934
LINC01876	-0.019888058
LINC01891	-0.013493108
LINC01905	0.070050048
LINC01907	-0.055256128
LINC01909	-0.019834299
LINC01910	0.029403158
LINC01913	0.023521117
LINC01914	-0.016143944
LINC01915	0.046317198
LINC01917	0.050635573
LINC01918	-0.066411316
LINC01920	-0.049514481
LINC01921	0.010617695
LINC01924	0.112944809
LINC01926	-0.058440502
LINC01929	0.117907871
LINC01931	-0.004282534
LINC01932	0.065026978
LINC01933	0.010486307
LINC01940	0.095232843
LINC01942	-0.027821692
LINC01946	-0.007990897
LINC01948	-0.004607363
LINC01950	0.021087879
LINC01954	-0.058593875
LINC01960	0.010391338
LINC01962	-0.06013097
LINC01963	-0.029662123
LINC01964	0.021739598
LINC01968	-0.054475838
LINC01970	0.021360807
LINC01973	0.026047104
LINC01977	-0.007658771
LINC01978	0.022508104
LINC01979	-0.004676035
LINC01981	0.005292882
LINC01982	-0.088739998
LINC01987	0.00572358
LINC01989	0.079855578
LINC01990	0.036360971
LINC01993	-0.043325011
LINC01994	0.067866915
LINC01995	0.102977923
LINC01996	-0.146281266
LINC01998	0.171108378
LINC01999	0.04139557
LINC02003	-0.040702493
LINC02004	-0.052167003
LINC02008	0.08137348
LINC02011	-0.003028633
LINC02015	0.013142545
LINC02016	-0.009987812
LINC02018	0.012898387
LINC02021	-0.024500248
LINC02024	0.027752141
LINC02026	-0.023556868
LINC02028	-0.045021028
LINC02029	-0.057094508
LINC02033	-0.016599339
LINC02035	-0.004827231
LINC02036	0.005457978
LINC02037	-0.123278881
LINC02042	0.048901436
LINC02043	0.02142669
LINC02050	-0.040326545
LINC02054	-0.043911226
LINC02055	0.04859485
LINC02056	-0.052500718
LINC02057	0.040119605
LINC02067	0.056087453
LINC02068	-0.04523635
LINC02069	0.001879845
LINC02071	0.008306362
LINC02072	0.043344474
LINC02076	0.00414861
LINC02078	-0.001047984
LINC02080	-0.007186095
LINC02082	0.001580376
LINC02085	0.029733725
LINC02090	-0.026900053
LINC02099	0.029871679
LINC02102	-0.002088035
LINC02104	0.046662687
LINC02108	0.063904055
LINC02110	0.062598259
LINC02112	-0.061947092
LINC02115	-0.022814212
LINC02120	0.04955844
LINC02125	-0.01181253
LINC02126	-0.001960154
LINC02133	0.008549157
LINC02139	-0.027631841
LINC02145	0.040552043
LINC02148	0.134302576
LINC02150	-0.011950135
LINC02155	-0.02503853
LINC02158	0.045026932
LINC02159	0.00428927
LINC02160	0.001184016
LINC02166	-0.002192655
LINC02168	0.013850348
LINC02172	0.052632962
LINC02175	-0.031738707
LINC02177	-0.007317453
LINC02178	0.005897133
LINC02182	-0.023641132
LINC02185	-0.028269498
LINC02188	-0.068688503
LINC02201	0.062750115
LINC02202	-0.033172545
LINC02204	0.018394219
LINC02205	-0.050531026
LINC02210	-0.014905045
LINC02217	-0.019482797
LINC02218	0.054432885
LINC02226	-0.112557082
LINC02227	0.02510384
LINC02228	0.140039449
LINC02231	0.075136498
LINC02232	0.190725535
LINC02236	-0.009540323
LINC02241	-0.001318575
LINC02242	0.046372571
LINC02249	0.011057891
LINC02254	0.017895222
LINC02257	0.053860765
LINC02259	-0.069829594
LINC02261	0.06972977
LINC02265	-0.005448777
LINC02266	-0.007886669
LINC02268	-0.03512887
LINC02269	0.024442876
LINC02273	0.00150281
LINC02274	-0.007173062
LINC02280	0.035898106
LINC02285	0.026881144
LINC02287	-0.028961449
LINC02288	-0.001244861
LINC02289	-0.041689066
LINC02292	-0.000615317
LINC02293	0.053714564
LINC02299	-0.034414905
LINC02301	0.035786689
LINC02308	0.095997818
LINC02310	0.003616019
LINC02313	0.014807559
LINC02318	-0.051684722
LINC02322	0.055704917
LINC02323	-0.05066178
LINC02324	-0.027901085
LINC02325	-0.014367281
LINC02330	-0.024583089
LINC02332	0.019685115
LINC02345	0.026250907
LINC02347	-0.02487475
LINC02355	-0.052526603
LINC02356	-0.010846037
LINC02360	-0.05056243
LINC02361	-0.022179441
LINC02362	0.004067646
LINC02363	0.042820682
LINC02365	-0.021463042
LINC02367	-0.037750086
LINC02381	0.005237157
LINC02384	0.005483414
LINC02387	-0.033232748
LINC02388	0.076681216
LINC02389	-0.008502344
LINC02395	-0.060177649
LINC02398	0.011841114
LINC02399	0.054372655
LINC02405	-0.064222407
LINC02408	-0.001729193
LINC02415	-0.135134441
LINC02418	-0.187299183
LINC02421	-0.089305886
LINC02422	-0.0165443
LINC02427	-0.041308223
LINC02428	0.066142692
LINC02443	0.026526716
LINC02444	0.01043045
LINC02449	0.000762044
LINC02450	-0.023856714
LINC02453	-0.028886736
LINC02454	-0.025148735
LINC02458	0.003252828
LINC02461	-0.004366651
LINC02465	0.012711737
LINC02466	-0.012496846
LINC02470	-0.007160338
LINC02473	0.00662174
LINC02475	-0.006602316
LINC02482	0.000111598
LINC02487	0.009227976
LINC02493	-0.10677741
LINC02506	-0.096775115
LINC02513	0.099234554
LINC02516	0.031749366
LINC02518	-0.013923453
LINC02526	-0.038055644
LINC02528	-0.003997184
LINC02530	0.032385278
LINC02532	-0.077008241
LINC02535	0.06592957
LINC02538	0.045301466
LINC02539	0.005702578
LINC02541	0.015244242
LINC02544	0.037675418
LINC02547	-0.038290533
LINC02550	-0.048880171
LINC02554	-0.139849715
LINC02556	0.052369149
LINC02560	-0.017262442
LINC02561	-0.011742781
LINC02570	-0.120748523
LINC02571	0.024989741
LINC02574	0.032927139
LINC02579	-0.042645237
LINC02582	0.207692608
LINC02583	-0.144940558
LINC02585	0.000474949
LINC02593	-0.029814219
LINC02595	0.007805747
LINC02601	-0.087561976
LINC02607	0.013548916
LINC02608	-0.030505526
LINC02609	0.017825358
LINC02610	0.037296234
LINC02614	-0.012409828
LINC02615	-0.030499256
LINC02621	-0.00173238
LINC02623	-0.037141334
LINC02626	-0.010167037
LINC02649	-0.023387185
LINC02652	-0.036059363
LINC02653	0.015902138
LINC02657	-0.011697256
LINC02671	0.036274758
LINC02679	-0.009216042
LINC02687	0.036906129
LINC02688	-0.079250957
LINC02691	-0.033349067
LINC02693	0.006382126
LINC02694	0.007274352
LINC02696	-0.066641916
LINC02701	0.021453517
LINCR-0001	-0.002369734
LINGO1	-0.031387223
LINGO1-AS1	-0.053402731
LINGO2	0.194292611
LINGO3	-0.085914773
LINGO4	-0.047238726
LINS1	0.002851671
LIPA	0.001484391
LIPC	0.057227895
LIPC-AS1	-0.007829941
LIPE	0.008499618
LIPE-AS1|LOC101930071	6.06667E-05
LIPG	-0.017098545
LIPH	0.009970025
LIPJ	-0.056513803
LIPK	0.049638582
LIPN	-0.013850446
LIPT1	-0.00903865
LIPT2	-0.011425335
LITAF	-0.001455879
LIX1	0.015318622
LIX1L	0.0067757
LIX1L-AS1	-0.068415934
LKAAEAR1	0.056741175
LL22NC03-63E9.3	-0.001456243
LLCFC1	-0.017221872
LLGL1	-0.00558841
LLGL2	0.006989815
LLPH	0.005559628
LLPH-DT	-0.020981622
LMAN1	0.013099855
LMAN1L	-0.009511638
LMAN2	0.008471164
LMAN2L	-0.00450821
LMBR1	-0.001855882
LMBR1L	-0.005468052
LMBRD1	-0.003564976
LMBRD2	0.013331168
LMCD1	0.008779738
LMCD1-AS1|LOC101927394	0.006182337
LMF1	-0.01582801
LMF1-AS1	-0.0308438
LMF2	0.008539809
LMLN	0.004312393
LMLN-AS1	-0.03876222
LMNA	0.001939986
LMNB1	-0.001177365
LMNB1-DT	0.034222751
LMNB2	0.012295673
LMNTD1	0.06128326
LMNTD2	-0.008730017
LMO1	-0.007453082
LMO2	0.006943366
LMO3	-0.023213053
LMO4	-0.004094189
LMO7	0.004952793
LMO7-AS1	0.026488592
LMO7DN	0.028095017
LMO7DN-IT1	-0.022602555
LMOD1	-0.016510139
LMOD3	-0.046580521
LMTK2	-0.003264151
LMTK3	0.004477367
LMX1A	-0.016793748
LMX1B	-0.006656993
LNCAROD	0.025481592
LNCOC1	-0.022573218
LNCSRLR	-0.00866716
LNCTAM34A	-0.003152825
LNP1	-0.010894133
LNPEP	0.008452388
LNPK	0.002925956
LNX1	-0.015379208
LNX2	-0.006722912
LOC100049716	-0.024838562
LOC100128006	-0.005820982
LOC100128059	0.033320934
LOC100128108	0.031967404
LOC100128164	0.019222838
LOC100128239	0.024837765
LOC100128310	-0.034681892
LOC100128317	-0.028175102
LOC100128325	-0.032310859
LOC100128386	0.052097978
LOC100128398	-0.026744814
LOC100128494	0.000605741
LOC100128531	-0.016497898
LOC100128568	-0.006550267
LOC100128770	0.025682059
LOC100128882	0.005513436
LOC100129129	0.061977304
LOC100129138	-0.050001592
LOC100129175	-0.095720495
LOC100129215	-0.04076958
LOC100129484	0.004963599
LOC100129503	-0.006938894
LOC100129534	-0.012257285
LOC100129540	-0.047584164
LOC100129697	-0.021753464
LOC100129724	-0.057482312
LOC100129878	-0.044248179
LOC100129917	-0.016170493
LOC100129931	-0.026376127
LOC100130111	-0.024805279
LOC100130357	-0.013863911
LOC100130370	0.03751368
LOC100130449	0.025095664
LOC100130451	-0.059402976
LOC100130476	0.001270296
LOC100130548	-0.046818452
LOC100130691	-0.006022317
LOC100131315	-0.020193582
LOC100131496	0.017972573
LOC100132077	0.038542023
LOC100132078	-0.059691512
LOC100132215	0.06188076
LOC100132686	-0.006248159
LOC100132813	-0.049261803
LOC100133091	-0.01569818
LOC100133286	0.007259537
LOC100134368	-0.028918601
LOC100192426	-0.050904301
LOC100240735	-0.035602819
LOC100268168	-0.016893222
LOC100287015	-0.010846284
LOC100287036	0.033023291
LOC100287042	0.005487034
LOC100287049	-0.020052218
LOC100287837	0.027039699
LOC100287896	0.011869925
LOC100287944	0.031095973
LOC100288123	-0.005113792
LOC100288175	0.030564834
LOC100288637	-0.007427208
LOC100288728	-0.051584806
LOC100288748	-0.010718879
LOC100288846	0.008996411
LOC100288866	0.023019565
LOC100289361	-0.017163314
LOC100289473	-0.031468338
LOC100289561	0.005179817
LOC100291105	0.003277773
LOC100294362	-0.009301256
LOC100379224	-0.024860654
LOC100419170	-0.001107756
LOC100505549	-0.016490517
LOC100505622	0.00358108
LOC100505635	0.006003093
LOC100505658	0.013953872
LOC100505685	-0.05228304
LOC100505715	-0.001168646
LOC100505774	-0.034646895
LOC100505782	0.015499292
LOC100505795	-0.019230679
LOC100505797	0.031803227
LOC100505824	-0.033586763
LOC100505841	0.042181348
LOC100505915	-0.024558833
LOC100505978	-0.044686231
LOC100506071	-0.01859495
LOC100506082	-0.059937808
LOC100506083	-0.045983077
LOC100506098	-0.032296006
LOC100506100	0.003793174
LOC100506125	-0.033038915
LOC100506142	-0.029798121
LOC100506175	0.028459973
LOC100506178	0.011169748
LOC100506258	-0.002672119
LOC100506271	0.05356442
LOC100506274	-0.021523176
LOC100506289	-0.036571261
LOC100506302	-0.00692559
LOC100506321	0.025185509
LOC100506388	-0.017473001
LOC100506405	0.1054748
LOC100506422	-0.131213584
LOC100506444	-0.159967385
LOC100506474	0.030573636
LOC100506497	0.001527002
LOC100506544	0.023481679
LOC100506551	-0.041226453
LOC100506606	-0.013749781
LOC100506675	0.004441033
LOC100506679	-0.034361313
LOC100506688	0.02430178
LOC100506691	0.010310005
LOC100506725	-0.082642422
LOC100506801	-0.005145603
LOC100506869	0.100984228
LOC100506885	-0.021051728
LOC100507053	-0.014818824
LOC100507144	0.015969982
LOC100507156	0.001773464
LOC100507250	-0.008383251
LOC100507283	-0.043135904
LOC100507291	-0.029993978
LOC100507334	0.059662965
LOC100507373	-0.009336155
LOC100507377	-0.083121869
LOC100507388	-0.026403687
LOC100507437	-0.017108059
LOC100507477	-0.080605219
LOC100507506	-0.005912943
LOC100507551	-0.00609449
LOC100507557	8.60188E-05
LOC100507564	-0.027879098
LOC100507600	-0.000965759
LOC100509620	-0.083318675
LOC100631378	0.045313012
LOC100652999	-0.060048439
LOC100653233	-0.087871662
LOC100996251	-0.04776102
LOC100996263	0.032261477
LOC100996288	-0.008733164
LOC100996351	0.00852448
LOC100996419	0.005587844
LOC100996442	-0.042362563
LOC100996447	0.01816303
LOC100996455	-0.102189192
LOC100996583	-0.006392315
LOC100996643	-0.015827422
LOC100996671	-0.040869002
LOC100996720	-0.009420812
LOC100996732	0.016178262
LOC100996842	-0.006750718
LOC101059948	0.039953604
LOC101559451	-0.049262548
LOC101926892	-0.009046684
LOC101926908	-0.029817302
LOC101926933	0.00497062
LOC101926934	-0.004133275
LOC101926943	-0.044886738
LOC101926964	0.038538914
LOC101927018	0.034440774
LOC101927023	-0.009800917
LOC101927040	0.006070524
LOC101927051	0.042987049
LOC101927124	0.005898476
LOC101927136	-0.090071292
LOC101927143	-0.032128629
LOC101927151	-0.005623956
LOC101927164	-0.058418704
LOC101927189	-0.00783549
LOC101927237	-0.011816267
LOC101927267	0.026779992
LOC101927272	-0.015787151
LOC101927310	-0.029029203
LOC101927318	0.013703432
LOC101927322	-0.003616536
LOC101927359	0.056166315
LOC101927377	-0.042236653
LOC101927392	0.004264437
LOC101927402	-0.011847254
LOC101927417	-0.033909935
LOC101927418	-0.025255687
LOC101927420	-0.041441698
LOC101927476	-0.008606009
LOC101927495	-0.088389259
LOC101927497	-0.011088613
LOC101927502	-0.035599146
LOC101927531	0.026021976
LOC101927533	0.007072587
LOC101927543	-0.100977612
LOC101927551	0.005088492
LOC101927560|LINC01725	0.03133899
LOC101927571	-0.016753195
LOC101927572	-0.009670718
LOC101927575	-0.056271904
LOC101927588	-0.011672034
LOC101927596	-0.029310584
LOC101927604	-0.036765916
LOC101927620	0.006189122
LOC101927630	0.003558571
LOC101927635	-0.009111343
LOC101927636	-0.014894848
LOC101927657	0.105431176
LOC101927661	0.021126723
LOC101927666	-0.037865179
LOC101927690	-0.08798727
LOC101927692	0.014319742
LOC101927702	-0.018139123
LOC101927708	-0.033986102
LOC101927727	-0.010845197
LOC101927745|LOC105369302	-0.019791527
LOC101927751	-0.000644524
LOC101927752	-0.00269386
LOC101927762	-0.054973743
LOC101927787	-0.16510216
LOC101927793	-0.016182768
LOC101927795	0.00449643
LOC101927809	-0.031024212
LOC101927811	0.007088962
LOC101927815	-0.00085302
LOC101927822	0.069012932
LOC101927837	-0.018928095
LOC101927845	0.004208761
LOC101927851	-0.015699867
LOC101927855	-0.057274443
LOC101927870	0.03644196
LOC101927877	-0.019079308
LOC101927911	0.002209462
LOC101927914	-0.061212144
LOC101927950	0.083430022
LOC101927964	0.056257429
LOC101927972	-0.003285276
LOC101927974	-0.001607376
LOC101927989	0.01308476
LOC101928000	0.004203624
LOC101928008	-0.083226809
LOC101928009	0.166103889
LOC101928012	0.041629157
LOC101928035	-0.023946832
LOC101928053	-0.037089956
LOC101928058	-0.105209489
LOC101928063	0.009808198
LOC101928069	-0.015796882
LOC101928075	-0.038793138
LOC101928098	0.002209076
LOC101928100	0.00130779
LOC101928118	-0.012071869
LOC101928120	-0.017246421
LOC101928134	-0.172295552
LOC101928251	-0.096159206
LOC101928266	0.033789981
LOC101928295	0.048790279
LOC101928303	-0.047609645
LOC101928307	0.088502358
LOC101928335	-0.019433325
LOC101928336	0.000290377
LOC101928358	-0.01078862
LOC101928371	-0.073642313
LOC101928372	0.087227061
LOC101928386	-0.042260636
LOC101928389	0.008030909
LOC101928401	0.013946776
LOC101928402	0.018335411
LOC101928414	-0.013537197
LOC101928424	-0.01951666
LOC101928436	-0.014408277
LOC101928438	0.035195516
LOC101928441	0.06607741
LOC101928445	0.007111075
LOC101928446	0.001967631
LOC101928489	-0.000115393
LOC101928495	-0.003961332
LOC101928516	-0.007125791
LOC101928521	-0.063034809
LOC101928530	0.026254663
LOC101928535	0.081873446
LOC101928596	0.015637046
LOC101928597	-0.064791498
LOC101928626	0.010109454
LOC101928659	0.007811718
LOC101928673	-0.012498024
LOC101928674	-0.017780509
LOC101928682	-0.015213172
LOC101928696	-0.052055382
LOC101928707	-0.006098966
LOC101928725	0.005628644
LOC101928728	0.001427697
LOC101928731	-0.006705457
LOC101928733	0.010678455
LOC101928737	-0.034632066
LOC101928739	-0.015797469
LOC101928782	-0.046884517
LOC101928797	-0.071132859
LOC101928823	0.063434154
LOC101928834	-0.011362344
LOC101928837	-0.008350597
LOC101928847	-0.079312237
LOC101928858	-0.086533072
LOC101928865	-0.041556718
LOC101928896	-0.111445788
LOC101928909	0.011255633
LOC101928932	-0.062177644
LOC101928940	0.049313474
LOC101928944	0.01092744
LOC101928963	0.004984334
LOC101928978	0.001194051
LOC101928982	-0.018954187
LOC101928994	0.037619952
LOC101929054	-0.024026232
LOC101929064	-0.032204072
LOC101929066	0.021540012
LOC101929076	0.020828027
LOC101929089	-0.024951891
LOC101929095	-0.067742268
LOC101929099	-0.020535229
LOC101929106	0.033398275
LOC101929109	-0.045704758
LOC101929124	0.004620692
LOC101929140	-0.018455936
LOC101929141	0.005702286
LOC101929162	-0.003506549
LOC101929217	0.059264513
LOC101929224	-0.039514672
LOC101929231	-0.005436262
LOC101929237	-0.131972616
LOC101929240	0.025688922
LOC101929243	-6.56339E-05
LOC101929268	-0.012423061
LOC101929269	-0.069428692
LOC101929295	0.001073377
LOC101929331	-0.001227581
LOC101929340	-0.092653803
LOC101929384	-0.025020437
LOC101929415	0.066001444
LOC101929427	-0.09145921
LOC101929439	-0.014797517
LOC101929457	-0.150602529
LOC101929460	0.050813092
LOC101929464	0.016005161
LOC101929470	0.061372321
LOC101929494	-0.01063098
LOC101929497	0.150768432
LOC101929523	0.028949882
LOC101929524	-0.070865082
LOC101929529	-0.034736238
LOC101929532	6.94269E-05
LOC101929536	0.057280641
LOC101929538	-0.027887672
LOC101929552	-0.054617617
LOC101929574	0.01464405
LOC101929577	0.02456304
LOC101929595	0.025579181
LOC101929626	0.021564671
LOC101929657	0.122233179
LOC101929698	-0.020210732
LOC101929704	0.010635541
LOC101929705	0.018882073
LOC101929709	0.003634267
LOC101929710	-0.001647106
LOC101929718	-0.013150555
LOC101929719	0.010837257
LOC101929759	-0.03510312
LOC101929798	-0.022131211
LOC101929823	0.09943285
LOC101929897	0.033173636
LOC101929901	0.011335462
LOC101930085	-0.001409863
LOC101930094	0.051134007
LOC101930100	0.026948723
LOC101930370	-0.02160633
LOC101930421	-0.054542583
LOC102546294	-0.013163544
LOC102546299	-0.13184764
LOC102723322	-0.013832487
LOC102723373	0.007666922
LOC102723385	-0.010832942
LOC102723544	0.020993438
LOC102723566	-0.008958159
LOC102723582	-0.027593482
LOC102723692	-0.022148928
LOC102723701	0.000491954
LOC102723968	0.092297445
LOC102723996	0.021989458
LOC102724009	0.012394965
LOC102724020	-0.080328688
LOC102724050	-0.063616888
LOC102724064	-0.031360612
LOC102724094	0.004935226
LOC102724153	-0.00301156
LOC102724159	0.0346595
LOC102724163	-0.002190588
LOC102724219	-0.087271067
LOC102724238	0.032136566
LOC102724265	-0.0577648
LOC102724301	-0.02285801
LOC102724323	-0.021164653
LOC102724334	-0.038517474
LOC102724357	0.061095574
LOC102724421	0.023147102
LOC102724434	-0.023877387
LOC102724450	0.025283722
LOC102724488	-0.083398336
LOC102724532	-0.005503233
LOC102724555	0.00442274
LOC102724596	-0.026426731
LOC102724601	0.047706459
LOC102724684	0.105557034
LOC102724701	-0.052436184
LOC102724719	0.044184316
LOC102724804	-0.018871523
LOC102724814	0.001794203
LOC102724849	-0.021818658
LOC102724889	-0.017388783
LOC102724919	-0.017390998
LOC102724927	-0.02018388
LOC102725072	-0.120053853
LOC102725191	0.03297218
LOC102725254	-0.046196808
LOC103171574	-0.030711989
LOC103344931	-0.012136141
LOC103611081	-0.010783383
LOC104968399	-0.013908304
LOC105274304	-0.00439541
LOC105369187	0.045142191
LOC105369201	-0.029144983
LOC105369203	0.089365605
LOC105369306	0.176409431
LOC105369332	0.012635507
LOC105369340	0.013930628
LOC105369391	0.040908195
LOC105369438	-0.015488048
LOC105369519	-0.029598182
LOC105369748	-0.034674392
LOC105369779	0.001712217
LOC105369921	0.030296104
LOC105369971	0.053521305
LOC105369980	-0.057832406
LOC105370024	-0.018233086
LOC105370027	-0.032381296
LOC105370105	-0.007623499
LOC105370333	0.000789537
LOC105370526	-0.009201265
LOC105370586	-0.032044628
LOC105370616	0.035189243
LOC105370802	0.046681247
LOC105370854	-0.092451446
LOC105370906	-0.00969423
LOC105370941	-0.024739824
LOC105370954	-0.138251825
LOC105371022	-0.051241313
LOC105371049	0.038037454
LOC105371050	-0.022159808
LOC105371083	-0.02461306
LOC105371084	-0.006657323
LOC105371184	-0.012904425
LOC105371267	0.000523619
LOC105371414	-0.045659559
LOC105371430	-0.023573287
LOC105371592	-0.006873651
LOC105371620	-0.028351104
LOC105371730	-0.078602121
LOC105371789	-0.00275121
LOC105371795	-0.009597308
LOC105371814	-0.001364001
LOC105371824	0.014388724
LOC105371849	-0.02202202
LOC105371855	-0.044309272
LOC105371899	-0.103822929
LOC105371907	-0.00344322
LOC105372028	-0.023790688
LOC105372179	-0.003206276
LOC105372233	0.018519225
LOC105372273	0.009541062
LOC105372352	-0.044603498
LOC105372397	-0.054071318
LOC105372440	-0.061589541
LOC105372482	-0.008377943
LOC105372483	-0.043256778
LOC105372493	-0.004490383
LOC105373354	-0.075893433
LOC105373373	-0.07580782
LOC105373383	-0.009904644
LOC105373496	-0.070849271
LOC105373805	-0.047981703
LOC105373878	-0.062020105
LOC105373958	-0.035831682
LOC105374042	0.121530123
LOC105374171	-0.089350895
LOC105374312	0.068023858
LOC105374344	0.043440287
LOC105374524	-0.007259016
LOC105374580	-0.076424018
LOC105374758	0.080830462
LOC105374952	-0.001748335
LOC105374978	-0.043644158
LOC105374989	0.008965206
LOC105375009	-0.070642692
LOC105375095	-0.009740042
LOC105375166	-0.069377343
LOC105375304	-0.097797027
LOC105375401	0.004347132
LOC105375431	-0.091117259
LOC105375614	-0.022948652
LOC105375624	-0.033550161
LOC105375666	-0.007565452
LOC105375700	-0.006758382
LOC105375744	0.019136026
LOC105375800	0.041198541
LOC105375903	0.003615
LOC105376072	-0.037665407
LOC105376114	0.008575841
LOC105376171	-0.036390452
LOC105376276	-0.086857842
LOC105376527	0.026666958
LOC105376557	-0.03104698
LOC105376671	0.0240985
LOC105376805	0.018786886
LOC105377267	-0.058011943
LOC105377448	-0.003438313
LOC105377590	-0.00496446
LOC105377623	-0.031565353
LOC105377849	-0.008666934
LOC105378052	0.002602231
LOC105378137	0.131936411
LOC105378231	0.008423672
LOC105378591	0.01785757
LOC105378614	0.052780589
LOC105378663	-0.006092234
LOC105378668	0.02962548
LOC105378721	-0.008096301
LOC105378753	-0.026401316
LOC105378933	0.042940609
LOC105379109	-0.002650528
LOC105379143	-0.05275539
LOC105379194	-0.070139781
LOC105379252	0.031096313
LOC106660606	-0.017007013
LOC106699570	0.011562644
LOC107105282	-0.010113998
LOC107984660	-0.006691333
LOC107984893	-0.077921835
LOC107985040	0.001611655
LOC107985075	-0.046916419
LOC107985092	0.007347913
LOC107985194	0.072926909
LOC107985579	0.010583094
LOC107985688	-0.003479819
LOC107986115	-0.003697245
LOC107986400	0.089689716
LOC107986453	-0.057510699
LOC107986898	0.015631504
LOC107987032	0.066309473
LOC108783654	0.006027098
LOC112267895	-0.005229711
LOC112268098	0.029471497
LOC112268124	0.022209551
LOC145694	0.012299776
LOC148709	-0.057917286
LOC150051	0.006602581
LOC150776	-0.007231551
LOC152048	0.008806593
LOC153684	0.03071592
LOC153910	-0.014105014
LOC154761	-0.002878149
LOC155060	-5.87019E-05
LOC157273|LOC101929128	0.007590432
LOC158434	-0.018455228
LOC171391	-0.034876353
LOC200772	-0.07001384
LOC220729	0.002322033
LOC256880	-0.036871948
LOC257396	-0.003625882
LOC283038	-0.045806352
LOC283140	0.018869023
LOC283194	-0.036928
LOC283299	-0.061943317
LOC283335	-0.014451241
LOC283387	-0.006925884
LOC283683	-0.021491291
LOC283710	0.012178106
LOC283731	-0.042258359
LOC283856	-0.060846112
LOC283922	-0.011465949
LOC284191	-0.069395182
LOC284241	-0.014859644
LOC284379	-0.018526202
LOC284577	-0.053041994
LOC284632	-0.027952594
LOC284798	0.026398247
LOC284865	-0.076883538
LOC284930	0.059288198
LOC285095	-0.009818696
LOC285097	-0.094390668
LOC285626	-0.021259321
LOC285638	0.005922682
LOC285804	0.01310251
LOC285889|LINC01006	0.020908088
LOC286059	-0.005283533
LOC286178	0.006312808
LOC338963	-0.046851591
LOC339059	-0.031136043
LOC339192	-0.001939716
LOC339260|CCDC144NL-AS1	0.037352004
LOC339529	-0.067651358
LOC339685	0.071962084
LOC339803	0.033980128
LOC339874	-0.003325127
LOC340357	-0.017602847
LOC340512	-0.041859325
LOC343052	-0.080838562
LOC344967	0.029235395
LOC349160	0.025735073
LOC374443	-0.013415419
LOC375196	0.090961851
LOC387810	0.101313793
LOC388282	-0.052174308
LOC388780	0.014085597
LOC389199	0.001622632
LOC389602	0.031069932
LOC389641	-0.007753972
LOC390877	-0.031431512
LOC390937	-0.065693608
LOC399900	-0.014117698
LOC400464	-0.000278161
LOC400499	-0.019819115
LOC400541	0.007073138
LOC400553	-0.175254576
LOC400655	0.045843663
LOC400684	-0.028238534
LOC400710	-0.008029727
LOC400743	-0.018484016
LOC401127	-0.011026275
LOC401463	0.024326966
LOC403312	-0.028522892
LOC439933	-0.018528923
LOC440028	-0.028963378
LOC440040	-0.021770522
LOC440173	0.034867516
LOC440311	0.019362811
LOC440346	0.005862668
LOC440434	0.002980122
LOC440700	-0.071852616
LOC440895	0.002048837
LOC440910	0.002888079
LOC441179	-0.001735179
LOC441204	-0.051392133
LOC441239	0.010976039
LOC441601	-0.076482809
LOC441666	0.013401994
LOC442028	0.253144774
LOC442497	-0.000680712
LOC541472	-0.003625761
LOC541473	-0.024049844
LOC554206	-0.020124033
LOC574538	-0.138400757
LOC613038	-0.068491177
LOC613206	0.006984683
LOC641367	0.028317415
LOC642361	0.018322226
LOC642484	0.153131969
LOC643201	-0.055554957
LOC643542	-0.003084495
LOC643711	-0.063858493
LOC643802	-0.025915714
LOC644090	0.052943586
LOC644135	0.053443161
LOC644656	-0.01371283
LOC645188	-0.006554257
LOC645485	-0.083020758
LOC645513	-0.004887231
LOC645967	-0.005369827
LOC646383	-0.024133995
LOC646588	-0.033274977
LOC648987	0.017441838
LOC651337	0.088611095
LOC652276	0.001305088
LOC653160	-0.000950669
LOC653653	0.015564396
LOC653712	-0.036419983
LOC654780	-0.039844007
LOC654841	0.016344331
LOC692247	-0.037871019
LOC728485	-0.083423604
LOC728554	0.001526926
LOC728673	0.014201872
LOC728752	-0.003534681
LOC728755	0.085679845
LOC728975	-0.009834206
LOC729305	-0.063991993
LOC729603	0.002843939
LOC729652	-0.013534732
LOC729867	-0.021458229
LOC729970	-0.011737786
LOC730098	-0.009264721
LOC730101	0.020143149
LOC730183	-0.0003692
LOC730338	0.048942547
LOC730668	0.006359672
LOC731157	-0.007301579
LOC91370	0.047042571
LOC93429	0.064695796
LOC93463	-0.036508965
LOC93622	0.002429321
LOH12CR2	-0.025718747
LONP1	0.008601885
LONP2	0.003397135
LONRF1	-0.013897227
LONRF2	-0.032480487
LONRF3	0.016308603
LOR	0.075970339
LOX	0.025002872
LOXHD1	-0.019677233
LOXL1	0.030532055
LOXL1-AS1	0.015226048
LOXL2	0.034852799
LOXL3	0.001286391
LOXL4	-0.029787025
LPA	0.05373576
LPAL2	0.029296953
LPAR1	0.01692959
LPAR2	0.005141029
LPAR3	0.00413328
LPAR4	0.080776237
LPAR5	-0.011731032
LPAR6	0.046364942
LPCAT1	0.001343632
LPCAT2	0.020404503
LPCAT3	-0.007746916
LPCAT4	-0.000394784
LPGAT1	0.000824928
LPGAT1-AS1	-0.001935272
LPIN1	-0.003205678
LPIN2	-0.018049022
LPIN3	-0.006485052
LPL	-0.016896639
LPO	-0.006689818
LPP	0.009956286
LPP-AS2	0.016128029
LPXN	0.006237109
LRAT	-0.012747164
LRATD1	0.013601025
LRATD2	0.00299377
LRBA	-0.005658511
LRCH1	0.005972722
LRCH2	0.013844158
LRCH3	-0.001258108
LRCH4	-0.002681626
LRCOL1	-0.075216245
LRFN1	-0.018688329
LRFN2	-0.10828116
LRFN3	0.017286982
LRFN4	0.013084437
LRFN5	0.016267753
LRG1	0.001228091
LRGUK	0.035118795
LRIF1	0.011193214
LRIG1	-0.007903036
LRIG2	-0.005812689
LRIG3	0.018675433
LRIT3	-0.020191014
LRMDA	-0.006197228
LRMP	-0.023112889
LRP1	0.012579098
LRP1-AS	0.071003466
LRP10	0.016601013
LRP11	0.005541322
LRP12	0.012350889
LRP1B	-0.028911124
LRP2	-0.034383388
LRP2BP	0.00447613
LRP3	-0.017151972
LRP4	0.014899534
LRP4-AS1	-0.053448631
LRP5	-0.01123764
LRP5L	-0.004241109
LRP6	-0.020312178
LRP8	-0.004717004
LRPAP1	0.001496228
LRPPRC	-0.005371273
LRR1	0.002680329
LRRC1	-0.004026954
LRRC10B	-0.000146245
LRRC14	-0.006425755
LRRC14B	-0.049653402
LRRC15	0.063903248
LRRC17	0.034151012
LRRC18	0.001884
LRRC19	-0.087345423
LRRC2	-0.004525049
LRRC2-AS1	-0.027523371
LRRC20	-0.010890841
LRRC23	-0.011314365
LRRC24	-0.029174449
LRRC25	0.009477595
LRRC26	0.002897578
LRRC27	-0.01267506
LRRC28	0.009072431
LRRC29	-0.015341422
LRRC3	0.012188394
LRRC3-DT	0.049770916
LRRC31	-0.004028559
LRRC32	0.011495143
LRRC34	0.01908404
LRRC36	-0.052163989
LRRC37A	0.003009026
LRRC37A11P	-0.050525306
LRRC37A2	0.007752369
LRRC37A3	-0.017011352
LRRC37A5P	-0.033367972
LRRC37A6P	0.07738147
LRRC37B	-0.011896352
LRRC38	0.130164543
LRRC39	-0.006701865
LRRC3B	-0.04751029
LRRC3C	0.026313877
LRRC4	0.022874971
LRRC40	0.003852489
LRRC41	-0.000485946
LRRC42	0.002169617
LRRC43	-0.006139252
LRRC45	0.000836802
LRRC46	-0.009376332
LRRC47	0.003037057
LRRC49	-0.006472526
LRRC4B	-0.047215152
LRRC4C	-0.011927864
LRRC52	-0.031794031
LRRC52-AS1	-0.049653879
LRRC55	-0.033623856
LRRC56	-0.005516573
LRRC57	-0.00170331
LRRC58	-0.002843528
LRRC59	0.017667576
LRRC6	-0.001325835
LRRC61	0.009922382
LRRC63	0.002187666
LRRC66	0.00530432
LRRC69	0.002778123
LRRC7	-0.066133834
LRRC70	0.018674791
LRRC71	-0.023256998
LRRC73	0.035850822
LRRC74A	0.057589346
LRRC74B	-0.027485526
LRRC75A	-0.031870499
LRRC75B	-0.005092524
LRRC77P	0.02646645
LRRC8A	0.019166703
LRRC8B	-0.002235708
LRRC8C	-0.004919999
LRRC8C-DT	-0.028606146
LRRC8D	0.001882333
LRRC8E	0.007040263
LRRC9	-0.015317785
LRRCC1	0.002718015
LRRD1	0.010532371
LRRFIP1	0.000383631
LRRFIP2	0.010388613
LRRIQ1	-0.010818141
LRRIQ3	0.001740224
LRRIQ4	0.024589466
LRRK1	-0.005138424
LRRK2	-0.021225034
LRRN1	-0.004502076
LRRN2	-0.076853018
LRRN3	-0.049622035
LRRN4	0.02829564
LRRN4CL	0.017194263
LRRTM1	-0.195396129
LRRTM2	0.015069673
LRRTM3	-0.137128067
LRRTM4	0.050010244
LRSAM1	0.002539365
LRTM2	-0.010191862
LRTOMT	-0.006454214
LRWD1	0.001814145
LSAMP	0.020620594
LSAMP-AS1	0.055450614
LSG1	0.007440674
LSM1	-0.001094446
LSM10	0.005173854
LSM11	0.003930465
LSM12	0.007644122
LSM14A	-0.001726634
LSM14B	-0.002533188
LSM2	-0.000361528
LSM3	-0.001634546
LSM4	-0.002692969
LSM5	0.007229052
LSM6	-0.004534284
LSM7	0.000360578
LSM8	-0.000940868
LSMEM1	0.003225105
LSMEM2	-0.048284417
LSP1	0.003686385
LSR	0.00674765
LSS	0.01925344
LST1	0.006009336
LTA	-0.012483359
LTA4H	-0.016081069
LTB	0.002229933
LTB4R	0.01539828
LTB4R2	0.021310529
LTBP1	-0.014482431
LTBP2	-0.00294363
LTBP3	-0.016256523
LTBP4	0.031415365
LTBR	-0.006042457
LTC4S	-0.077573207
LTF	0.016191217
LTK	0.019223559
LTN1	0.005158823
LTO1	0.015355503
LTV1	0.013776689
LUARIS	-0.066110318
LUC7L	-0.00227591
LUC7L2	-0.000322936
LUC7L3	0.004744666
LUCAT1	-0.005277364
LUM	0.042808882
LURAP1	0.014328605
LURAP1L	-0.020393123
LURAP1L-AS1	0.034229474
LUZP1	0.00723022
LUZP2	0.047849462
LVRN	0.03376422
LXN	0.016297701
LY6D	0.029906185
LY6E	-0.003233464
LY6G5B	-0.013406277
LY6G5C	0.014272355
LY6G6C	-0.005232788
LY6H	-0.012373639
LY6K	0.010954789
LY75	-0.002467091
LY75-CD302	0.045801141
LY86	0.017793934
LY86-AS1	-0.065454215
LY9	4.44999E-05
LY96	0.023676887
LYAR	-0.001510424
LYG1	-0.002213941
LYG2	-0.000798169
LYL1	-0.011386749
LYN	0.005183597
LYNX1	-0.010320125
LYPD1	-0.065228096
LYPD2	-0.003906352
LYPD3	0.030098868
LYPD5	-0.02241648
LYPD6	-0.039661383
LYPD6B	0.008274491
LYPD8	0.028532068
LYPLA1	0.002630781
LYPLA2	-0.000809183
LYPLAL1	0.000970227
LYRM1	-0.016928456
LYRM2	0.002824763
LYRM4	0.004297838
LYRM4-AS1	-0.008358802
LYRM7	0.007320857
LYRM9	0.002160266
LYSMD1	-0.0216013
LYSMD2	-0.013642386
LYSMD3	0.01679604
LYSMD4	0.003046972
LYST	0.001124921
LYVE1	0.00584144
LYZ	0.027235177
LYZL4	-0.020559548
LZIC	0.003253848
LZTFL1	-0.004848968
LZTR1	-0.009751351
LZTS1	-0.011177326
LZTS2	-0.003910038
LZTS3	0.017086183
M1AP	0.041803269
M6PR	-0.013888796
MAATS1	-0.020665077
MAB21L1	0.065137483
MAB21L2	0.079566688
MAB21L3	-0.090739528
MAB21L4	-0.029823955
MACC1	-0.009486852
MACF1|KIAA0754	0.00107836
MACO1	0.009634896
MACROD1	-0.014504544
MACROD2	-0.042395144
MACROD2-IT1	-0.004043728
MAD1L1	0.002086045
MAD2L1	0.002397865
MAD2L1BP	-0.000656386
MAD2L2	0.001133743
MADCAM1	-0.0531435
MADD	0.000596395
MAEA	-0.00370383
MAEL	0.017219998
MAF	0.023928841
MAF1	-0.003096601
MAFA	-0.056839299
MAFA-AS1	-0.07301546
MAFB	0.029017653
MAFF	0.005496193
MAFG	0.001052381
MAFG-DT	0.008051592
MAFK	0.007437567
MAFTRR	-0.027605506
MAG	-0.020656409
MAGEA1	-0.028775189
MAGEA10	0.045626832
MAGEA11	0.014125449
MAGEA12	0.182376421
MAGEA3	0.117164735
MAGEA4	0.055242079
MAGEA6	0.082061888
MAGEA9B	0.083733035
MAGEB17	0.030481649
MAGEB2	-0.029793209
MAGEC2	0.015354846
MAGEC3	-0.036105651
MAGED1	0.014013382
MAGED2	-0.002637399
MAGED4	0.063496893
MAGED4B	-0.01999695
MAGEE1	0.005327239
MAGEE2	-0.031546719
MAGEF1	-0.001494812
MAGEH1	0.001260875
MAGEL2	0.024047288
MAGI1	-0.012616962
MAGI1-IT1	-0.011744109
MAGI2	-0.018623269
MAGI2-AS3	0.009369765
MAGI3	-0.022747284
MAGIX	-0.012164762
MAGOH	0.001024295
MAGOHB	-0.007836107
MAGT1	0.002093896
MAIP1	0.001699475
MAJIN	-0.036378963
MAK	-0.027886073
MAK16	-0.011939126
MAL	0.006586942
MAL2	0.0071423
MALAT1	-0.004230958
MALINC1	0.011523304
MALL	-0.019379906
MALRD1	-0.007676858
MALSU1	0.003299178
MALT1	0.003178767
MAMDC2	-0.018438287
MAMDC2-AS1	-0.005793998
MAMDC4	0.011995127
MAML1	0.003017685
MAML2	-0.014117801
MAML3	-0.011265381
MAMLD1	0.009661779
MAMSTR	-0.025087959
MAN1A1	0.019818847
MAN1A2	-0.003790453
MAN1B1	0.002576565
MAN1B1-DT	0.023256277
MAN1C1	-0.008425925
MAN2A1	0.010971013
MAN2A2	0.000498331
MAN2B1	0.006302035
MAN2B2	0.00700605
MAN2C1	-0.004531562
MANBA	0.0038121
MANBAL	-0.00187018
MANCR	0.027997214
MANEA	0.004433993
MANEA-DT	0.010846412
MANEAL	-0.023197105
MANF	0.013071391
MANSC1	-0.022162307
MANSC4	-0.123797599
MAOA	-0.004715152
MAOB	-0.003990338
MAP10	0.047169075
MAP11	0.000209568
MAP1A	0.002833236
MAP1B	-0.032027884
MAP1LC3A	0.018365042
MAP1LC3B	0.011276644
MAP1LC3B2	-0.060586735
MAP1LC3C	-0.056669246
MAP1S	0.006758157
MAP2	-0.062604086
MAP2K1	0.003518618
MAP2K2	0.009920777
MAP2K3	-0.000944714
MAP2K4	-0.000454476
MAP2K4P1	0.001728182
MAP2K5	-0.00316044
MAP2K6	-0.019019291
MAP2K7	0.008202524
MAP3K1	-0.013262707
MAP3K10	-0.004811674
MAP3K11	-0.011109976
MAP3K12	-0.004291197
MAP3K13	-0.006971224
MAP3K14	-0.014662552
MAP3K14-AS1	-0.004890486
MAP3K15	-0.055381306
MAP3K19	0.01866838
MAP3K2	0.003950487
MAP3K20	-0.012807456
MAP3K20-AS1	-0.091510041
MAP3K21	-0.009951513
MAP3K3	0.004944236
MAP3K4	0.004554147
MAP3K5	0.010317218
MAP3K6	0.01512531
MAP3K7	0.008091631
MAP3K7CL	-0.002801657
MAP3K8	0.012172761
MAP3K9	-0.007725489
MAP4	0.007273913
MAP4K1	-0.02376458
MAP4K2	-0.007332133
MAP4K3	-0.001264274
MAP4K3-DT	-0.004662709
MAP4K4	0.000406554
MAP4K5	0.004407745
MAP6	-0.020355911
MAP6D1	-0.009609536
MAP7	0.016654353
MAP7D1	-7.61791E-05
MAP7D2	-0.020605457
MAP7D3	-0.013222043
MAP9	0.005046833
MAPK1	-0.001371987
MAPK10	0.030214318
MAPK11	0.006173873
MAPK12	0.016086071
MAPK13	0.006481919
MAPK14	0.005272384
MAPK15	-0.028301187
MAPK1IP1L	0.002460179
MAPK3	-0.005812626
MAPK4	-0.146746784
MAPK6	0.004269196
MAPK7	-0.004720666
MAPK8	0.003557338
MAPK8IP1	-0.003100339
MAPK8IP2	0.009976631
MAPK8IP3	-0.01246271
MAPK9	0.007293733
MAPKAP1	0.005753519
MAPKAPK2	-0.002786803
MAPKAPK3	-0.00711744
MAPKAPK5	-0.01157839
MAPKAPK5-AS1	-0.000244137
MAPKBP1	0.002131878
MAPRE1	0.008324759
MAPRE2	0.015150505
MAPRE3	0.004650756
MAPT	0.00806133
MAPT-IT1	-0.051632815
MARC1	-0.022475531
MARC2	-0.012289679
MARCH1	0.000288654
MARCH10	0.007789011
MARCH2	0.001646355
MARCH3	0.014300092
MARCH4	0.056721712
MARCH5	0.005568781
MARCH6	0.001805522
MARCH7	0.002449475
MARCH8	-0.00766711
MARCH9	0.003251856
MARCKS	0.014320899
MARCKSL1	0.007776309
MARCO	0.012619717
MARF1	-0.006214859
MARK1	0.002285374
MARK2	-0.003965803
MARK3	-1.08788E-05
MARK4	-1.227E-05
MARS	0.004900411
MARS2	-0.002014234
MARVELD1	0.015678316
MARVELD2	-0.003108927
MARVELD3	-0.018477499
MAS1	-0.006279348
MAS1L	-0.026831476
MASP1	-0.074042793
MASP2	-0.081174021
MAST1	-0.019503795
MAST2	0.012955648
MAST3	-0.003707456
MAST4	-0.000762823
MASTL	0.008146716
MAT1A	0.033703637
MAT2A	-0.005401999
MAT2B	0.005689367
MATK	0.00107708
MATN1	0.045519058
MATN1-AS1	-0.005186727
MATN2	-0.000997517
MATN3	0.031591739
MATN4	0.005084004
MATR3	0.005892464
MAU2	-0.004205329
MAVS	0.002542529
MAX	-0.00165567
MAZ	0.00356738
MB	-0.04507933
MB21D2	0.0155868
MBD1	0.004107904
MBD2	0.004457088
MBD3	0.006787741
MBD4	-0.001656175
MBD5	-0.005979087
MBD6	0.001363593
MBIP	-0.002433758
MBL1P	-0.032049275
MBLAC1	0.020990729
MBLAC2	0.008478436
MBNL1	0.005591514
MBNL1-AS1	-0.005042051
MBNL2	3.40042E-05
MBNL3	-0.008486979
MBOAT1	-0.011261139
MBOAT2	0.014655668
MBOAT4	0.062911786
MBOAT7	-0.005390923
MBP	-0.006776299
MBTD1	0.000865776
MBTPS1	0.001029861
MBTPS2	0.006397312
MC1R	0.005881963
MC2R	0.030245587
MC4R	-0.023839752
MC5R	-0.016571998
MCAM	-0.006718999
MCAT	-0.006292552
MCC	0.002888396
MCCC1	-0.000736043
MCCC2	-0.006188203
MCEE	0.000264249
MCEMP1	0.005109263
MCF2	0.035339675
MCF2L	-0.001628532
MCF2L2	-0.009633375
MCFD2	-0.006018258
MCHR1	0.062315437
MCHR2	-0.023471155
MCIDAS	-0.017461331
MCL1	-0.002403516
MCM10	-0.001580335
MCM2	-0.017388365
MCM3	-0.007488359
MCM3AP	0.000436251
MCM3AP-AS1	0.003613525
MCM4	-0.010884601
MCM5	-0.006150611
MCM6	-0.011614646
MCM7	-0.002505319
MCM8	0.004496402
MCM8-AS1	-0.010288845
MCM9	0.006979966
MCMBP	0.007121414
MCMDC2	0.042835532
MCOLN1	0.005843797
MCOLN2	-0.007495043
MCOLN3	-0.023657639
MCPH1	0.000252419
MCRIP1	-0.005851334
MCRIP2	-0.009007589
MCRS1	-0.002137091
MCTP1	0.016661619
MCTP2	0.020345232
MCTS1	0.000133588
MCU	0.015907026
MCUB	-0.001218688
MCUR1	-0.006139553
MDC1	-0.000952165
MDC1-AS1	0.018802044
MDFI	0.002368547
MDFIC	-0.003875482
MDGA1	-0.053301496
MDGA2	0.001699867
MDH1	0.007866015
MDH1B	-0.031839424
MDH2	-0.005478305
MDK	-0.020734672
MDM1	-0.000102577
MDM2	0.010215096
MDM4	-0.010284014
MDN1	0.001183085
MDP1	-0.00517828
MDS2	-0.018706305
ME1	0.01225617
ME2	0.006168737
ME3	0.004633106
MEA1	-0.004067194
MEAF6	-0.005580453
MEAK7	-0.005634583
MECOM	0.003865981
MECP2	-0.006853593
MECR	-0.004112322
MED1	-0.005927466
MED10	0.007301698
MED11	-0.005462566
MED12	-0.010522015
MED12L	-0.006935825
MED13	0.008192076
MED13L	-0.011742489
MED14	-0.00853335
MED14OS	0.048921941
MED15	-0.007227079
MED15P9	-0.129997995
MED16	0.007025512
MED17	-0.008310295
MED18	-0.002064804
MED19	0.002207303
MED20	-0.007563451
MED21	-0.009355407
MED22	-0.00788351
MED23	0.006617949
MED24	0.001341036
MED25	-0.004984839
MED26	0.004614491
MED27	0.011810767
MED28	-0.013510828
MED29	-0.005752359
MED30	-0.01037782
MED31	-0.001052259
MED4	0.015204473
MED4-AS1	-0.032048337
MED6	-0.002939452
MED7	0.007097518
MED8	0.004106855
MED9	0.001400116
MEDAG	0.030452278
MEF2A	0.004514125
MEF2B	0.008634802
MEF2C	-0.00247427
MEF2C-AS1	-0.019593088
MEF2D	-0.002389923
MEFV	0.008266055
MEG3	0.057234801
MEG9	0.057773254
MEGF10	0.008390973
MEGF11	-0.137250122
MEGF6	0.009929993
MEGF8	0.006802106
MEGF9	-0.016134336
MEI1	0.000757162
MEI4	0.084345739
MEIG1	-0.023469557
MEIKIN	-0.044554195
MEIOC	-0.072442316
MEIS1	0.003417001
MEIS1-AS2	-0.069985458
MEIS2	-0.05092614
MEIS3	0.033454419
MELK	0.023194625
MELTF	-0.016049443
MELTF-AS1	-0.002864361
MEMO1	-0.008744825
MEN1	-0.005069986
MEOX1	-0.013733325
MEOX2	0.021700594
MEP1A	0.006522323
MEP1B	-0.061632471
MEPCE	-0.002721113
MEPE	0.030523118
MERTK	-0.003454682
MESD	0.00321408
MESP1	0.00579948
MESP2	-0.007040163
MEST	-0.001285759
MET	-0.007572323
METAP1	-0.000255227
METAP1D	-0.007050344
METAP2	0.002001453
METRN	0.008803986
METRNL	0.012649007
METTL1	0.009543093
METTL11B	0.025045486
METTL14	0.000439691
METTL14-DT	-0.036859875
METTL15	-0.007489626
METTL16	-0.008612227
METTL17	0.001478136
METTL18	-0.019236114
METTL21A	-0.000371921
METTL21C	-0.069346906
METTL21EP	0.023208678
METTL22	-0.017129022
METTL23	0.009399744
METTL24	-0.024916271
METTL25	-0.000495633
METTL26	-0.011557687
METTL27	-0.026744356
METTL2A	0.003620335
METTL2B	-0.003096476
METTL3	-0.000316601
METTL4	-0.010737922
METTL5	-0.003713238
METTL6	-0.002717899
METTL7A	-0.012965339
METTL7B	-0.030551833
METTL8	-0.010717693
METTL9	-0.006889617
MEX3A	0.002906393
MEX3B	0.009462524
MEX3C	-0.00063728
MEX3D	0.028199009
MFAP1	-0.013019198
MFAP2	0.026825603
MFAP3	0.011607409
MFAP3L	0.030810211
MFAP4	-0.018278525
MFAP5	0.050810054
MFF	-0.002515659
MFGE8	-0.001936898
MFHAS1	-0.00870746
MFN1	0.011288312
MFN2	0.010406817
MFNG	-0.015106557
MFSD1	0.006807763
MFSD10	-0.015309986
MFSD11	0.006806723
MFSD12	0.013924808
MFSD13A	-0.006363984
MFSD14A	0.000737017
MFSD14B	0.008546806
MFSD14C	-0.006297532
MFSD2A	0.025447249
MFSD2B	-0.000743345
MFSD3	-0.010937777
MFSD4A	0.031630702
MFSD4B	-0.004160737
MFSD5	0.002789435
MFSD6	0.001937391
MFSD6L	-0.029832915
MFSD8	0.004211776
MFSD9	-0.013388933
MGA	0.000147457
MGAM	-0.051899548
MGAM2	-0.110836973
MGARP	0.001132607
MGAT1	0.011353586
MGAT2	0.003060377
MGAT3	-0.043450822
MGAT4A	-0.0051213
MGAT4B	0.003838445
MGAT4C	0.033849792
MGAT4D	0.013360863
MGAT4EP	-0.05421926
MGAT5	-0.008942682
MGAT5B	-0.026639359
MGC12916	0.014988668
MGC15885	0.024257734
MGC16275	-0.015829551
MGC27382	-0.074603145
MGC32805	-0.018329085
MGLL	0.00433186
MGME1	-0.000832706
MGMT	-0.001969199
MGP	-0.002896694
MGRN1	-0.003557033
MGST1	-0.05262091
MGST2	0.004801461
MGST3	-0.009460991
MHENCR	-0.000716313
MIA	0.001591108
MIA2	0.011327654
MIA3	0.009936819
MIAT	0.009751055
MIB1	0.005388186
MIB2	0.002390925
MICA	0.020959067
MICAL1	-0.014608113
MICAL2|MICALCL	0.020030915
MICAL3	-0.003979353
MICALL1	0.004458811
MICALL2	0.019452804
MICB	0.019378731
MICOS10	0.013246364
MICOS13	0.008409299
MICU1	0.00188598
MICU2	0.004746481
MICU3	0.010415769
MID1	0.006401229
MID1IP1	-0.008666798
MID2	0.015753598
MIDN	0.007455292
MIEF1	-0.000419092
MIEF2	-0.007292966
MIEN1	-0.012290175
MIER1	0.00412959
MIER2	0.003695233
MIER3	-0.00243632
MIF	-0.00417316
MIF4GD	0.003710646
MIGA1	-0.002928002
MIGA2	0.002560183
MIIP	0.004698027
MILR1	0.016523872
MINAR1	0.018494801
MINAR2	-0.188601162
MINCR	0.003371811
MINDY1	-0.014496632
MINDY2	0.005208526
MINDY3	-0.002169337
MINDY4	-0.022917774
MINK1	-0.001573426
MINPP1	-0.009244409
MIOS	0.002679779
MIOX	0.009059616
MIP	0.022566356
MIPEP	0.002539617
MIPOL1	0.041215954
MIR100	0.012107057
MIR100HG	0.016769933
MIR101-1	-0.03913596
MIR101-2	-0.030781651
MIR103A1	0.016227059
MIR103A2	-0.007512293
MIR106B	-0.009192109
MIR107	0.009710897
MIR10B	-0.020549082
MIR1180	-0.046237098
MIR1183	-0.022402665
MIR1184-1	-0.04892427
MIR1185-1	0.017697292
MIR1185-2	0.043498661
MIR1193	0.044471442
MIR1197	0.025327311
MIR1200	0.004927537
MIR1203	0.003407778
MIR1205	-0.001948631
MIR1207	-0.015298608
MIR1208	-0.037442494
MIR1231	0.019291359
MIR1245A	0.088396188
MIR1249	-0.008512937
MIR1250	-0.003110828
MIR1251	-0.002106973
MIR1255A	0.02074173
MIR1255B2	-0.023881531
MIR1256	0.010152257
MIR125A	-0.055388957
MIR125B1	0.00824835
MIR125B2	0.004281518
MIR126	0.021281211
MIR1262	-0.011884831
MIR1266	-0.01738027
MIR1267	0.008939092
MIR127	0.004978093
MIR1270	-0.00941191
MIR1271	-0.000873034
MIR1272	0.025896163
MIR1273C	-0.005769481
MIR1273H	-0.016321506
MIR1276	-0.004361762
MIR1277	0.015868074
MIR1278	0.010985653
MIR128-1	-0.003637907
MIR1282	-0.007060896
MIR1284	0.001044566
MIR1285-1	-0.022449282
MIR1286	-0.009629615
MIR1288	-0.000237434
MIR1289-1	-0.018595369
MIR1289-2	0.00190827
MIR1290	0.031446002
MIR1291	-0.009049071
MIR1293	0.00767683
MIR1294	0.013308108
MIR1295A	0.014402473
MIR1296	-0.017371924
MIR1299	0.02138091
MIR1301	-0.025934571
MIR1302-3	-0.016119013
MIR1302-5	-0.013653897
MIR1303	0.038442731
MIR1305	-0.001098306
MIR130A	-0.025498199
MIR132	-0.015843977
MIR133A1HG	-0.066084207
MIR134	0.025872463
MIR1343	0.008730148
MIR135B	-0.019344042
MIR136	0.025334295
MIR137HG	-0.014651336
MIR138-1	-0.039809228
MIR140	-0.0387403
MIR141	-0.033184887
MIR146B	-0.003165236
MIR147A	-0.032725456
MIR148A	0.025871104
MIR148B	0.008671891
MIR149	-0.048834059
MIR150	-0.012793326
MIR151A	-0.000722636
MIR152	0.028894172
MIR1537	-0.001847963
MIR154	0.039667037
MIR155HG	0.008502885
MIR15B	0.015735137
MIR16-2	-0.013270265
MIR17HG	0.007725775
MIR181A1	0.040662476
MIR181A2	-0.003824089
MIR181A2HG	0.008167972
MIR181B1	-0.008057082
MIR181B2	-0.027038234
MIR181C	-0.057379988
MIR181D	0.002574115
MIR182	-0.063890594
MIR183	-0.020473909
MIR185	-0.025518617
MIR186	0.023171833
MIR187	-0.008778229
MIR188	-0.035972065
MIR190A	-0.015673928
MIR191	0.023624194
MIR1913	-0.01456032
MIR1915	-0.015230415
MIR1915HG	-0.023590153
MIR193A	0.005149035
MIR193B	0.005775616
MIR196A1	-0.061570694
MIR1972-1	-0.017361423
MIR1976	-0.0329737
MIR199A1	0.061228739
MIR199A2	0.0335446
MIR200A	0.01477696
MIR200B	0.009372324
MIR200C	-0.028740054
MIR200CHG	-0.01049106
MIR203A	-0.032444147
MIR2052HG	0.036440029
MIR205HG	0.017599034
MIR210	-0.009459481
MIR210HG	-0.015460806
MIR2116	0.000303975
MIR2117HG	0.019086191
MIR212	0.007964899
MIR218-1	-0.049343136
MIR218-2	-0.008494243
MIR219A1	0.031034265
MIR221	-0.006858655
MIR222	-2.25522E-05
MIR2276	0.058163595
MIR2278	0.010644486
MIR22HG	0.009219621
MIR2355	-0.0136849
MIR23A	-0.014875168
MIR23B	0.002436795
MIR23C	0.007791517
MIR2467	-0.015800242
MIR25	-0.030350872
MIR2681	0.029385656
MIR26A1	-0.007046607
MIR26A2	-0.035726539
MIR26B	-0.021486519
MIR27A	-0.045189944
MIR27B	0.001052547
MIR28	0.011903426
MIR2909	-0.021287668
MIR298	-0.004389852
MIR299	0.053910756
MIR300	0.025318887
MIR301A	0.025165623
MIR301B	-0.004925707
MIR3065	-0.009215914
MIR3074	-0.012418598
MIR30A	-0.023031068
MIR30B	0.002223874
MIR30C1	-0.012822041
MIR30C2	-0.022091704
MIR30D	-0.037606753
MIR30E	-0.019207223
MIR31	0.018783391
MIR3115	-0.004327942
MIR3116-1	-0.012121162
MIR3117	0.021063497
MIR3121	-0.002725468
MIR3122	-0.020220916
MIR3124	-0.002512159
MIR3125	-0.034000324
MIR3126	0.03047802
MIR3127	-0.019627997
MIR3128	0.013749542
MIR3129	0.042184168
MIR3130-2	-0.025956271
MIR3131	-0.007613937
MIR3132	0.040828974
MIR3133	0.000339647
MIR3134	0.0033591
MIR3135A	-0.013443113
MIR3136	0.0213973
MIR3137	-0.012369122
MIR3138	-0.005779328
MIR3139	0.007465283
MIR3140	-0.001292425
MIR3142HG	0.019965812
MIR3143	-0.033951982
MIR3144	0.009860736
MIR3145	0.020088672
MIR3146	0.035661688
MIR3149	-0.048735573
MIR3150BHG	-0.047171276
MIR3151	0.029871624
MIR3152	-0.038825115
MIR3153	0.0230212
MIR3155A	-0.028417967
MIR3157	-0.049735554
MIR3160-1	0.021440305
MIR3161	-0.016657269
MIR3162	0.010046959
MIR3163	-0.009248276
MIR3164	0.055198686
MIR3165	0.059286182
MIR3170	-0.001510711
MIR3173	-0.00636104
MIR3174	-0.002887269
MIR3176	-0.005043307
MIR3177	0.002969751
MIR3178	-0.032456943
MIR3181	0.011713152
MIR3182	-0.018744238
MIR3183	0.010606116
MIR3188	-0.006689648
MIR3189	0.007903886
MIR3190	0.007888594
MIR3192	-0.010948391
MIR3193	-0.024460144
MIR3194	-0.044779177
MIR3197	0.043517616
MIR3198-1	-0.015027395
MIR32	-0.03837571
MIR3200	-0.022726906
MIR3202-1	-0.013992597
MIR320A	0.007543411
MIR320B2	0.007392335
MIR320D1	-0.02519414
MIR320E	0.004521807
MIR323A	0.058245733
MIR323B	0.006716982
MIR324	-0.005873561
MIR325	0.042821735
MIR325HG	0.052536485
MIR326	-0.007038962
MIR328	0.028065866
MIR329-1	0.040213944
MIR329-2	0.055960706
MIR331	-0.006043774
MIR335	0.01875202
MIR337	0.010817622
MIR339	-0.006240186
MIR33B	0.020203149
MIR340	0.001257151
MIR342	-0.021216066
MIR345	-0.028306009
MIR346	-0.006483716
MIR34AHG	0.02618831
MIR34B	-0.020486623
MIR34C	-0.085885938
MIR3609	0.006933341
MIR361	0.004702732
MIR3611	0.012029949
MIR3613	-0.001334798
MIR3616	-0.039268622
MIR3617	0.003040454
MIR3619	0.014158388
MIR362	0.004144078
MIR3649	0.038758628
MIR3651	-0.003580278
MIR3657	0.032628969
MIR3659	-0.017804943
MIR365A	-0.059624495
MIR3660	0.0016592
MIR3661	0.032775849
MIR3664	0.002248616
MIR3666	0.020387687
MIR3667	-0.078132179
MIR3671	-0.010698746
MIR3677	-0.01447046
MIR3679	-0.003875728
MIR3680-1	-0.015658769
MIR3680-2	0.001110701
MIR3681HG	0.042168236
MIR3682	0.017745633
MIR3684	0.028561669
MIR3685	0.000166601
MIR3690	-0.008047041
MIR3691	0.007851853
MIR3692	-0.041298147
MIR370	0.015160689
MIR374A	0.009401234
MIR374B	-0.004287704
MIR375	-0.081870389
MIR377	0.037576906
MIR378A	0.029373546
MIR378E	0.000328437
MIR378G	-0.005743596
MIR378H	0.000874149
MIR378J	0.009841023
MIR379	0.021507024
MIR380	0.040306162
MIR381	0.058086526
MIR381HG	0.042628411
MIR3907	0.007564272
MIR3909	0.004414597
MIR3918	-0.066128435
MIR3920	0.019834647
MIR3922	0.005621113
MIR3926-1	0.013566585
MIR3929	-0.047959115
MIR3934	-0.007681232
MIR3935	-0.010213951
MIR3936	-0.005742634
MIR3936HG	-0.01221175
MIR3938	0.00527606
MIR3939	-0.005554668
MIR3941	0.004717857
MIR3942	-0.013430519
MIR3943	-0.012108204
MIR3944	0.017957786
MIR3945	-0.024736931
MIR3972	-0.00915737
MIR3973	-0.034610237
MIR3978	-0.023433015
MIR409	0.08878985
MIR410	0.049261965
MIR411	0.074990707
MIR421	-0.01380841
MIR425	-0.033727525
MIR4254	0.007725642
MIR4257	-0.03970923
MIR4258	-0.006589028
MIR4259	0.005264886
MIR4263	-0.02476377
MIR4271	-0.002165148
MIR4274	-0.024270695
MIR4285	-0.001620096
MIR429	0.004638569
MIR4292	-0.005933604
MIR4294	-0.014565411
MIR4295	-0.025882246
MIR4296	-0.011197533
MIR4300HG	0.036660901
MIR4304	-0.028872233
MIR4306	-0.039182648
MIR4307HG	0.036351842
MIR4308	0.010418916
MIR431	0.014798137
MIR4312	0.005428326
MIR432	-0.004660643
MIR4322	0.018578507
MIR4324	-0.04439187
MIR4326	0.02031747
MIR433	0.029570122
MIR4420	-0.011279645
MIR4422HG	-0.067128654
MIR4423	0.005931589
MIR4424	-0.025908488
MIR4427	-0.016702133
MIR4428	-0.029814089
MIR4432HG	-0.030342918
MIR4435-1	-0.019410002
MIR4435-2	-0.004430777
MIR4435-2HG	-0.005568691
MIR4436A	0.015282224
MIR4436B1	-0.091352196
MIR4439	-0.020192333
MIR4440	0.020487633
MIR4441	-0.028405799
MIR4446	-0.048378892
MIR4447	0.013489914
MIR4449	0.009816537
MIR4450	0.026602519
MIR4451	0.005705426
MIR4452	-0.020849815
MIR4453HG	-0.0017737
MIR4458HG	0.017509005
MIR4470	-0.009780321
MIR4473	-0.009479926
MIR4474	0.020688476
MIR4477B	0.021538792
MIR4479	0.012552593
MIR4480	-0.017973951
MIR4482	0.005822356
MIR4486	-0.01025558
MIR4489	-0.04186338
MIR4492	0.001896538
MIR4498	-0.023690417
MIR4499	0.022387708
MIR449C	0.151245074
MIR4500HG	0.029688403
MIR4502	-0.006133568
MIR4504	0.008367503
MIR4506	-0.010241544
MIR4507	0.01487031
MIR4511	0.016120772
MIR4512	-0.000891783
MIR4514	-0.011311725
MIR4518	-0.016050892
MIR4519	-0.004497947
MIR4520-1	-0.006909874
MIR4522	0.029728846
MIR4525	-0.058282503
MIR4526	0.001758402
MIR4527HG	0.030148768
MIR4528	0.015545406
MIR4530	0.000524234
MIR4533	-0.007737387
MIR4537	-0.012302844
MIR4538	-0.008162519
MIR4539	-0.0187258
MIR454	-0.050625715
MIR455	0.024401665
MIR4632	-0.010906319
MIR4633	0.026034116
MIR4635	-0.00922929
MIR4636	0.027807411
MIR4637	0.022966723
MIR4639	0.002547852
MIR4642	-0.009334881
MIR4644	0.000155227
MIR4645	0.01533567
MIR4646	0.038996169
MIR4648	0.003277971
MIR4652	0.011298835
MIR4653	-0.010438425
MIR4654	0.008403594
MIR4655	-0.020732379
MIR4656	0.030753455
MIR4659A	-0.041939901
MIR466	-0.071337727
MIR4660	-0.016087846
MIR4661	0.005873796
MIR4663	0.026308638
MIR4664	-0.017664448
MIR4666A	-0.051312639
MIR4668	0.02098724
MIR4669	-0.030555741
MIR4671	-0.05965276
MIR4672	-0.000482889
MIR4673	-0.050096709
MIR4676	0.021579172
MIR4677	-0.009054238
MIR4681	0.001315784
MIR4682	0.011361083
MIR4684	0.021425322
MIR4685	-0.017894313
MIR4689	-0.00451106
MIR4697HG	-0.035693032
MIR4698	-0.031778461
MIR4699	-0.061713986
MIR4701	-0.026895032
MIR4705	-0.083019087
MIR4706	0.004117735
MIR4710	-0.015404982
MIR4713	0.023949745
MIR4713HG	0.014565291
MIR4714	-0.010531994
MIR4715	-0.014426365
MIR4725	0.032291926
MIR4726	-0.042860588
MIR4727	-0.056299154
MIR4728	0.025644735
MIR4729	-0.005913462
MIR4730	-0.046589624
MIR4731	-0.008436322
MIR4734	0.018581606
MIR4735	0.01933885
MIR4737	0.000731979
MIR4742	0.019380864
MIR4743	0.029409169
MIR4744	-0.01544349
MIR4746	0.002200834
MIR4748	-0.011115602
MIR4753	0.005336959
MIR4754	-4.1369E-07
MIR4755	-0.012396709
MIR4756	0.043577489
MIR4757	-0.029831362
MIR4762	-0.006251636
MIR4764	-0.021649703
MIR4765	0.003054804
MIR4766	0.030823998
MIR4767	0.011047171
MIR4768	0.004393913
MIR4769	-0.025066768
MIR4771-2	-0.027339402
MIR4772	0.023137025
MIR4774	0.023758428
MIR4777	-0.029249433
MIR4778	-0.016446106
MIR4779	-0.01121174
MIR4782	-0.007732269
MIR4783	0.004407643
MIR4786	-0.023123348
MIR4787	-0.032131997
MIR4789	-0.004574447
MIR4794	0.001574807
MIR4796	-0.044818661
MIR4797	-0.003183166
MIR4798	-0.00881625
MIR4799	-0.044988749
MIR4802	-0.001702592
MIR4803	-0.04118051
MIR4804	0.047755262
MIR485	0.046226273
MIR487B	0.042976715
MIR491	-0.01405199
MIR493	0.069612373
MIR494	0.016160074
MIR495	0.026427366
MIR496	0.033551512
MIR497HG	0.000880597
MIR4999	-0.004678153
MIR5000	-0.02580094
MIR5002	-0.045482616
MIR5003	-0.01064812
MIR5008	0.009102536
MIR5009	0.010065258
MIR500A	-0.033583541
MIR500B	0.023475293
MIR501	-0.000479986
MIR502	0.001852991
MIR503	-0.047288278
MIR503HG	0.005812483
MIR505	-0.015538993
MIR5088	-0.008766856
MIR5091	-0.037881209
MIR5092	-0.018799626
MIR5094	0.002034198
MIR511	0.025773241
MIR5186	0.023208898
MIR5188	0.003895315
MIR5189	-0.009448116
MIR5190	-0.017110215
MIR5191	0.004195796
MIR5192	-0.020621384
MIR5194	-0.01402083
MIR5195	-0.028168933
MIR532	0.005720722
MIR539	0.031094621
MIR541	0.021213501
MIR543	0.00745956
MIR544A	-0.005859559
MIR544B	-0.003789339
MIR545	-0.004500204
MIR548A3	0.020623341
MIR548AA2	-0.027185848
MIR548AC	0.045794535
MIR548AG2	-0.086928747
MIR548AL	-0.03139558
MIR548AM	-0.00850657
MIR548AN	0.023013005
MIR548AQ	0.050037952
MIR548AR	0.023923921
MIR548AS	0.009954607
MIR548AT	-0.011096677
MIR548AV	0.038816412
MIR548AX	-0.025601188
MIR548AY	-0.002899782
MIR548B	-0.036347517
MIR548BB	-0.046910229
MIR548C	0.021686067
MIR548E	0.02338752
MIR548F2	-0.054199863
MIR548F3	-0.024160105
MIR548H3	0.004025105
MIR548J	-0.001831249
MIR548K	0.027526929
MIR548L	-0.003207919
MIR548N	0.048244948
MIR548O2	0.017086085
MIR548P	0.030975601
MIR548S	-0.023665993
MIR548T	-0.013461014
MIR548U	-0.013087024
MIR548V	-0.003621246
MIR548Y	-0.034114375
MIR550A1	0.00295778
MIR550A2	0.013231103
MIR550A3	-0.001920817
MIR551A	-0.059240869
MIR551B	0.069591819
MIR553	0.017460376
MIR554	-0.008613925
MIR556	0.032434686
MIR557	0.001573573
MIR5571	0.010003465
MIR5579	0.031769495
MIR558	-0.01732374
MIR5581	-0.0112032
MIR5582	0.015605821
MIR5585	-0.002298595
MIR5586	0.008030076
MIR5587	-0.006253831
MIR5588	0.017953013
MIR559	0.003640602
MIR561	0.031998435
MIR562	-0.032622193
MIR563	-0.001424521
MIR567	0.041398603
MIR5684	-0.022424208
MIR5687	0.015283331
MIR5689HG	0.019166176
MIR569	-0.008366716
MIR5690	-0.007711246
MIR5691	-0.000628496
MIR5692B	0.009015484
MIR5692C2	-0.013824817
MIR5693	-0.019586984
MIR5697	-0.032478886
MIR5698	-0.058990052
MIR5699	-0.00594035
MIR570	0.006809048
MIR5706	0.009892945
MIR571	-0.031813082
MIR572	-0.007091428
MIR573	-0.039601907
MIR574	0.007045293
MIR575	-0.014020815
MIR576	0.004809134
MIR577	0.039890796
MIR578	0.001336144
MIR579	0.04248075
MIR580	-0.018344298
MIR581	0.009399739
MIR582	0.00482582
MIR583	-0.007565935
MIR585	0.01995886
MIR586	-0.02420581
MIR588	-0.024116563
MIR589	0.007355243
MIR590	0.001782573
MIR591	0.004126536
MIR592	0.00832031
MIR593	0.007981421
MIR596	0.01225399
MIR597	-0.025180885
MIR598	-0.041325935
MIR600HG	-0.012492777
MIR601	-0.003115587
MIR602	0.027218005
MIR603	-0.013967353
MIR604	-0.004706183
MIR605	0.009770838
MIR606	-0.010271468
MIR6070	2.57019E-05
MIR6075	0.0142763
MIR6080	0.000949665
MIR6081	0.015198744
MIR6083	-0.050562441
MIR609	-0.020158569
MIR6124	0.008010611
MIR6129	-0.029710922
MIR613	-0.081887965
MIR6131	0.026151587
MIR6133	0.008049355
MIR616	0.005614461
MIR617	-0.044067685
MIR618	-0.048051869
MIR619	0.008003818
MIR620	-0.017905718
MIR621	-0.005352784
MIR623	0.003249098
MIR624	0.006051318
MIR625	0.00355172
MIR626	0.028051909
MIR627	-0.014731898
MIR629	0.010808708
MIR634	-0.045165959
MIR635	0.010945132
MIR640	0.001094172
MIR641	-0.035693879
MIR642A	-0.021592327
MIR643	-0.001994398
MIR644A	-0.022196564
MIR645	-0.045136984
MIR646	-0.039064436
MIR646HG	-0.017632754
MIR647	-0.018410722
MIR648	-0.02176583
MIR6499	-0.007957175
MIR6503	0.026714854
MIR6504	-0.018168066
MIR6505	-0.041134111
MIR6507	0.003339854
MIR6509	0.03013209
MIR651	0.010422813
MIR6512	-0.018599305
MIR6514	-0.026293693
MIR652	0.021200724
MIR654	0.020563333
MIR655	0.036627055
MIR656	0.046512072
MIR657	0.026868592
MIR659	-0.009378213
MIR660	-0.01070967
MIR661	-0.0123625
MIR662	0.045133529
MIR663AHG	-0.09020651
MIR664A	0.002243072
MIR668	0.062236102
MIR6719	0.038192239
MIR6720	0.004111743
MIR6728	-0.031771113
MIR6730	-0.019682618
MIR6731	0.006027184
MIR6736	-0.028715512
MIR6737	-0.037313123
MIR6738	-0.052867221
MIR6739	-0.005841785
MIR6740	-0.026269798
MIR6745	0.012678803
MIR6746	-0.006646665
MIR6747	0.028588625
MIR6749	-0.003151732
MIR6750	0.010394773
MIR6753	-0.002962634
MIR6754	0.007829615
MIR6757	-0.042362435
MIR676	-0.009572561
MIR6761	-0.062650992
MIR6762	-0.012989402
MIR6763	-0.012671835
MIR6766	-0.008828899
MIR6769A	-0.029182601
MIR6771	-0.02445134
MIR6772	-0.008350471
MIR6774	0.001260771
MIR6775	0.028358409
MIR6776	-0.032632243
MIR6779	-0.032439186
MIR6780A	-0.069626905
MIR6780B	-0.028728553
MIR6781	0.004515459
MIR6783	-0.00349491
MIR6784	-0.047624311
MIR6793	-0.042498428
MIR6796	0.028308976
MIR6797	-0.013967643
MIR6799	0.02524643
MIR6801	-0.00501631
MIR6804	-0.003632073
MIR6807	-0.027786149
MIR6809	-0.028439597
MIR6810	0.074894832
MIR6811	-0.02002237
MIR6812	0.002565828
MIR6813	-0.030158516
MIR6814	-0.019030447
MIR6815	-0.083653634
MIR6817	0.006591061
MIR6818	-0.04748153
MIR6819	-0.004626549
MIR6825	0.018098926
MIR6826	0.007334609
MIR6827	0.01334124
MIR6829	-0.01640621
MIR6832	-0.013468969
MIR6835	-0.014939774
MIR6839	0.008790878
MIR6842	-0.037654566
MIR6846	0.015106333
MIR6851	-0.021889163
MIR6854	0.033071179
MIR6855	-0.008813424
MIR6856	-0.006382969
MIR6858	0.003464036
MIR6859-1	0.001749591
MIR6859-3	-0.00300691
MIR6859-4	-0.005066176
MIR6864	-0.021023042
MIR6865	0.019728006
MIR6867	0.000205668
MIR6868	0.019087644
MIR6870	0.015098882
MIR6871	-0.006800816
MIR6876	-0.042644779
MIR6877	0.019117258
MIR6880	0.00726487
MIR6881	0.012211934
MIR6882	-0.00140439
MIR6885	-0.018085168
MIR6888	0.009845027
MIR6889	0.028430818
MIR6891	0.010749357
MIR6892	0.023189081
MIR6894	-0.014722081
MIR6895	-0.021735764
MIR708	0.032048685
MIR7106	-0.046655817
MIR7111	-0.005503004
MIR7150	0.001068085
MIR7152	0.023616177
MIR7156	-0.014212555
MIR7161	0.001635331
MIR744	-0.003858493
MIR7515HG|LINC01246	0.047273957
MIR758	0.034765232
MIR760	-0.002024919
MIR762	-0.03170644
MIR762HG	0.006117109
MIR765	-0.019085133
MIR766	-0.009854313
MIR769	-0.010691269
MIR770	0.021424806
MIR7702	0.027719324
MIR7843	-0.007192666
MIR7845	0.021866025
MIR7848	-0.002869762
MIR7851	-0.000854198
MIR7853	-0.033177437
MIR7854	-0.006694694
MIR7856	0.023437426
MIR7973-1	-0.058352791
MIR7974	-0.0397045
MIR7976	-0.012298303
MIR8057	-0.076569503
MIR8058	0.011653439
MIR8063	-0.016036319
MIR8064	-0.013442902
MIR8066	0.007201035
MIR8067	0.034527091
MIR8070	0.024078456
MIR8073	-0.011134246
MIR8075	-0.010042476
MIR8076	-0.025767572
MIR8082	-0.02481954
MIR8086	-0.002809719
MIR873	0.028081743
MIR874	-0.025436038
MIR877	0.018159633
MIR887	0.002553487
MIR889	0.019863451
MIR9-3HG	-0.005765548
MIR921	-0.032836876
MIR924HG	0.074073533
MIR93	-0.003985377
MIR933	0.002628833
MIR938	-0.01207474
MIR941-4	-0.025275903
MIR941-5	-0.040398555
MIR942	0.00933555
MIR944	0.001316662
MIR95	-0.038509314
MIR98	-0.017835463
MIR99A	-0.054858601
MIR99B	0.018875663
MIRLET7A1	-0.005646545
MIRLET7A2	-0.011439114
MIRLET7BHG	-0.004546293
MIRLET7C	-0.009641327
MIRLET7D	-0.003178059
MIRLET7E	-0.009820445
MIRLET7F1	-0.027962747
MIRLET7F2	-0.02075099
MIRLET7G	-0.020084748
MIRLET7I	0.017056006
MIS12	0.001224515
MIS18A	0.012153751
MIS18BP1	0.002308365
MISP	-0.00864039
MISP3	0.023712932
MITD1	0.006919606
MITF	0.019976364
MIXL1	-0.034665255
MKI67	-0.006222602
MKKS	0.011463442
MKLN1	-0.000463085
MKLN1-AS	-0.004003202
MKNK1	0.01290317
MKNK1-AS1	0.040014641
MKNK2	0.005083811
MKRN1	-0.003532885
MKRN2	0.003472467
MKRN2OS	0.03387934
MKRN3	0.008180654
MKRN7P	-0.0637269
MKS1	-0.000754931
MKX	0.026758703
MLANA	0.042626687
MLC1	-0.07062495
MLEC	-0.010218508
MLF1	0.01709547
MLF2	-0.011082001
MLH1	0.003497898
MLH3	0.006367293
MLIP	-0.064198275
MLIP-IT1	-0.016294097
MLKL	0.014386254
MLLT1	0.007701649
MLLT10	0.000622261
MLLT11	-0.009228152
MLLT3	-0.005146796
MLLT6	-0.014386811
MLNR	0.051458344
MLPH	-0.006654957
MLST8	-0.014273292
MLX	0.004060881
MLXIP	0.005361202
MLXIPL	-0.034728389
MLYCD	-0.015455539
MMAA	-0.007570464
MMAB	-0.006148877
MMACHC	0.012669221
MMADHC	-0.001675469
MMD	0.015681832
MME	-0.006994359
MMEL1	-0.062085137
MMGT1	0.005877814
MMP1	0.06698732
MMP10	0.074545419
MMP11	0.029853378
MMP12	0.027536382
MMP13	0.123838345
MMP14	0.025836112
MMP15	0.016549143
MMP16	0.041394023
MMP17	-0.005527008
MMP19	-0.002927586
MMP2	0.030868216
MMP20	-0.084880336
MMP21	-0.002608298
MMP23A	0.049405322
MMP23B	0.037140909
MMP24	-0.047403852
MMP24OS	-0.010208052
MMP25	0.00579466
MMP27	0.062021772
MMP28	0.017612157
MMP3	0.105436496
MMP7	-0.003432769
MMP8	0.065558997
MMP9	0.025604995
MMRN1	-0.021732154
MMRN2	-0.007833532
MMS19	0.000603627
MMS22L	0.005265735
MMUT	0.001804785
MN1	0.011582497
MNAT1	-0.001661158
MND1	-0.002159722
MNDA	0.016593912
MNS1	-0.021915703
MNT	0.007816326
MNX1	0.006061433
MNX1-AS1	-0.048596236
MNX1-AS2	0.077102827
MOAP1	-0.006287266
MOB1A	0.006764181
MOB1B	0.022181351
MOB2	-0.007213872
MOB3A	8.13649E-07
MOB3B	-0.006902437
MOB3C	0.012004331
MOB4	0.006419737
MOBP	-0.036705337
MOCOS	0.01435025
MOCS1	0.002678972
MOCS2	0.004622007
MOCS3	-0.010299873
MOG	0.115200709
MOGAT1	-0.059146922
MOGAT2	-0.097732127
MOGAT3	-0.067860358
MOGS	0.002012847
MOK	-0.009190136
MON1A	0.00900616
MON1B	0.000577474
MON2	0.005679846
MORC1	0.150434067
MORC2	0.002365663
MORC2-AS1	-0.00769468
MORC3	-0.000244153
MORC4	0.017509434
MORF4L1	0.005952339
MORF4L2	0.001722965
MORN1	-0.019018274
MORN2	-0.008797658
MORN3	-0.055337482
MORN4	-0.009656873
MORN5	-0.003693146
MOSMO	-0.004677318
MOSPD1	-0.000647646
MOSPD2	0.00268277
MOSPD3	-0.002860828
MOV10	-0.012197646
MOV10L1	0.030930969
MOXD1	0.015439042
MPC1	0.013280602
MPC2	-0.012518256
MPDU1	0.003106684
MPDZ	-0.000463456
MPEG1	0.016517947
MPG	-0.001252978
MPHOSPH10	-0.00216292
MPHOSPH6	-0.002865826
MPHOSPH8	0.008322836
MPHOSPH9	-0.005759508
MPI	-0.009219837
MPIG6B	-0.015137388
MPL	-0.044329331
MPLKIP	0.004820629
MPND	0.008021402
MPO	-0.000481638
MPP1	0.008732896
MPP2	-0.005502832
MPP3	0.025487989
MPP4	0.030422402
MPP5	0.007011628
MPP6	-0.002067188
MPP7	0.010065077
MPPE1	-0.008510589
MPPED1	0.015320018
MPPED2	-0.052103657
MPPED2-AS1	0.077572454
MPRIP	0.000402734
MPST	0.001125906
MPV17	-0.017490516
MPV17L	-0.062736401
MPV17L2	0.01675234
MPZ	-0.023646287
MPZL1	-0.003961211
MPZL2	-0.009458431
MPZL3	-0.016649904
MR1	-0.001080174
MRAP	-0.002766987
MRAP2	0.0109699
MRAS	0.003594132
MRC1	0.018081543
MRC2	0.023049614
MRE11	-0.004507637
MREG	-0.008469202
MRFAP1	0.00388482
MRFAP1L1	-0.000167444
MRGBP	0.002803018
MRGPRE	-0.011844872
MRGPRF	0.029874663
MRGPRF-AS1	0.043607924
MRGPRX3	0.050854095
MRI1	0.004304206
MRLN	-0.066054615
MRM1	-0.010429336
MRM2	-0.001430011
MRM3	-0.003347609
MRNIP	-0.007602406
MRO	0.020437455
MROH1	-0.000853865
MROH2A	-0.014978584
MROH2B	-0.017122653
MROH3P	0.030738156
MROH6	0.018593937
MROH7	-0.009490041
MROH7-TTC4	-0.005684199
MROH8	-0.002696659
MROH9	0.046361119
MRPL1	0.005142099
MRPL10	-0.004539418
MRPL11	-0.009046374
MRPL12	0.00998672
MRPL13	-0.001286408
MRPL14	-0.000333257
MRPL15	-0.003886426
MRPL16	-0.007511151
MRPL17	-0.007504822
MRPL18	0.008893989
MRPL19	0.002217054
MRPL2	-0.00379681
MRPL20	0.004125176
MRPL20-AS1	-0.003397255
MRPL21	0.00583622
MRPL22	0.009018877
MRPL23|LOC107987373	-0.005242626
MRPL24	-0.013310329
MRPL27	0.007003218
MRPL28	-0.008239472
MRPL3	-0.007231597
MRPL30	0.001043779
MRPL32	0.000397233
MRPL33	-0.011540525
MRPL34	0.00827981
MRPL35	0.002574551
MRPL36	0.016312906
MRPL37	-0.001528115
MRPL38	0.009026651
MRPL39	0.00609103
MRPL4	0.010290731
MRPL40	0.003320491
MRPL41	0.019973193
MRPL42	0.000255793
MRPL43	-0.005835933
MRPL44	-0.008642661
MRPL45	-0.005543924
MRPL46	-0.002520007
MRPL47	0.009524054
MRPL48	0.003614511
MRPL49	-0.005436198
MRPL50	0.01228512
MRPL51	-0.018849225
MRPL52	0.011857279
MRPL53	-0.012171057
MRPL54	0.002790699
MRPL55	0.004581494
MRPL57	0.00654252
MRPL58	0.012098682
MRPL9	-0.009497943
MRPS10	-0.000708435
MRPS11	0.001831719
MRPS12	0.005031213
MRPS14	-0.012894987
MRPS15	0.001070542
MRPS16	0.001052496
MRPS17	-0.008940705
MRPS18A	-0.006138118
MRPS18B	-0.003463009
MRPS18C	0.006029975
MRPS2	-0.001782069
MRPS21	-0.011486674
MRPS22	-0.011382902
MRPS23	0.002520129
MRPS24	0.015364113
MRPS25	-0.003426964
MRPS26	0.004979083
MRPS27	-0.007340713
MRPS28	-0.007529684
MRPS30	0.006290406
MRPS31	0.002128826
MRPS31P5	0.018672083
MRPS33	-0.004468897
MRPS34	-0.004598726
MRPS35	-0.010738009
MRPS36	0.001817874
MRPS5	0.002580777
MRPS6	0.007063725
MRPS7	0.013402428
MRPS9	-0.007730617
MRRF	0.005689384
MRS2	0.003225555
MRTFA	0.004375636
MRTFA-AS1	-0.003289676
MRTFB	-0.007161858
MRTO4	0.006351343
MRVI1	0.003700704
MRVI1-AS1	-0.061974668
MS4A1	-0.008901216
MS4A10	-0.034090657
MS4A14	0.020824116
MS4A15	-0.087629993
MS4A2	0.001837418
MS4A3	0.020244725
MS4A4A	0.019059298
MS4A4E	0.004963815
MS4A6A	0.014814425
MS4A6E	-0.028697032
MS4A7	0.014009854
MS4A8	0.023156325
MSANTD1	-0.045666691
MSANTD2	-0.012824977
MSANTD3	0.007900533
MSANTD3-TMEFF1	-0.022023426
MSANTD4	-0.003809227
MSC	-0.025421652
MSC-AS1	-0.017484609
MSGN1	0.078681911
MSH2	-0.013143554
MSH3	0.001540622
MSH4	-0.024262318
MSH5	-0.000162665
MSH5-SAPCD1	-0.05903066
MSH6	-0.013142385
MSI1	-0.015474501
MSI2	-0.001619079
MSL1	0.003786898
MSL2	-0.006302144
MSL3	1.5826E-05
MSL3P1	0.010566246
MSLN	0.002261814
MSMB	0.086679946
MSMO1	0.014746134
MSMP	0.001732484
MSN	0.001406475
MSR1	0.015819431
MSRA	-0.001589501
MSRB1	-0.007122776
MSRB2	0.004261373
MSRB3	0.026212223
MSS51	-0.008245051
MST1	-0.011967204
MST1L	-0.043947364
MST1R	0.018013612
MSTN	-0.013543009
MSTO1	0.003779324
MSX1	0.011582209
MSX2	0.011654452
MT1A	-0.02303672
MT1E	0.045495532
MT1F	-7.33958E-05
MT1G	0.044273706
MT1H	0.088596245
MT1JP	-0.009805898
MT1L	0.017320443
MT1M	-0.0087282
MT1X	0.010381289
MT2A	0.014060949
MT3	-0.002962395
MTA1	-0.002597319
MTA2	0.004425352
MTA3	-0.017536267
MTAP	-0.010308979
MTBP	-0.010087622
MTCH1	3.56753E-05
MTCH2	0.000213906
MTCL1	0.000207007
MTCP1	-0.00496054
MTDH	0.00090857
MTERF1	-0.012094799
MTERF2	-0.012793783
MTERF3	-0.00597331
MTERF4	-0.014158593
MTF1	-0.008398353
MTF2	-0.002925789
MTFMT	0.004131211
MTFP1	0.007013301
MTFR1	0.00011915
MTFR1L	-0.00073922
MTFR2	0.0086452
MTG1	-0.001689514
MTG2	-0.004203392
MTHFD1	0.002383537
MTHFD1L	0.007902774
MTHFD2	0.002731707
MTHFD2L	-0.00441837
MTHFD2P1	-0.096192649
MTHFR	-0.002800238
MTHFS	-0.006168835
MTHFSD	-0.010760399
MTIF2	-0.002933849
MTIF3	0.003790661
MTLN	0.003538333
MTM1	0.003835646
MTMR1	-0.008976631
MTMR10	0.008357876
MTMR11	-0.018663336
MTMR12	0.01456741
MTMR14	-0.005470026
MTMR2	-0.004941162
MTMR3	0.004016287
MTMR4	0.00108161
MTMR6	0.013882369
MTMR7	-0.05560593
MTMR8	-0.035347697
MTMR9	0.00157692
MTNR1A	0.029231699
MTO1	0.004702929
MTOR	0.005564848
MTPAP	0.0046534
MTPN	0.002219962
MTR	3.34722E-05
MTREX	-0.004147231
MTRF1	-0.002628293
MTRF1L	0.015479862
MTRNR2L1	0.009645103
MTRNR2L10	0.083399092
MTRNR2L2	0.013354132
MTRNR2L3	0.015260493
MTRNR2L4	-0.045079047
MTRNR2L8	-0.008773664
MTRR	0.013868189
MTSS1	0.00460998
MTSS2	-0.002111228
MTTP	0.02030252
MTURN	-0.004394636
MTUS1	-0.005646797
MTUS2	-0.013392723
MTX1	-0.008637727
MTX2	-0.001229618
MTX3	0.003085079
MUC1	-0.012377083
MUC12	0.053337432
MUC13	0.011208187
MUC15	-0.010820586
MUC16	-0.024350572
MUC17	-0.011685577
MUC19	-0.153615355
MUC2	-0.068278884
MUC20	-0.022003117
MUC21	0.030516289
MUC22	-0.090239017
MUC3A	0.023051595
MUC4	0.061089349
MUC5AC	0.184538761
MUC5B	0.060490837
MUC6	0.001699516
MUCL1	0.039521218
MUCL3	-0.036045797
MUL1	0.004801562
MUS81	-0.00962824
MUSK	-0.034525352
MUSTN1	-0.026796037
MUTYH	-0.003081426
MVB12A	0.00576964
MVB12B	-0.002988103
MVD	0.01796121
MVK	0.004349679
MVP	0.011455367
MX1	0.004856063
MX2	0.013528621
MXD1	0.017858044
MXD3	0.003248709
MXD4	-0.004215723
MXI1	-0.008474905
MXRA5	0.03193373
MXRA7	0.022717301
MXRA8	0.013569305
MYADM	-0.008577844
MYB	-0.000118728
MYBBP1A	-0.002406596
MYBL1	-0.018236351
MYBL2	-0.005949161
MYBPC1	-0.041334871
MYBPC2	-0.003595279
MYBPC3	0.006740555
MYBPH	-0.03169034
MYBPHL	-0.071370564
MYC	0.000436093
MYCBP	-7.16825E-05
MYCBP2	0.010237513
MYCBP2-AS1	-0.057783283
MYCBPAP	0.012486211
MYCL	0.001791667
MYCN	-0.052667581
MYCNOS	-0.107300123
MYCT1	0.008262859
MYD88	0.008867866
MYDGF	0.016182905
MYEF2	-0.046992663
MYEOV	0.033075292
MYF6	0.007674588
MYH1	-0.011777406
MYH10	-0.004000438
MYH11	-0.03782855
MYH13	0.050866791
MYH14	-0.020831588
MYH15	0.027615553
MYH2	-0.021579572
MYH3	-0.015013411
MYH6	-0.00105186
MYH7	-0.105672902
MYH7B	-0.022375191
MYH8	-0.106184262
MYH9	0.008070982
MYL12A	-0.001940961
MYL12B	-0.00788817
MYL2	-0.028373811
MYL3	0.026143595
MYL4	-0.071099897
MYL5	-0.016626241
MYL6	0.003128037
MYL6B	-0.009741932
MYL7	-0.077525723
MYL9	0.007667626
MYLIP	-0.011319843
MYLK	0.00190021
MYLK-AS1	-0.028816728
MYLK-AS2	-0.086081819
MYLK2	-0.014601819
MYLK3	-0.016048184
MYLK4	-0.006882525
MYLPF	0.01241189
MYMK	0.031768841
MYMX	-0.024093057
MYNN	-0.004303125
MYO10	0.038591458
MYO15A	-0.005776236
MYO15B	-0.00277278
MYO16	0.033443272
MYO16-AS1	0.014554015
MYO18A	-0.002814949
MYO18B	-0.070679974
MYO19	0.002107261
MYO1A	-0.044614862
MYO1B	-0.003331761
MYO1C	0.011111379
MYO1D	0.010213724
MYO1E	0.000385276
MYO1F	0.002814703
MYO1G	0.01607518
MYO1H	0.010703243
MYO3A	-0.04595901
MYO3B	-0.016700712
MYO5A	-0.000419075
MYO5B	-0.001726699
MYO5C	-0.011227612
MYO6	-0.005147949
MYO7A	0.005684784
MYO7B	-0.036125278
MYO9A	-0.003282702
MYO9B	0.008606005
MYOC	-0.02048899
MYOCD	-0.003675981
MYOF	0.007256313
MYOM1	-0.038846835
MYOM2	-0.03759704
MYOM3	-0.057851041
MYORG	0.033020761
MYOSLID	0.0261539
MYOT	-0.101053007
MYOZ1	-0.028967077
MYOZ2	-0.045163657
MYOZ3	-0.009218327
MYPN	0.058366898
MYPOP	0.007809196
MYRF	-0.024842109
MYRFL	0.003559696
MYRIP	-0.030795652
MYSM1	0.000602762
MYT1	0.068795873
MYT1L	-0.162516597
MYZAP	-0.011436478
MZB1	0.002748132
MZF1	-0.019733671
MZF1-AS1	-0.040254972
MZT1	0.018045612
MZT2A	-0.014078958
MZT2B	-0.006564776
N4BP1	0.01069851
N4BP2	0.008231796
N4BP2L1	-0.005229287
N4BP2L2	0.001371701
N4BP2L2-IT2	-0.000515101
N4BP3	-0.012320565
N6AMT1	-0.010169957
NAA10	0.002070265
NAA15	0.00527512
NAA16	0.011515249
NAA20	0.001960722
NAA25	-0.004995102
NAA30	0.007611544
NAA35	0.008480949
NAA38	-0.000849576
NAA40	-0.005094777
NAA50	0.005539331
NAA60	-0.005013153
NAA80	0.001017613
NAAA	0.017931796
NAALAD2	-0.064635721
NAALADL1	-0.007270546
NAALADL2	-0.00433992
NAB1	0.009859152
NAB2	-0.011137648
NABP1	0.004571881
NABP2	0.002897725
NACA	0.000465201
NACA2	-0.007468731
NACA4P	-0.019938605
NACAD	0.016210548
NACC1	0.007574556
NACC2	0.005495115
NADK	0.008260585
NADK2	0.019169656
NADSYN1	0.006242015
NAE1	0.004466105
NAF1	0.002657603
NAGA	0.003510512
NAGK	-0.000138713
NAGLU	0.00266568
NAGPA	-0.013320715
NAGS	0.009587908
NAIF1	0.013272109
NAIP	0.01805655
NALCN	0.018066252
NALCN-AS1	0.130151097
NAMA	0.008505296
NAMPT	0.00797387
NANOG	-0.087817436
NANOGP8	-0.041271043
NANOS1	0.006851461
NANOS3	0.001622452
NANP	0.017029939
NANS	0.023094076
NAP1L1	-0.003956931
NAP1L2	0.01669985
NAP1L3	0.002921827
NAP1L4	-0.006793902
NAP1L5	0.017125544
NAP1L6	0.023918855
NAPA	0.000344234
NAPA-AS1	-0.006988221
NAPB	0.003510447
NAPEPLD	0.003730268
NAPG	0.00273584
NAPRT	-0.016074355
NAPSA	-0.018496192
NAPSB	-0.016304853
NARF	0.004667958
NARS	0.007187066
NARS2	-0.008714809
NASP	-0.000349235
NAT1	0.039157051
NAT10	0.000645846
NAT14	-0.004971723
NAT2	-0.044073882
NAT8	-0.014673094
NAT8B	0.017866217
NAT8L	-0.041536268
NAT9	0.006090738
NATD1	-0.015685494
NAV1	0.002917616
NAV2	-0.012990763
NAV2-AS2	-0.088636529
NAV3	0.005731491
NAXD	0.004620398
NAXE	-0.009897866
NBAS	-0.004636766
NBAT1	-0.020144748
NBDY	-0.007525583
NBEA	-0.005928014
NBEAL1	0.002166535
NBEAL2	0.000770808
NBL1|MICOS10-NBL1	0.018797102
NBN	0.001230256
NBPF1	0.006359939
NBPF10	-0.023844525
NBPF11	-0.015890415
NBPF12	-0.011706998
NBPF14	-0.017352241
NBPF15	-0.002431615
NBPF19	-0.020827228
NBPF20	-0.001883532
NBPF25P	0.004896863
NBPF26	-0.022209375
NBPF3	-0.017173847
NBPF4	0.076273916
NBPF6	-0.081619121
NBPF8	0.013924119
NBPF9	0.001228565
NBR1	0.003141942
NBR2	0.008682534
NCALD	0.00501237
NCAM1	0.060916142
NCAM2	-0.016187484
NCAN	-0.018764293
NCAPD2	-0.021630634
NCAPD3	-0.003342297
NCAPG	-0.004531723
NCAPG2	-0.00196012
NCAPH	-0.003004446
NCAPH2	0.003065944
NCBP1	0.008129918
NCBP2	-0.00485835
NCBP2AS2	-0.002028329
NCBP2L	0.028795966
NCBP3	-0.001177307
NCCRP1	0.034389721
NCDN	0.001909627
NCEH1	0.004131116
NCF1	0.00073741
NCF1B	0.009275337
NCF1C	-0.005721703
NCF2	0.013081213
NCF4	0.004305141
NCK1	-0.004521538
NCK2	-0.002775546
NCKAP1	0.008236386
NCKAP1L	0.007207595
NCKAP5	-0.033677681
NCKAP5-AS2	-0.065644465
NCKAP5L	0.005921378
NCKIPSD	0.002826082
NCL	-0.005807106
NCLN	0.015975767
NCMAP	-0.039600126
NCOA1	-0.004045907
NCOA2	-0.013976492
NCOA3	0.000314735
NCOA4	0.006019448
NCOA5	-0.002055429
NCOA6	-0.000323309
NCOA7	-0.001137052
NCOR1	0.000102742
NCOR2	0.000647213
NCR1	-0.002108621
NCR3	-0.01835536
NCR3LG1	0.03174911
NCRNA00250	-0.048585949
NCS1	-0.001351323
NCSTN	-0.005985286
ND1	0.001234598
ND2	0.006361029
ND3	0.006620753
ND4	0.003097881
ND4L	0.008632798
ND5	-0.002325285
ND6	0.000501576
NDC1	-0.003126537
NDC80	-0.013991816
NDE1	-0.00526361
NDEL1	0.00661059
NDFIP1	0.006227518
NDFIP2	0.027325936
NDN	0.002372147
NDNF	-0.014923724
NDOR1	-0.001734074
NDP	-0.009803102
NDRG1	-0.00440471
NDRG2	-0.002045634
NDRG3	-0.007569768
NDRG4	-0.02060101
NDST1	-0.008002874
NDST1-AS1	-0.084010362
NDST2	0.000777594
NDST3	0.088239712
NDST4	-0.149891739
NDUFA1	-0.00396902
NDUFA10	0.0013264
NDUFA11	0.009974428
NDUFA12	0.001209393
NDUFA13	0.004021109
NDUFA2	-0.0008985
NDUFA3	-0.013214089
NDUFA4	0.004229581
NDUFA4L2	-0.001957139
NDUFA5	0.013566051
NDUFA6	0.005167512
NDUFA6-DT	-0.005735753
NDUFA7	-0.009296967
NDUFA8	0.014071646
NDUFA9	-0.013115623
NDUFAB1	0.00262527
NDUFAF1	-0.005931113
NDUFAF2	0.010253521
NDUFAF3	6.24615E-05
NDUFAF4	0.014250908
NDUFAF5	0.007633145
NDUFAF6	-0.013225919
NDUFAF7	-0.007544341
NDUFAF8	0.014478449
NDUFB1	0.005308575
NDUFB10	0.000804824
NDUFB11	-0.00799265
NDUFB2	0.002403216
NDUFB2-AS1	0.023730229
NDUFB3	-0.001392118
NDUFB4	-0.003687697
NDUFB5	0.012717901
NDUFB6	0.024618143
NDUFB7	0.001829173
NDUFB8	0.007162814
NDUFB9	-0.001854724
NDUFC1	0.005235088
NDUFC2	0.005330647
NDUFS1	-0.000197475
NDUFS2	-0.008866323
NDUFS3	0.003049522
NDUFS4	0.005771129
NDUFS5	0.001506816
NDUFS6	0.015717983
NDUFS7	0.016477702
NDUFS8	-0.000186221
NDUFV1	-0.00031539
NDUFV2	-0.003952754
NDUFV2-AS1	-0.020975646
NDUFV3	0.001290972
NEAT1	0.003236062
NEB	0.020661423
NEBL	-0.015299324
NEBL-AS1	-0.026059177
NECAB1	-0.083999232
NECAB2	-0.058695357
NECAB3	-0.011253344
NECAP1	-0.011445888
NECAP2	0.004543141
NECTIN1	-0.000220412
NECTIN2	0.011634424
NECTIN3	0.06064955
NECTIN4	-0.013087623
NEDD1	0.003671346
NEDD4	0.021513959
NEDD4L	-0.004321323
NEDD8	0.004534281
NEDD9	-0.010672583
NEFH	0.046619361
NEFL	-0.061615575
NEFM	-0.009990439
NEGR1	0.030765505
NEGR1-IT1	0.038129698
NEIL1	-0.010259888
NEIL2	0.001869958
NEIL3	0.000452997
NEK1	0.000185686
NEK10	0.012218399
NEK11	-0.002554577
NEK2	-0.014508212
NEK3	0.022847025
NEK4	-0.002252423
NEK5	0.019235961
NEK6	0.006973523
NEK7	-0.002961548
NEK8	-0.007139011
NEK9	-0.0015574
NELFA	-0.007597558
NELFB	0.0028412
NELFCD	0.002214654
NELFE	-0.001376938
NELL1	0.026146922
NELL2	0.027501457
NEMF	1.51978E-05
NEMP1	-0.001407765
NEMP2	3.00641E-05
NENF	-0.009668028
NEO1	0.004138114
NEPRO	-0.001068751
NES	0.00309935
NET1	2.406E-05
NETO1	0.055587388
NETO2	0.026891962
NEU1	0.014408425
NEU3	0.005465295
NEU4	-0.020459621
NEURL1	0.022339687
NEURL1B	-0.0136869
NEURL2	-0.011710679
NEURL3	0.017118771
NEURL4	-0.001496703
NEUROD2	-0.064960152
NEUROG2	0.02667889
NEUROG3	-0.042002104
NEXMIF	0.055833924
NEXN	0.005718951
NEXN-AS1	-0.001471977
NF1	0.00107996
NF2	-0.001733796
NFAM1	0.001489013
NFASC	-0.027907982
NFAT5	0.007230652
NFATC1	0.001520843
NFATC2	-0.017130246
NFATC2IP	0.005660601
NFATC3	-0.001494101
NFATC4	0.001285979
NFE2	-0.05114153
NFE2L1	0.00980899
NFE2L2	0.003105614
NFE2L3	0.00236138
NFE4	-0.063925931
NFIA	-0.022125537
NFIA-AS2	-0.03556273
NFIB	-0.00681961
NFIC	0.012562321
NFIL3	-0.000968687
NFIX	-0.002177544
NFKB1	0.009810036
NFKB2	0.001241673
NFKBIA	0.003536132
NFKBIB	0.002660702
NFKBID	0.002788765
NFKBIE	-0.001694394
NFKBIL1	-0.00635214
NFKBIZ	0.005604371
NFRKB	-0.00851738
NFS1	-0.009518435
NFU1	-0.004359586
NFX1	0.010092152
NFXL1	0.009426402
NFYA	-0.003843245
NFYB	-0.005071257
NFYC	-0.005700239
NGB	-0.092643584
NGDN	0.004968064
NGEF	1.13489E-05
NGF	-0.011094973
NGFR	0.017808332
NGLY1	0.006950967
NGRN	0.005443494
NHEG1	0.034437984
NHEJ1	-0.008570375
NHLH1	-0.067076068
NHLH2	-0.076777068
NHLRC1	0.04177525
NHLRC2	-0.00313074
NHLRC3	0.01042896
NHLRC4	-0.010325305
NHP2	-0.001612962
NHS	-0.000946996
NHSL1	0.008482521
NHSL2|FLJ44635	-0.012027327
NIBAN1	0.014609892
NIBAN2	0.007630191
NIBAN3	-0.005099428
NICN1	0.001658709
NID1	0.00428191
NID2	0.025641552
NIF3L1	-0.005918366
NIFK	-0.006049549
NIFK-AS1	-0.017458033
NIM1K	-0.02594809
NIN	-0.001905038
NINJ1	0.010076138
NINJ2	-0.023616542
NINL	-0.006187793
NIP7	-0.002381379
NIPA1	0.004076562
NIPA2	-0.001124931
NIPAL1	0.026247857
NIPAL2	0.00810424
NIPAL3	-0.003759191
NIPAL4	-0.03087891
NIPBL	0.010787994
NIPSNAP1	-0.011703675
NIPSNAP2	-0.002344758
NIPSNAP3A	0.009344536
NIPSNAP3B	0.005022071
NISCH	-0.003827254
NIT1	-0.010564297
NIT2	-0.010097997
NKAIN1	-0.070617369
NKAIN2	-0.000731728
NKAIN3	0.000752937
NKAIN3-IT1	-0.064805984
NKAIN4	-0.011055149
NKAP	-0.013136505
NKAPD1	-0.010962566
NKAPL	0.00475899
NKAPP1	-0.02836309
NKD1	-0.018320945
NKD2	0.03091185
NKG7	-0.008993206
NKILA	0.010307605
NKIRAS1	0.005944276
NKIRAS2	0.000984967
NKPD1	-0.001446843
NKRF	-0.003203061
NKTR	-0.000194056
NKX1-2	-0.007775828
NKX2-1	0.047556389
NKX2-1-AS1	-0.043322186
NKX2-3	0.042127678
NKX2-5	-0.048642204
NKX2-8	0.02159129
NKX3-1	0.014094536
NKX3-2	0.088194223
NKX6-1	0.009264104
NKX6-3	0.001800363
NLE1	-0.012274783
NLGN1	0.037741355
NLGN2	0.022854943
NLGN3	-0.027014012
NLGN4X	0.050386899
NLGN4Y	0.049891222
NLK	0.009034596
NLN	-0.003225296
NLRC3	-0.014312381
NLRC4	0.010310221
NLRC5	2.24498E-05
NLRP1	-0.011764106
NLRP10	-0.054581108
NLRP11	-0.095311521
NLRP12	0.008574351
NLRP14	0.004883967
NLRP2	0.023188557
NLRP2B	0.038169399
NLRP3	-0.000954559
NLRP4	-0.138427767
NLRP6	-0.02711174
NLRP7	-0.041622163
NLRX1	-0.013650211
NMB	0.007963959
NMBR	0.00937828
NMD3	0.013209486
NME1	0.004625949
NME1-NME2	-0.012444348
NME2	0.016253588
NME3	-0.007272991
NME4	-0.003539413
NME5	0.020810614
NME6	0.004550804
NME7	-0.022748094
NME8	0.022222004
NME9	-0.035466146
NMI	-0.005736015
NMNAT1	0.007782603
NMNAT2	0.028757098
NMNAT3	-0.022523969
NMRAL1	0.003824616
NMRAL2P	-0.008400938
NMRK1	0.011309219
NMRK2	-0.044804639
NMT1	-0.002194069
NMT2	-0.015060607
NMU	0.002908785
NMUR1	-0.048476296
NMUR2	0.014320822
NNAT	-0.04475133
NNMT	0.01966115
NNT	0.012105659
NOA1	-9.19828E-06
NOB1	0.000874544
NOC2L	0.000537554
NOC3L	-0.001899767
NOC4L	0.005048728
NOCT	0.011931059
NOD1	-0.001395687
NOD2	0.017070482
NODAL	0.073054525
NOG	-0.009687325
NOL10	-0.001718858
NOL11	0.011120921
NOL12	-0.006840448
NOL3	0.002059861
NOL4	-0.149278084
NOL4L	-0.008362843
NOL6	0.016902054
NOL7	-0.002142091
NOL8	0.008805823
NOL9	-0.001599546
NOLC1	-0.000104753
NOM1	-0.002819642
NOMO1	-0.010485029
NOMO2|LOC102723728	-0.00405096
NOMO3	-0.000449521
NONO	-0.008371074
NOP10	-0.004202104
NOP14	-0.005553169
NOP14-AS1	-0.021988001
NOP16	0.002903023
NOP2	-0.013909862
NOP53	-0.006793472
NOP56	0.002881761
NOP58	-0.002191562
NOP9	0.008534765
NORAD	0.002567679
NOS1	-0.104877805
NOS1AP	-0.001674045
NOS2	0.150386621
NOS2P3	-0.000361772
NOS3	0.017034159
NOSIP	-0.00759359
NOSTRIN	-0.027076615
NOTCH1	-0.012765796
NOTCH2	-0.002177652
NOTCH2NLA|NOTCH2NLC	-0.022414597
NOTCH3	0.005343154
NOTCH4	-0.000917633
NOTO	0.073773332
NOTUM	0.052338981
NOVA1	0.025917485
NOVA2	-0.028758665
NOX1	0.078371852
NOX4	0.039218046
NOX5	-0.004905948
NOXA1	-0.017517669
NOXO1	-0.00412039
NOXRED1	-0.004229223
NPAP1	-0.078184067
NPAS1	0.034934582
NPAS2	0.016983848
NPAS3	-0.003700361
NPAS4	-0.013698891
NPAT	-0.004890264
NPB	-0.010239109
NPBWR1	0.002247112
NPC1	-0.006821561
NPC1L1	-0.112489678
NPC2	0.004032336
NPDC1	0.007798311
NPEPL1	-0.010435243
NPEPPS	0.000509541
NPFF|ATF7	0.001363611
NPFFR1	-0.044329732
NPFFR2	0.02236347
NPHP1	-0.013989585
NPHP3	0.007440163
NPHP3-ACAD11	0.022418435
NPHP3-AS1	0.021890906
NPHP4	-0.001705769
NPHS1|LOC107985317	-0.071599594
NPIPA1|LOC102724993	-0.017581892
NPIPA3	-0.084730361
NPIPA5	-0.005422583
NPIPA8	0.01913925
NPIPB11	-0.021434474
NPIPB12	0.001249492
NPIPB13	0.024356635
NPIPB15	0.080797567
NPIPB2	-0.083636472
NPIPB3	0.011171764
NPIPB4	0.004859001
NPIPB5	0.005556277
NPIPB6	-0.031948723
NPIPB8	-0.075585335
NPIPB9	-0.004758279
NPL	0.012641971
NPLOC4	0.006402715
NPM1	0.005553283
NPM2	0.028499275
NPM3	0.003741213
NPNT	-0.000860406
NPPC	-0.014876136
NPR1	-0.028154589
NPR2	-0.030257682
NPR3	0.046659756
NPRL2	0.006084992
NPRL3	-0.007886905
NPSR1	0.278190935
NPSR1-AS1	0.024359664
NPTN	0.009626153
NPTN-IT1	0.0075992
NPTX1	-0.012454158
NPTX2	0.022264995
NPTXR	-0.038393801
NPW	-0.018303355
NPY	0.011313712
NPY1R	-0.031536769
NPY2R	-0.179936763
NPY4R	-0.056283347
NPY4R2	-0.042224231
NPY5R	-0.022578943
NPY6R	-0.073480993
NQO1	-0.023434732
NQO2	0.016249168
NR0B1	-0.048023778
NR0B2	-0.041297913
NR1D1	0.040485016
NR1D2	0.014963782
NR1H2	-0.003670445
NR1H3	-0.003813806
NR1H4	-0.020682643
NR1I2	-0.049070145
NR1I3	0.026079589
NR2C1	-0.00277091
NR2C2	-0.003218533
NR2C2AP	-0.00136385
NR2E1	-0.03514499
NR2E3	-0.081910628
NR2F1	-0.015034331
NR2F1-AS1	0.01183091
NR2F2	0.00744797
NR2F2-AS1	-0.020472575
NR2F6	0.001548274
NR3C1	0.002571561
NR3C2	-0.017670349
NR4A1	-0.00858997
NR4A2	-0.002834475
NR4A3	0.003097601
NR5A1	0.004101931
NR5A2	-0.024383979
NR6A1	-0.005128406
NRAP	-0.000846621
NRARP	-0.00519964
NRAS	-0.001472678
NRAV	-0.010953948
NRBF2	0.002876545
NRBP1	-0.00045015
NRBP2	0.002093543
NRCAM	-0.081885672
NRDC	-0.001071817
NRDE2	-0.010535253
NREP	0.012428014
NRF1	-0.004259154
NRG1	0.00077771
NRG2	-0.001584878
NRG3	-0.016965541
NRG4	-0.036359118
NRGN	-0.002592773
NRIP1	0.011703033
NRIP2	-0.037356463
NRIP3	0.021093563
NRK	0.067740877
NRL	-0.004297636
NRM	-0.004062892
NRN1	0.010082521
NRN1L	0.004509308
NRP1	0.007353063
NRP2	0.016500756
NRROS	-0.003749208
NRSN1	-0.026322269
NRSN2	0.008624514
NRTN	-0.043137885
NRXN1	-0.159872819
NRXN2	0.003099772
NRXN3	-0.017469374
NSA2	-0.004963902
NSD1	0.004543111
NSD2	-0.010396729
NSD3	-0.013374583
NSDHL	0.004679818
NSF	0.003784488
NSFL1C	0.002707698
NSG1	-0.018875193
NSG2	0.011343395
NSL1	-0.009351068
NSMAF	0.002447283
NSMCE1	-0.007727179
NSMCE1-DT	-0.023855109
NSMCE2	-0.009677671
NSMCE3	-0.003647209
NSMCE4A	-6.38305E-06
NSMF	0.004331206
NSRP1	-0.001788285
NSUN2	0.011142093
NSUN3	-0.012914965
NSUN4	0.00231069
NSUN5	-0.009886994
NSUN5P1	-0.011211766
NSUN5P2	-0.007712723
NSUN6	-0.009813495
NSUN7	-0.010038835
NT5C	0.009485321
NT5C1A	-0.053295221
NT5C2	0.000627412
NT5C3A	0.007142996
NT5C3B	0.001146528
NT5DC1	0.004666872
NT5DC2	0.002505668
NT5DC3	0.006109569
NT5DC4	-0.025000707
NT5E	0.043333121
NT5M	-0.012263326
NTAN1	-0.00112938
NTF3	0.001525879
NTF4	-0.024733787
NTHL1	-0.007015327
NTM	0.018293219
NTMT1	0.015016471
NTN1	0.002493133
NTN3	-0.028961407
NTN4	-0.014462558
NTN5	-0.014009431
NTNG1	-0.059093945
NTNG2	0.016642965
NTPCR	-0.005005877
NTRK1	-0.023041772
NTRK2	0.006293998
NTRK3	-0.070281063
NTS	-0.054329655
NTSR1	-0.040031871
NUAK1	0.012651562
NUAK2	-0.02090937
NUB1	-0.000710453
NUBP1	-0.006181595
NUBP2	-0.007569138
NUBPL	0.001937786
NUCB1	0.000905824
NUCB1-AS1	-0.013348991
NUCB2	0.010308706
NUCKS1	-0.004264461
NUDC	0.004489421
NUDCD1	-0.005728702
NUDCD2	0.013210665
NUDCD3	-0.008101751
NUDT1	-0.001028767
NUDT10	0.08883127
NUDT11	0.06460026
NUDT12	-0.011247406
NUDT13	0.006720383
NUDT14	0.001546054
NUDT15	0.018744326
NUDT16	-0.013738795
NUDT16L1	-0.002140953
NUDT16P1	0.020701639
NUDT17	-0.035460645
NUDT18	0.004495607
NUDT19	-0.000240438
NUDT2	0.002850862
NUDT21	-0.002071135
NUDT22	-0.000651775
NUDT3	-0.000203914
NUDT4	0.004333522
NUDT5	0.000192081
NUDT6	-0.021804936
NUDT7	-0.019284443
NUDT8	0.019125906
NUDT9	0.002603422
NUF2	-0.011489243
NUFIP1	0.006259915
NUFIP2	0.00357487
NUGGC	-0.005610702
NUMA1	0.000451536
NUMB	0.004796857
NUMBL	0.007117797
NUP107	0.001651037
NUP133	-0.003229517
NUP153	-0.003969092
NUP155	0.012940831
NUP160	-0.001321283
NUP188	0.0095967
NUP205	-0.003245297
NUP210	-0.023417892
NUP210L	-0.024237009
NUP214	-0.002543169
NUP35	-0.007293795
NUP37	-0.007289161
NUP42	0.00528239
NUP43	0.007818895
NUP50	0.000896774
NUP54	0.012230739
NUP58	0.003685038
NUP62	-0.002017019
NUP62CL	-0.014362417
NUP85	0.006875602
NUP88	-0.007262301
NUP93	0.005922514
NUP98	-0.004614311
NUPR1	0.01759605
NUPR2	-0.033069709
NUS1	0.015809998
NUSAP1	-0.00522698
NUTF2	-3.45176E-05
NUTM1	-0.125092888
NUTM2A	-0.065792991
NUTM2A-AS1	-0.007975023
NUTM2B	-0.010114111
NUTM2B-AS1	0.006427929
NUTM2D	-0.059813053
NUTM2E	0.025726639
NUTM2F	-0.009952598
NUTM2G	-0.062302853
NVL	-0.001835001
NWD1	-0.063379271
NWD2	-0.016757523
NXF1	0.000824382
NXF3	0.043014102
NXF4	-0.008239327
NXF5	-0.02383178
NXN	0.012982744
NXNL2	-0.006601987
NXPE1	0.05698025
NXPE2	0.016358877
NXPE3	-0.01631301
NXPE4	0.044925878
NXPH1	0.096580339
NXPH2	-0.01715629
NXPH3	-0.008441707
NXPH4	-0.006717079
NXT1	0.004952249
NXT2	0.0117398
NYAP1	-0.003044081
NYAP2	0.01889302
NYNRIN	-0.009537758
OAF	-0.005492396
OARD1	-0.015473249
OAS1	0.002815817
OAS2	0.011273602
OAS3	0.004254878
OASL	-0.003733675
OAT	0.013785743
OAZ1	0.005078539
OAZ2	-0.003898484
OAZ3	-0.024089015
OBP2A	-0.033831645
OBP2B	0.062235856
OBSCN	0.002985109
OBSCN-AS1	0.008207909
OBSL1	-0.037723157
OCA2	-0.018183449
OCEL1	0.008695027
OCIAD1	0.006892329
OCIAD2	0.010053358
OCLM	-0.002031358
OCLN	-0.015949265
OCM	-0.036356716
OCRL	0.001451631
OCSTAMP	0.032936027
ODAM	-0.050378865
ODAPH	-0.016012505
ODC1	0.017649185
ODF1	-0.070074634
ODF2	0.000321714
ODF2L	0.00406777
ODF3B	0.016355713
ODF3L1	0.013140486
ODF3L2	-0.013694878
ODR4	0.000835375
OFD1	-0.003242679
OGA	-0.000545943
OGDH	-0.001287877
OGDHL	0.000777764
OGFOD1	0.011202188
OGFOD2	-0.014237192
OGFOD3	0.007691727
OGFR	0.001440897
OGFR-AS1	-0.006742522
OGFRL1	4.07449E-05
OGG1	-0.016323721
OGN	0.008901919
OGT	-9.21064E-06
OIP5	-0.010397536
OIP5-AS1	0.00015168
OIT3	0.037053781
OLA1	-0.000415359
OLAH	-0.080952663
OLFM1	-0.030748932
OLFM2	-0.004307829
OLFM3	-0.079187835
OLFM4	-0.134076882
OLFML1	0.01468021
OLFML2A	0.018664883
OLFML2B	0.033344653
OLFML3	0.015344459
OLIG1	-0.00112389
OLIG2	-0.026553052
OLMALINC	0.0057749
OLR1	0.007708882
OMA1	-0.005964868
OMD	0.062418055
OMG|LOC101927057	0.000514638
OMP	0.050846681
ONECUT1	0.009325565
ONECUT2	-0.041559365
ONECUT3	-0.012199173
OOEP	0.021315396
OPA1	0.002895333
OPA3	9.5233E-05
OPCML	-0.008787334
OPHN1	4.10503E-05
OPLAH	0.00367925
OPN3	-0.014183713
OPN4	-0.023747194
OPN5	0.123652156
OPRD1	-0.129902046
OPRK1	-0.037932896
OPRL1	-0.00335003
OPRM1	-0.139136961
OPTN	0.009723641
OR10H1	-0.114910396
OR10J5	-0.000561122
OR13A1	-0.03809242
OR13C2	0.071778809
OR13C3	-0.012362224
OR13C4	0.017723509
OR13C5	-0.024751659
OR13C9	-0.036280221
OR14K1	-0.009426646
OR1E2	-0.01150039
OR1F1	-0.000189872
OR1J2	-0.034370659
OR1J4	0.007351448
OR1L8	-0.005157047
OR1N2	-0.067573179
OR1Q1	-0.007815851
OR2A1	0.04858797
OR2A20P	0.040931211
OR2A7	0.009452817
OR2AE1	0.0006259
OR2AG2	0.014266735
OR2AK2	-0.010214288
OR2B6	0.002052087
OR2C1	-0.015846218
OR2C3	-0.141174566
OR2D2	0.028875768
OR2G2	-0.068685378
OR2G3	-0.019471245
OR2K2	0.005168624
OR2L13	0.0595296
OR2L1P	-0.003296057
OR2L2	0.067336038
OR2L3	0.017010143
OR2L5	-0.023034924
OR2T10	-0.133250224
OR2T8	0.081580458
OR2W3	-0.011671748
OR3A1	0.012373744
OR3A2	-0.046661461
OR4C6	-0.013339212
OR4F21	0.05290318
OR51B2	-0.029635841
OR51B4	-0.023151188
OR51B5	-0.060593576
OR51E1	0.025814052
OR51E2	0.049499913
OR51I1	-0.026897124
OR52B2	-0.011817826
OR52E6	0.051775912
OR52E8	0.077316325
OR52H1	-0.006291964
OR52K1	-0.021104312
OR52K2	-0.027326195
OR52L1	0.002760496
OR52N1	0.044944728
OR52N2	-0.017808737
OR52N4	-0.030454263
OR52N5	-0.03874686
OR56A1	0.062718877
OR56A4	0.057280061
OR56A5	0.05557488
OR56B1	0.009693548
OR5AN1	-0.00192394
OR5B12	0.003086335
OR5B2	-0.001075108
OR5B21	-0.061052317
OR5M11	0.000379001
OR5P2	-0.049907705
OR5P3	-0.028064183
OR6A2	0.026461424
OR6C70	0.051988846
OR6K3	-0.076149924
OR6N1	-0.096786462
OR6N2	-0.08143942
OR6S1	-0.117177832
OR7A5	-0.10014626
OR7C1	-0.033639173
OR7D2	0.011136125
OR7E14P	-0.044926628
OR7E2P	-0.02192255
OR7E47P	0.005467165
OR7E91P	0.01678286
OR8A1	0.137069607
OR8G5	-0.109566783
OR9A2	-0.001921558
OR9A4	-0.087437327
OR9Q1	0.041032968
ORAI1	-0.001808664
ORAI2	-0.014049219
ORAI3	0.001688126
ORC1	-0.009547024
ORC2	0.000586144
ORC3	-0.004479629
ORC4	-0.006203798
ORC5	0.007149455
ORC6	0.005988014
ORM1	-0.031019392
ORM2	-0.028665414
ORMDL1	0.007809417
ORMDL2	0.001831764
ORMDL3	0.001754678
OS9	0.003938561
OSBP	0.003591372
OSBP2	-0.016998998
OSBPL10	0.001801444
OSBPL11	-0.001492827
OSBPL1A	-0.00747148
OSBPL2	0.008593939
OSBPL3	-0.004783685
OSBPL5	0.002050293
OSBPL6	-0.019492013
OSBPL7	-0.013425864
OSBPL8	0.009824811
OSBPL9	-0.008887172
OSCAR	0.031191762
OSCP1	-0.006152143
OSER1	-0.001133233
OSER1-DT	-0.025490781
OSGEP	0.003904924
OSGEPL1	-0.011679022
OSGIN1	-0.014273044
OSGIN2	-0.004402817
OSM	0.021673872
OSMR	0.0097184
OSR1	-0.014599922
OSR2	0.003693178
OST4	-0.003411498
OSTC	0.007936592
OSTCP1	-0.045167076
OSTF1	0.013235315
OSTM1	0.012197806
OSTN	-0.065046644
OSTN-AS1	-0.044724516
OTC	-0.025549584
OTOA	-0.040107552
OTOAP1	0.017443014
OTOF	-0.035064853
OTOG	-0.089699666
OTOGL	-0.022165395
OTOP2	0.046010632
OTOP3	0.177193632
OTOR	0.005728014
OTP	-0.025807048
OTUB1	-0.004931165
OTUB2	-0.004274388
OTUD1	0.012058777
OTUD3	0.004040148
OTUD4	0.005860097
OTUD5	-0.005994528
OTUD6B	0.004016068
OTUD6B-AS1	-0.004581913
OTUD7A	-0.006580642
OTUD7B	-0.018931009
OTULIN	0.027174584
OTULINL	0.016674365
OTX1	0.029704654
OTX2	-0.039114986
OTX2-AS1	-0.026643355
OVAAL	0.005608584
OVCH1	-0.029659458
OVCH1-AS1	-0.048048989
OVCH2	-0.044815098
OVGP1	-0.004578257
OVOL1	0.001816096
OVOL1-AS1	-0.010533307
OVOL2	-0.004403156
OVOL3	0.008889055
OVOS2	-0.040703065
OXA1L	0.016477014
OXCT1	0.007903401
OXCT1-AS1	-0.003938669
OXCT2	0.005845103
OXCT2P1	0.040318669
OXER1	-0.010279136
OXGR1	0.04522661
OXLD1	0.004347092
OXNAD1	-0.005102669
OXR1	-0.01094181
OXSM	-0.000711105
OXSR1	0.007325872
OXT	0.04850314
OXTR	0.006541451
P2RX1	-0.006213177
P2RX2	-0.063725937
P2RX3	-0.023912371
P2RX4	-0.009179141
P2RX5	-0.02360204
P2RX5-TAX1BP3	-0.078202407
P2RX6	-0.036727897
P2RX7	-0.001405575
P2RY1	0.019236984
P2RY10	-0.000621008
P2RY11	0.004421326
P2RY12	-0.025167654
P2RY13	0.006271129
P2RY14	0.003878536
P2RY2	-0.000193198
P2RY4	-0.023085008
P2RY6	0.002524416
P2RY8	-0.007660783
P3H1	0.020715281
P3H2	-0.010215441
P3H2-AS1	0.049867018
P3H3	0.015025521
P3H4	0.01458472
P4HA1	0.007717669
P4HA2	0.016174397
P4HA3	0.021077587
P4HA3-AS1	-0.0203039
P4HB	0.013157829
P4HTM	-0.007533887
PA2G4	0.000312521
PAAF1	-0.004424384
PABPC1	-0.002461915
PABPC1L	-0.002230925
PABPC3	-0.007115883
PABPC4	-0.000904109
PABPC4L	0.009316726
PABPC5	0.024479916
PABPC5-AS1	-0.029980869
PABPN1	0.01119326
PABPN1L	-0.064998301
PACERR	0.024523471
PACRG	0.028515024
PACRGL	-0.009940008
PACS1	-0.004220932
PACS2	0.000492402
PACSIN1	-0.053353332
PACSIN2	-0.006186521
PACSIN3	-0.000694227
PADI1	0.060615949
PADI2	-0.002655121
PADI3	0.037338436
PADI4	0.013276997
PADI6	0.03067045
PAEP	0.031530299
PAF1	-0.000734907
PAFAH1B1	-0.00067702
PAFAH1B2	0.000319952
PAFAH1B3	0.001687401
PAFAH2	-0.004432248
PAG1	0.007847588
PAGE2	0.128249483
PAGE2B	0.077022958
PAGE4	-0.084617475
PAGE5	-0.029076696
PAGR1	0.001586182
PAH	-0.111578984
PAICS	0.008398928
PAIP1	0.012215135
PAIP2	0.001317364
PAIP2B	-0.023324166
PAK1	0.010745528
PAK1IP1	0.006218571
PAK2	0.008260916
PAK3	-0.028418153
PAK4	-0.007515147
PAK5	-0.064797014
PAK6|BUB1B-PAK6	-0.023841733
PALB2	-0.000958504
PALD1	-0.018044011
PALLD	-0.000740414
PALM	-0.026307597
PALM2	0.020401885
PALM2-AKAP2	0.009464051
PALM3	-0.060179313
PALMD	-0.013916365
PAM	0.011065437
PAM16	-0.013359106
PAMR1	0.008557661
PAN2	-0.005955406
PAN3	-0.001921694
PANK1	-0.018894136
PANK2	0.005897792
PANK3	0.008017763
PANK4	0.007955793
PANO1	0.021733669
PANX1	-0.001204042
PANX2	-0.02303449
PAOX	-0.003672966
PAPLN	-0.013484822
PAPOLA	0.011164578
PAPOLB	0.010761299
PAPOLG	0.001283582
PAPPA	0.017148785
PAPPA-AS1	0.011195195
PAPPA2	0.088226446
PAPSS1	0.000999054
PAPSS2	-0.005807451
PAQR3	0.019281247
PAQR4	-0.001578421
PAQR5	-0.050476553
PAQR6	-0.031730379
PAQR7	-0.001148829
PAQR8	-0.015439625
PAQR9	-0.132492504
PAQR9-AS1	-0.119036059
PARD3	-0.003529466
PARD3-AS1	-0.000896046
PARD3B	-0.016346557
PARD6A	-0.027588421
PARD6B	-0.034677466
PARD6G	0.011126193
PARD6G-AS1	-0.000992357
PARG	-0.007625498
PARK7	0.002398952
PARL	-0.002821596
PARM1	-0.013559089
PARN	-0.007295825
PARP1	0.000177853
PARP10	-0.000312932
PARP11	-0.008585775
PARP12	-0.00253829
PARP14	0.000460608
PARP15	0.004012836
PARP16	-0.000354708
PARP2	0.008618503
PARP3	0.003264306
PARP4	-0.003197781
PARP6	0.004698459
PARP8	-0.001859122
PARP9	-0.001905475
PARPBP	0.001020085
PARS2	-0.013051963
PART1	-0.034038371
PARVA	0.017522267
PARVB	-0.005130743
PARVG	0.009276459
PASD1	0.084667955
PASK	-0.012262145
PATE2	-0.033460215
PATJ	-0.011544498
PATL1	0.004885995
PATL2	-0.007737046
PATZ1	-0.013363633
PAWR	0.002652262
PAX1	0.056168687
PAX2	-0.075555215
PAX3	0.141105631
PAX5	-0.017276022
PAX6	-0.030041681
PAX7	-0.057260041
PAX8	0.007871941
PAX8-AS1	0.009528157
PAX9	0.050701273
PAXBP1	0.00156764
PAXBP1-AS1	-0.010086265
PAXIP1	-0.008934419
PAXIP1-AS1	-0.008950097
PAXIP1-AS2	-0.014933189
PAXX	0.003528217
PBDC1	0.021765646
PBK	-0.005169959
PBLD	0.004251505
PBOV1	-0.050290743
PBRM1	-0.00097195
PBX1	-0.042297557
PBX2	0.001674215
PBX3	0.010036829
PBX4	-0.009340734
PBXIP1	-0.012636548
PC	-0.017763831
PCARE	0.034096144
PCAT1	0.007382576
PCAT18	0.13826995
PCAT19	-0.008034536
PCAT2	0.039106466
PCAT5	0.03478231
PCAT6	0.005385253
PCBD1	-0.009895027
PCBD2	0.006934322
PCBP1	0.001178167
PCBP1-AS1	-0.01366765
PCBP2	0.001057747
PCBP3	0.014051714
PCBP4	0.001316618
PCCA	0.008084992
PCCB	0.000653783
PCDH1	0.00104247
PCDH10	0.063249821
PCDH11X	0.002477849
PCDH11Y	0.055585577
PCDH12	0.006038035
PCDH15	-0.037365995
PCDH17	0.008588455
PCDH18	0.011239671
PCDH19	0.036192051
PCDH20	-0.006858674
PCDH7	0.016349743
PCDH8	-0.250164692
PCDH9	0.033268308
PCDHA1	0.065685987
PCDHA10	0.027194511
PCDHA11	0.020729855
PCDHA12	-0.002869735
PCDHA13	0.033252693
PCDHA2	-0.02348707
PCDHA3	-0.060603066
PCDHA4	-0.022292264
PCDHA5	-0.005469834
PCDHA6	0.051397205
PCDHA7	0.020671836
PCDHA8	0.0082923
PCDHA9	0.030506542
PCDHAC1	0.029725621
PCDHAC2	0.005901335
PCDHB1	-0.006016536
PCDHB10	0.026474274
PCDHB11	0.01390366
PCDHB12	0.015998442
PCDHB13	0.036349969
PCDHB14	0.01297908
PCDHB15	-0.033992554
PCDHB16	0.032094523
PCDHB17P	-0.013418808
PCDHB18P	-0.010197178
PCDHB2	0.031859376
PCDHB3	0.032811416
PCDHB4	0.042676248
PCDHB5	0.007433745
PCDHB6	-0.000430512
PCDHB7	0.023116027
PCDHB8	0.052663353
PCDHB9	0.032779547
PCDHGA1	0.009863152
PCDHGA10	0.000410428
PCDHGA11	-0.003864873
PCDHGA12	0.006093628
PCDHGA2	0.023413947
PCDHGA3	-0.006983241
PCDHGA4	-0.006347445
PCDHGA5	-0.004066747
PCDHGA6	-0.001165068
PCDHGA7	0.000590089
PCDHGA8	0.003526126
PCDHGA9	0.001824107
PCDHGB1	-0.006678522
PCDHGB2	0.00305768
PCDHGB3	0.000245871
PCDHGB4	0.024534079
PCDHGB5	-0.021417553
PCDHGB6	-0.016013118
PCDHGB7	0.001922684
PCDHGB8P	-0.012528455
PCDHGC3	0.014760188
PCDHGC4	-0.002571269
PCDHGC5	0.015613784
PCED1A	-0.004234529
PCED1B	-0.010262577
PCED1B-AS1	0.006873797
PCF11	-0.012304247
PCGF1	-0.000873718
PCGF2	-0.00038292
PCGF3	-0.001197837
PCGF5	-0.004319444
PCGF6	0.011515174
PCID2	0.010321301
PCIF1	-0.001504415
PCK1	0.035918704
PCK2	0.014757045
PCLAF	-0.006963957
PCLO	-0.008417388
PCM1	-0.004299904
PCMT1	0.010646008
PCMTD1	0.002019656
PCMTD2	0.00523799
PCNA	0.005407214
PCNP	0.00053409
PCNT	-0.001070923
PCNX1	0.001082357
PCNX2	-0.014470949
PCNX3	-0.002571085
PCNX4	-0.001436901
PCOLCE	0.030266452
PCOLCE-AS1	0.007846394
PCOLCE2	-0.075886574
PCOTH	0.010756367
PCP2	0.011133746
PCP4	-0.092633889
PCP4L1	0.014718993
PCSK1	0.025385991
PCSK1N	0.00585923
PCSK2	-0.080305646
PCSK4	0.038488701
PCSK5	0.010256256
PCSK6	-0.022233122
PCSK7	-2.98097E-05
PCSK9	0.006974725
PCTP	-0.013742797
PCYOX1	-0.002576144
PCYOX1L	-0.007189067
PCYT1A	-0.001081605
PCYT1B	0.000625936
PCYT2	0.010203233
PDAP1	0.0054515
PDCD1	-0.017295569
PDCD10	0.00547341
PDCD11	-0.0103363
PDCD1LG2	0.027507089
PDCD2	0.002532737
PDCD2L	0.007971093
PDCD4	-0.010262446
PDCD5	0.004638734
PDCD6	0.009772329
PDCD6IP	0.008848871
PDCD7	-0.001542656
PDCL	0.0098495
PDCL2	0.059849369
PDCL3	0.005020705
PDE10A|LINC00473	0.0125186
PDE11A	0.008521574
PDE12	0.00292109
PDE1A	-0.007418985
PDE1B	-0.001346652
PDE1C	-0.011929515
PDE2A	-0.012162769
PDE3A	0.004325648
PDE3B	-0.005823959
PDE4A	0.023210891
PDE4B	0.022855195
PDE4C	-0.035792312
PDE4D	0.006684021
PDE4DIP	0.000441012
PDE5A	-0.01213555
PDE6A	0.006275432
PDE6B	-0.032705422
PDE6C	0.125235373
PDE6D	-0.005943233
PDE6G	0.006350573
PDE6H	-0.039425722
PDE7A	-0.012017639
PDE7B	0.01728594
PDE8A	0.003494453
PDE8B	-0.006261051
PDE9A	0.002751941
PDF	0.00630693
PDGFA	0.019600984
PDGFB	-0.002070089
PDGFC	0.023799774
PDGFD	-0.002034282
PDGFRA	0.028350358
PDGFRB	0.023816995
PDGFRL	0.029475114
PDHA1	0.006242679
PDHB	0.00607472
PDHX	-0.001465763
PDIA2	-0.071875119
PDIA3	-0.002418733
PDIA4	0.002436044
PDIA5	5.61122E-05
PDIA6	0.00214481
PDIK1L	0.002210019
PDK1	-0.018123284
PDK2	0.009362399
PDK3	0.013736364
PDK4	-0.033142891
PDLIM1	-0.000603561
PDLIM2	-0.007118459
PDLIM3	0.02201896
PDLIM4	0.033371863
PDLIM5	0.008967208
PDLIM7	0.013195532
PDP1	0.006453922
PDP2	0.003772543
PDPK1	-0.007883944
PDPN	0.058634265
PDPR	-0.005652113
PDRG1	-0.007588276
PDS5A	0.007032379
PDS5B	-0.000258747
PDSS1	0.005044443
PDSS2	0.009304418
PDXDC1|LOC102724985	0.000339897
PDXDC2P-NPIPB14P	0.012247731
PDXK|LOC105372824	0.000594631
PDXP	0.004732164
PDYN	0.010402293
PDYN-AS1	-0.037209137
PDZD11	-0.001241623
PDZD2	-0.004543196
PDZD3	-0.051093015
PDZD4	-0.02599273
PDZD7	-0.016299776
PDZD8	-0.002251761
PDZK1	-0.073156949
PDZK1IP1	0.012689818
PDZRN3	0.013981035
PDZRN4	0.015643248
PEA15	-0.00374619
PEAK1	0.002829825
PEAK3	0.013427146
PEAR1	-0.013687917
PEBP1	-0.006673828
PEBP4	-0.0683062
PECAM1	0.00057003
PECR	-0.023599398
PEF1	0.000111771
PEG10	-0.008521887
PEG3	0.012332432
PELI1	0.012122965
PELI2	-0.010849946
PELI3	-0.018788723
PELO	0.001977346
PELP1	-0.003671648
PEMT	-0.000462993
PENK	0.12697302
PEPD	-0.002851947
PER1	0.003672209
PER2	0.018564568
PER3	0.035465691
PERM1	0.054445256
PERP	0.018932247
PES1	-0.002313895
PET100	0.003903073
PET117	-0.002392766
PEX1	-0.010642513
PEX10	-0.002819512
PEX11A	-0.014242868
PEX11B	-0.006495784
PEX11G	0.003045906
PEX12	-0.006813512
PEX13	-0.000275855
PEX14	0.001056739
PEX16	0.004929076
PEX19	-0.011375111
PEX2	-0.00502138
PEX26	0.001004279
PEX3	0.010456626
PEX5	-0.022840324
PEX5L	0.013012717
PEX6	-0.040274867
PEX7	0.007196497
PF4	-0.012079799
PF4V1	-0.054820458
PFAS	-0.002838668
PFDN1	0.00017461
PFDN2	-0.00395161
PFDN4	-0.005286354
PFDN5	-0.004886876
PFDN6	-0.005680953
PFKFB1	-0.013664334
PFKFB2	0.00268793
PFKFB3	-0.008056057
PFKFB4	0.003069301
PFKL	0.000371055
PFKM	-0.011520825
PFKP	-0.006680317
PFN1	-0.001674048
PFN1P2	-0.036759655
PFN2	0.007141911
PFN4	-0.031411009
PGAM1	-0.002118289
PGAM1P5	0.003732949
PGAM2	-0.007701099
PGAM4	-0.052247864
PGAM5	0.000490182
PGAP1	0.009945326
PGAP2	-0.016161258
PGAP3	-0.012739575
PGBD1	0.014501878
PGBD2	-0.00242861
PGBD4	-0.008929942
PGBD5	-0.06784244
PGC	-0.038168429
PGCP1	-0.013358968
PGD	0.000510122
PGF	-0.019195545
PGGHG	-0.005952271
PGGT1B	0.008168236
PGK1	-0.005567293
PGK2	0.004063456
PGLS	0.000295499
PGLYRP1	-0.036204977
PGLYRP2	0.040651614
PGLYRP3	0.052570409
PGLYRP4	0.036470464
PGM1	-0.002580883
PGM2	-0.003855407
PGM2L1	0.000872074
PGM3	0.01740878
PGM5	-0.041641546
PGM5-AS1	-0.11459028
PGM5P2	0.000865449
PGM5P3-AS1	-0.012836325
PGM5P4-AS1	-0.091288965
PGP	-0.003381816
PGPEP1	-0.005057814
PGPEP1L	-0.066090901
PGR	0.00972518
PGRMC1	-0.01076144
PGRMC2	0.003621593
PGS1	0.005321139
PHACTR1	-0.019928484
PHACTR2	0.006291917
PHACTR3	-0.051485583
PHACTR4	0.00122125
PHAX	0.003200436
PHB	0.00618973
PHB2	-0.013153443
PHC1	-0.02723566
PHC2	0.003317406
PHC3	-0.006140403
PHETA1	-0.005303809
PHETA2	0.020533845
PHEX	-0.045876572
PHEX-AS1	-0.089745111
PHF1	0.000731348
PHF10	0.004166315
PHF11	0.018227315
PHF12	-0.001570669
PHF13	0.006373125
PHF14	-0.002254161
PHF19	-0.00805268
PHF2	0.006362617
PHF20	-0.010807174
PHF20L1	0.002227072
PHF21A	-0.000938309
PHF21B	0.041087533
PHF23	-0.003740623
PHF24	0.01697951
PHF3	-0.005773751
PHF5A	0.001906134
PHF6	-0.003170966
PHF7	0.010234158
PHF8	-0.018207196
PHGDH	0.004365931
PHIP	1.65695E-05
PHKA1	-7.3376E-05
PHKA2	-0.004134741
PHKB	0.004516295
PHKG1	-0.001595353
PHKG2	-0.001270852
PHLDA1	0.013406588
PHLDA2	0.011355673
PHLDA3	-0.008184957
PHLDB1	0.000348067
PHLDB2	0.015547632
PHLDB3	0.004039231
PHLPP1	-0.002131965
PHLPP2	-0.017565583
PHOSPHO1	-0.062144288
PHOSPHO2	-0.008549788
PHPT1	0.01120982
PHRF1	-0.008034604
PHTF1	-0.004301283
PHTF2	-0.003707066
PHYH	0.002898889
PHYHD1	-0.01253394
PHYHIP	0.009579984
PHYHIPL	-0.038996417
PHYKPL	0.000436109
PI15	0.02899426
PI16	-0.060650813
PI3	0.052549525
PI4K2A	0.000737157
PI4K2B	0.012438772
PI4KA	-0.010028703
PI4KAP1	-0.010244415
PI4KAP2	-0.008982311
PI4KB	-0.007737787
PIANP	-0.000370357
PIAS1	-0.005266856
PIAS2	0.005239611
PIAS3	0.00197089
PIAS4	0.006282153
PIBF1	0.004307196
PICALM	0.004127089
PICART1	0.023031182
PICK1	0.002578181
PICSAR	-0.0931881
PID1	0.020829301
PIDD1	-0.009086994
PIEZO1	0.007886724
PIEZO2	-0.027179056
PIF1	0.002230279
PIFO	-0.044811872
PIGA	-0.008445836
PIGB	0.002339214
PIGBOS1	0.005784898
PIGC	-0.012260174
PIGF	-0.005855795
PIGG	-0.008456769
PIGH	-0.0017558
PIGK	0.004230119
PIGL	-0.00657024
PIGM	-0.014146314
PIGN	0.008164056
PIGO	0.010716264
PIGP	-0.024233098
PIGQ	-0.007802953
PIGR	-0.012524689
PIGS	0.002478644
PIGT	0.007358936
PIGU	-0.01349096
PIGV	-0.002907237
PIGW	0.01202629
PIGX	0.005142458
PIGZ	-0.017671701
PIH1D1	-0.007129642
PIH1D2	-0.020913991
PIH1D3	0.060638045
PIK3AP1	0.018515
PIK3C2A	-5.83554E-05
PIK3C2B	-0.015292217
PIK3C2G	-0.038718113
PIK3C3	0.00144982
PIK3CA	0.008675678
PIK3CB	0.001190136
PIK3CD	-0.008303407
PIK3CD-AS1	-0.002912763
PIK3CD-AS2	-0.01088481
PIK3CG	0.009527122
PIK3IP1	0.000960968
PIK3IP1-AS1	0.018150534
PIK3R1	0.004077662
PIK3R2	0.065345654
PIK3R3	-0.004796763
PIK3R4	-0.008103335
PIK3R5	-0.003062313
PIK3R6	0.001885489
PIKFYVE	7.36164E-05
PILRA	0.013363041
PILRB	-0.011743141
PIM1	-0.005914516
PIM2	0.006266866
PIM3	-0.001191088
PIMREG	-0.003182435
PIN1	-0.001663969
PIN4	-0.005036264
PINK1	0.001587507
PINK1-AS	0.010300582
PINLYP	-0.033931693
PINX1	-0.005548903
PIP	0.050190892
PIP4K2A	-0.004569807
PIP4K2B	-0.010898279
PIP4K2C	0.0073134
PIP4P1	0.004153823
PIP4P2	-0.01118578
PIP5K1A	-0.009018828
PIP5K1B	-0.017519753
PIP5K1C	0.009296165
PIP5KL1	-0.00082127
PIPOX	-0.01251067
PIPSL	-0.005061678
PIR	0.001756371
PIRT	-0.236659205
PISD	-0.00249662
PITHD1	0.005725906
PITPNA	0.005440876
PITPNA-AS1	-0.007490539
PITPNB	0.010098954
PITPNC1	0.011492454
PITPNM1	0.000966317
PITPNM2	-0.006882112
PITPNM3	0.012256011
PITRM1	0.006004992
PITRM1-AS1	-0.02876624
PITX1	0.033385093
PITX2	0.031137018
PITX3	-0.039758432
PIWIL1	0.063894205
PIWIL2	0.047087497
PIWIL3	-0.054640767
PIWIL4	0.000492265
PJA1	-0.003289491
PJA2	0.002863777
PJVK	0.007170161
PKD1	-0.00057497
PKD1L1	-0.018766483
PKD1L2	-0.061211989
PKD1L3	0.042697812
PKD1P5-LOC105376752	-0.028023923
PKD1P6-NPIPP1	-0.019413111
PKD2	0.001412792
PKD2L1	0.043410186
PKD2L2	-0.027569578
PKDCC	-0.029785106
PKDREJ	0.023040498
PKHD1	0.006437611
PKHD1L1	-0.070774569
PKIA	-0.022954914
PKIA-AS1	0.020620161
PKIB	0.003751182
PKIG	-0.008829037
PKLR	-0.024926767
PKM	0.003110872
PKMYT1	-0.011901415
PKN1	-0.010044497
PKN2	-0.002175738
PKN2-AS1	-0.04940302
PKN3	0.004276117
PKNOX1	0.005068521
PKNOX2	-0.054566664
PKNOX2-AS1	-0.059300158
PKP1	0.022215124
PKP2	-0.039915668
PKP3	0.011684985
PKP4	0.003088845
PKP4-AS1	0.00361103
PLA1A	-0.023084135
PLA2G10	-0.075380347
PLA2G12A	-0.001646776
PLA2G12B	-0.014398791
PLA2G15	0.004434783
PLA2G1B	-0.102467482
PLA2G2A	0.078940581
PLA2G2C	-0.029447712
PLA2G2D	-0.009274009
PLA2G2F	0.197918187
PLA2G3	0.035164802
PLA2G4A	0.03617687
PLA2G4B	0.013242245
PLA2G4C	0.001241973
PLA2G4D	-0.04867082
PLA2G4E	-0.001743417
PLA2G4E-AS1	-0.039681869
PLA2G4F	-0.077673231
PLA2G5	-0.011597204
PLA2G6	-0.005504892
PLA2G7	0.026320718
PLA2R1	0.011171743
PLAA	-0.003786245
PLAAT1	-0.015964295
PLAAT2	-0.041903231
PLAAT3	-0.012537003
PLAAT4	-0.01894043
PLAAT5	-0.008276562
PLAC1	-0.079878471
PLAC4	0.073227647
PLAC8	0.038900847
PLAC8L1	-0.018219075
PLAC9	-0.011908953
PLAC9P1	-0.093020115
PLAG1	-0.029667276
PLAGL1	-0.005319262
PLAGL2	-0.0028024
PLAT	-0.010350855
PLAU	0.037537107
PLAUR	0.016405154
PLB1	-0.033285207
PLBD1	-0.003022046
PLBD1-AS1	-0.018652209
PLBD2	0.002218602
PLCB1	-0.000650063
PLCB1-IT1	-0.016638539
PLCB2	-0.009601875
PLCB3	0.004329485
PLCB4	0.020431365
PLCD1	0.017479209
PLCD3	0.012738225
PLCD4	0.016384885
PLCE1	-0.00774086
PLCE1-AS1	0.074511249
PLCG1	-0.005306257
PLCG1-AS1	0.002818245
PLCG2	-0.013610427
PLCH1	-0.057632648
PLCH2	0.015319788
PLCL1	-0.031769673
PLCL2	-0.013422114
PLCXD1	-0.007642209
PLCXD2	0.019512404
PLCXD3	-0.009935533
PLCZ1	0.090984147
PLD1	0.00069946
PLD2	-0.003119402
PLD3	0.006111631
PLD4	-0.03597565
PLD5	-0.024693045
PLD6	0.005580315
PLEC	0.015227253
PLEK	0.013982484
PLEK2	0.016061885
PLEKHA1	0.005603913
PLEKHA2	0.003165916
PLEKHA3	0.000468223
PLEKHA4	-0.018137979
PLEKHA5	-0.006080078
PLEKHA6	-0.02820911
PLEKHA7	-0.024202078
PLEKHA8	0.013333886
PLEKHA8P1	-0.012180899
PLEKHB1	-0.037262741
PLEKHB2	-7.76531E-06
PLEKHD1	-0.029404541
PLEKHF1	-0.019419743
PLEKHF2	-0.004888307
PLEKHG1	-0.009055822
PLEKHG2	-0.001406614
PLEKHG3	-0.001713541
PLEKHG4	0.014404187
PLEKHG4B	0.009748453
PLEKHG5	-0.00305412
PLEKHG6	-0.04209919
PLEKHH1	-0.037983419
PLEKHH2	0.01524354
PLEKHH3	0.001436229
PLEKHJ1	0.00156347
PLEKHM1	0.008816649
PLEKHM2	0.002096885
PLEKHM3	-0.008973004
PLEKHN1	0.023825558
PLEKHO1	-0.015709879
PLEKHO2	0.003025291
PLEKHS1	0.009363183
PLG	-0.049024794
PLGLB1	-0.02071371
PLGLB2	-0.039443261
PLGRKT	0.010949124
PLIN1	-0.044587048
PLIN2	-0.008276285
PLIN3	0.011482807
PLIN4	-0.033244131
PLIN5	-0.037105787
PLK1	-0.002172737
PLK2	-0.012853861
PLK3	0.00792611
PLK4	0.008718208
PLK5	-0.04430022
PLLP	-0.011536083
PLN	0.011302686
PLOD1	0.021109636
PLOD2	-0.002826553
PLOD3	0.013175507
PLP1	0.042534012
PLP2	0.003176074
PLPBP	-0.008634045
PLPP1	-0.004426323
PLPP2	0.002975161
PLPP3	-0.012468167
PLPP4	0.048829206
PLPP5	0.00813401
PLPP6	-0.005613331
PLPP7	0.014408258
PLPPR1	-0.015211639
PLPPR2	0.017678703
PLPPR3	-0.034088621
PLPPR4	0.028378458
PLPPR5	-0.09774026
PLRG1	-0.007086158
PLS1	-0.011034398
PLS3	0.014150555
PLS3-AS1	-0.033495167
PLSCR1	0.002219162
PLSCR2	0.015860598
PLSCR3	-0.016335751
PLSCR4	-0.005227209
PLTP	0.018242996
PLVAP	-0.000149419
PLXDC1	0.012133711
PLXDC2	0.012444395
PLXNA1	-0.005145904
PLXNA2	-0.02163966
PLXNA3	0.000408192
PLXNA4	0.006947894
PLXNB1	-0.004136261
PLXNB2	0.005834006
PLXNB3	0.002589402
PLXNC1	0.011427964
PLXND1	-0.005334911
PM20D1	0.027955223
PM20D2	0.001264374
PMAIP1	0.003483336
PMCH	0.020192743
PMCHL2	-0.03282609
PMEL	-0.013806683
PMEPA1	0.015141863
PMF1	-0.014055188
PMF1-BGLAP	-0.009810648
PMFBP1	0.002860721
PML	0.016698275
PMM1	-0.004575889
PMM2	-0.00346842
PMP2	0.109324425
PMP22	0.018618187
PMPCA	0.003988365
PMPCB	0.002239948
PMS1	0.005460175
PMS2	-0.003809983
PMS2CL	-0.003523825
PMS2P3	-0.008344759
PMS2P4	-0.010768576
PMVK	-0.014457223
PNCK	-0.038094863
PNISR	0.000654769
PNKD	-0.005608943
PNKP	-0.006510944
PNLDC1	0.101595985
PNLIPRP1	-0.042237038
PNLIPRP3	0.010168776
PNMA1	0.020596778
PNMA2	-0.001245048
PNMA3	0.034192375
PNMA5	-0.038951024
PNMA6A	0.016770309
PNMA8A	0.057146771
PNMA8B	0.000498654
PNMT	-0.051812262
PNN	0.001950205
PNO1	0.001382727
PNOC	-0.01213949
PNP	0.00228363
PNPLA1	-0.038932091
PNPLA2	-0.014396374
PNPLA3	0.032978182
PNPLA4	-0.006318581
PNPLA5	-0.047915668
PNPLA6	-0.004588104
PNPLA7	0.011568002
PNPLA8	0.0044737
PNPO	0.01311631
PNPT1	0.003291225
PNRC1	0.003464947
PNRC2	0.00211888
POC1A	0.005964579
POC1B	0.007411477
POC1B-GALNT4	0.017246234
POC5	0.000944413
PODN	-0.003236056
PODNL1	0.050089441
PODXL	-0.001374138
PODXL2	0.011654083
POF1B	0.021265316
POFUT1	-0.003182547
POFUT2	0.003410001
POGK	-0.010615813
POGLUT1	-0.006416269
POGLUT2	0.021222474
POGLUT3	0.007566979
POGZ	-0.016559999
POLA1	-0.006786599
POLA2	-0.008631295
POLB	0.014956527
POLD1	-0.008840954
POLD2	-0.003265421
POLD3	0.006653079
POLD4	-0.004322345
POLDIP2	0.002095753
POLDIP3	-0.009288816
POLE	-0.007861266
POLE2	-0.001585639
POLE3	0.003830199
POLE4	0.001574629
POLG	0.006929558
POLG2	-0.004760767
POLH	-0.009049899
POLI	-0.006996034
POLK	0.000771985
POLL	-0.013834265
POLM	-0.003925663
POLN	0.004663884
POLQ	-0.009678378
POLR1A	0.003759767
POLR1B	-0.015613169
POLR1C	-0.004325201
POLR1D	-0.003296657
POLR1E	0.004704578
POLR2A	0.003217292
POLR2B	0.000809485
POLR2C	-0.000467873
POLR2D	-0.007124556
POLR2E	0.005771048
POLR2F	-0.054070312
POLR2G	-0.000637075
POLR2H	0.000480159
POLR2I	-0.000862535
POLR2J	0.006131729
POLR2J2	0.049713101
POLR2J3	-0.002350282
POLR2J4	-0.020799013
POLR2K	-0.005417815
POLR2L	-0.002321727
POLR2M	0.005823756
POLR3A	0.002886129
POLR3B	-0.009101836
POLR3C	-0.01103663
POLR3D	0.000486186
POLR3E	-0.008537473
POLR3F	0.001177714
POLR3G	0.034168838
POLR3GL	-0.006243336
POLR3H	-0.01284388
POLR3K	-0.013668498
POLRMT	0.003243006
POM121	0.004106614
POM121C	-0.000126369
POM121L2	-0.009904934
POM121L9P	0.004494589
POMC	-0.016121917
POMGNT1	0.00196149
POMGNT2	0.002816397
POMK	0.0045008
POMP	0.007600014
POMT1	-0.001638068
POMT2	0.007877063
POMZP3	0.002314592
PON1	-0.041320937
PON2	-0.005009531
PON3	-0.01691484
POP1	-0.007284853
POP4	-0.008562918
POP5	-0.007994781
POP7	0.003562102
POPDC2	-0.012243215
POPDC3	0.052195352
POR	-0.006413329
PORCN	0.008158109
POSTN	0.043879032
POT1	0.002577963
POT1-AS1|LOC101928283	0.021575345
POTEE	0.054977071
POTEF	0.063690417
POTEG	0.055093243
POTEH	0.128060029
POTEI	-0.012917734
POTEJ	-0.035606593
POU2AF1	-0.019559615
POU2F1	-0.01050413
POU2F2	0.005491654
POU2F3	-0.094085864
POU3F1	-0.06114551
POU3F2	-0.087005845
POU3F3	-0.075366929
POU4F1	-0.079547727
POU4F3	-0.036014933
POU5F1	-0.005270323
POU5F1B	-0.000415141
POU5F2	-0.00063475
POU6F1	-0.007169102
POU6F2	0.059556414
PP12613	0.058577427
PP2672	-0.055587009
PP7080	0.007780015
PPA1	0.00111214
PPA2	0.003196232
PPAN	0.003471327
PPARA	-0.006307679
PPARD	0.006274055
PPARG	0.006938756
PPARGC1A	-0.041014535
PPARGC1B	0.014306093
PPAT	0.009573881
PPBP	-7.8019E-05
PPBPP2	-0.070696519
PPCDC	-0.008337518
PPCS	0.001571755
PPDPF	0.009762673
PPDPFL	0.046127454
PPEF1	0.061722374
PPEF2	-0.023457764
PPFIA1	0.014242239
PPFIA2	0.021056159
PPFIA2-AS1	-0.073259747
PPFIA3	0.016321035
PPFIA4	-0.028310079
PPFIBP1	-0.002818037
PPFIBP2	-0.004538892
PPHLN1	-0.003000993
PPIA	0.002705456
PPIAL4A	0.01869665
PPIAL4C	-0.046418387
PPIAL4G	-0.091939339
PPIAL4H	-0.075665679
PPIAP30	-0.033031956
PPIAP46	0.075460121
PPIB	0.003553406
PPIC	0.031936963
PPID	0.006643452
PPIE	0.009535425
PPIEL	-0.007707706
PPIF	-0.000727708
PPIG	-0.004609213
PPIH	-0.002601792
PPIL1	0.000336093
PPIL2	-0.001259291
PPIL3	0.004330591
PPIL4	0.006940403
PPIL6	-0.000240353
PPIP5K1	-0.014583089
PPIP5K2	0.001114907
PPL	0.00419651
PPM1A	0.000846503
PPM1B	-0.002030852
PPM1D	-0.001240048
PPM1E	-0.066628128
PPM1F	-0.009569354
PPM1G	-0.006136318
PPM1H	-0.011131082
PPM1J	0.022250208
PPM1K	0.013913436
PPM1K-DT	0.028795349
PPM1L	0.018608041
PPM1M	-0.006647132
PPM1N	0.043815265
PPME1	0.004512118
PPOX	-0.018223653
PPP1CA	-0.004881554
PPP1CB	-0.001764151
PPP1CC	0.002137069
PPP1R10	-0.008286132
PPP1R11	-0.003938967
PPP1R12A	0.000991699
PPP1R12B	-0.010323877
PPP1R12C	-0.010658372
PPP1R13B	-0.006461822
PPP1R13L	0.005868005
PPP1R14A	-0.033917436
PPP1R14B	-0.004595162
PPP1R14C	0.044916739
PPP1R14D	-0.049274445
PPP1R15A	-0.004829725
PPP1R15B	-0.004036763
PPP1R16A	-0.009008357
PPP1R16B	-0.02290934
PPP1R17	-0.049141151
PPP1R18|LOC107987457	0.005961252
PPP1R1A	-0.050961546
PPP1R1B	-0.003475282
PPP1R1C	0.033851642
PPP1R2	0.014091084
PPP1R21	-0.008332671
PPP1R26	-0.031727856
PPP1R26-AS1	-0.046818781
PPP1R27	-0.044790154
PPP1R2B	-0.001823231
PPP1R32	-0.001302019
PPP1R35	-0.002764143
PPP1R36	0.044209932
PPP1R37	-0.007004994
PPP1R3A	0.027186429
PPP1R3B	-0.007233945
PPP1R3C	-0.002464542
PPP1R3D	0.011172744
PPP1R3E	0.006145575
PPP1R3F	-0.017402509
PPP1R3G	-0.008628062
PPP1R42	0.005063571
PPP1R7	-0.002100074
PPP1R8	-8.89812E-05
PPP1R9A	-0.051836389
PPP1R9B	0.015379729
PPP2CA	0.007298134
PPP2CB	-0.006780365
PPP2R1A	-0.004543493
PPP2R1B	-0.003757371
PPP2R2A	0.002071604
PPP2R2B	-0.032880065
PPP2R2C	-0.050430662
PPP2R2D	0.005213683
PPP2R3A	-0.001792176
PPP2R3B	0.016505022
PPP2R3C	0.010947524
PPP2R5A	-0.001338746
PPP2R5B	0.003955535
PPP2R5C	-0.0008024
PPP2R5D	-0.001879545
PPP2R5E	0.006062504
PPP3CA	-0.00362682
PPP3CB	0.006186328
PPP3CB-AS1	0.008383287
PPP3CC	0.010635633
PPP3R1	-0.001362717
PPP4C	0.00168665
PPP4R1	-0.001760989
PPP4R1-AS1	-0.008675426
PPP4R2	0.009659971
PPP4R3A	0.005461289
PPP4R3B	-0.000379353
PPP4R4	-0.002287757
PPP5C	-0.001894811
PPP5D1	-0.00323738
PPP6C	0.014241335
PPP6R1	-0.004655463
PPP6R2	0.002980077
PPP6R3	-0.004662413
PPRC1	-0.000751187
PPT1	-0.000841979
PPT2	0.013054286
PPT2-EGFL8	0.00052216
PPTC7	0.003246607
PPWD1	0.000102408
PQBP1	-0.00319613
PQLC1	0.000632969
PQLC2	0.003727177
PQLC2L	0.006793016
PQLC3	-0.00242489
PRADC1	0.007882151
PRAF2	0.003805899
PRAG1	-0.011133506
PRAM1	-0.018403428
PRAME	0.044796167
PRAMENP	-0.097226663
PRAP1	-0.097790131
PRB3	0.008817801
PRC1	0.002799186
PRC1-AS1	-0.026670276
PRCC	-0.002955286
PRCD	0.035234228
PRCP	0.017543847
PRDM1	0.022919516
PRDM10	-0.004901086
PRDM11	-0.004847316
PRDM12	0.037979555
PRDM13	0.04336385
PRDM14	-0.068347795
PRDM15	-0.011394455
PRDM16	-0.063323218
PRDM16-DT	-0.067447999
PRDM2	0.005002175
PRDM4	-0.008953951
PRDM5	0.024009485
PRDM6	-0.0017381
PRDM7	-0.003814856
PRDM8	0.013382715
PRDX1	-0.000261907
PRDX2	0.009318864
PRDX3	0.006883251
PRDX4	0.003433193
PRDX5	-0.010594792
PRDX6	-0.009373536
PREB	-0.005745085
PRELID1	0.004125848
PRELID2	-0.007194649
PRELID3A	-0.010059038
PRELID3B	0.002085782
PRELP	0.011057656
PREP	0.007987058
PREPL	-0.005746399
PREX1	-0.014079956
PREX2	-0.038380291
PRF1	-0.001015575
PRG2	0.014881363
PRG4	-0.032067686
PRH1	-0.015994192
PRH1-PRR4	-0.01150757
PRH1|PRR4	-0.006695707
PRH2	-0.010850607
PRICKLE1	0.024816412
PRICKLE2	0.016923203
PRICKLE2-AS1	-0.026221948
PRICKLE2-AS3	0.042946096
PRICKLE3	0.004789021
PRICKLE4	-0.030824756
PRIM1	0.002202982
PRIM2	-0.00526376
PRIMA1	-0.021263626
PRIMPOL	0.003982732
PRKAA1	0.012601329
PRKAA2	-0.023958026
PRKAB1	-0.005340006
PRKAB2	-0.005840333
PRKACA	0.014303116
PRKACB	-0.00275098
PRKAG1	-0.001656887
PRKAG2	-0.002785776
PRKAG3	-0.19318841
PRKAR1A	0.007115459
PRKAR1B	0.004835167
PRKAR2A	0.0101313
PRKAR2A-AS1	-0.008153863
PRKAR2B	0.008354722
PRKCA	-0.001998948
PRKCB	-0.009658846
PRKCD	-0.005546187
PRKCE	-0.026273442
PRKCG	-0.050048399
PRKCH	-0.001707784
PRKCI	-0.001764309
PRKCQ	-0.041953866
PRKCSH	0.001336792
PRKCZ	0.001193055
PRKCZ-AS1	-0.064772418
PRKD1	-0.000980399
PRKD2	0.001157146
PRKD3	-0.008622976
PRKDC	-0.010756858
PRKG1	0.015679738
PRKG2	0.001918501
PRKN	-0.013518412
PRKRA	0.005976741
PRKRA-AS1	0.011330391
PRKRIP1	-1.83691E-05
PRKX	-0.012776102
PRKY	0.081149574
PRL	-0.034649211
PRLHR	0.057153865
PRLR	0.031345363
PRMT1	0.000658816
PRMT2	-0.000707203
PRMT3	-0.000582495
PRMT5	0.01108165
PRMT5-AS1	0.033148979
PRMT6	-0.012044038
PRMT7	-0.006088771
PRMT8	-0.125977185
PRMT9	2.84665E-05
PRND	0.025275584
PRNP	0.011937407
PRO1804	0.004699211
PROB1	0.01156683
PROC	-0.023929755
PROCA1	-0.011651748
PROCR	0.024148884
PRODH	0.017230442
PROK1	-0.071088337
PROK2	-0.054946993
PROKR1	-0.0416677
PROKR2	-0.061473243
PROM1	-0.00095593
PROM2	-0.033082376
PRORP	0.029363197
PRORSD1P	0.003019099
PROS1	-0.002332078
PROSER1	0.005354405
PROSER2	0.025310423
PROSER2-AS1	-0.038607214
PROSER3	0.004000327
PROX1	-0.028310291
PROX2	-0.004607566
PRPF18	0.000270749
PRPF19	-0.006858424
PRPF3	-0.012281423
PRPF31	-0.009162863
PRPF38A	-0.01391333
PRPF38B	-0.0064523
PRPF39	0.00508963
PRPF4	0.015668663
PRPF40A	-0.000368233
PRPF40B	-0.004775687
PRPF4B	0.005737691
PRPF6	-0.000607511
PRPF8	-0.00308173
PRPH	-0.050678617
PRPH2	0.025916281
PRPS1	0.001318127
PRPS2	0.013387029
PRPSAP1	0.017878553
PRPSAP2	-0.004367323
PRR11	0.010330198
PRR12	-0.001494593
PRR13	0.003083126
PRR14	0.00472182
PRR14L	-0.003422294
PRR15	0.02793268
PRR15L	-0.033613036
PRR16	0.016610694
PRR18	0.039088988
PRR19	0.000917774
PRR22	0.000806355
PRR26	-0.027370439
PRR29	-0.014222951
PRR29-AS1	-0.023549418
PRR3	-0.001050653
PRR35	-0.106259177
PRR36	-0.005279927
PRR5	0.004288788
PRR5-ARHGAP8	-0.028464498
PRR5L	-0.009277113
PRR7	0.012611148
PRR9	0.096188814
PRRC1	0.011707283
PRRC2A	0.009900388
PRRC2B	0.002290744
PRRC2C	-0.009329187
PRRG1	0.027231254
PRRG2	0.010179936
PRRG3	-0.003712813
PRRG4	0.020345017
PRRT1	0.023109872
PRRT2	0.002718512
PRRT3	-0.003643024
PRRT3-AS1	-0.004445292
PRRT4	-0.036418719
PRRX1	0.032527902
PRRX2	0.045046674
PRSS1	0.022707378
PRSS12	-0.031482171
PRSS16	-0.003013297
PRSS2	-0.060866442
PRSS21	0.013878622
PRSS22	-0.011684091
PRSS23	0.026159327
PRSS27	-0.037620073
PRSS3	0.08960596
PRSS30P	-0.026900444
PRSS33	-0.039565398
PRSS35	-0.078294141
PRSS36	0.005859379
PRSS41	-0.054877267
PRSS42P	-0.034195405
PRSS45P	0.034742935
PRSS46P	0.058438213
PRSS53	-0.001648878
PRSS55	0.028750963
PRSS57	0.00785639
PRSS8	-0.007087775
PRTFDC1	-0.000248754
PRTG	-0.019091088
PRTN3	0.045399944
PRUNE1	-0.015374458
PRUNE2	-0.020628786
PRX	-0.019861666
PRXL2A	0.00064621
PRXL2B	-0.000984161
PRXL2C	0.008015353
PSAP	0.002677278
PSAPL1	-0.032777036
PSAT1	0.009167226
PSCA	0.008760594
PSD	0.010911947
PSD2	-0.019285851
PSD3	3.78672E-05
PSD4	-0.009961651
PSEN1	0.005363142
PSEN2	0.002033888
PSENEN	0.001115409
PSG2	0.068560527
PSG4	0.03364647
PSG5	0.052561052
PSG8-AS1	0.025212173
PSIP1	-0.002066623
PSKH1	-0.012590097
PSMA1	0.008558366
PSMA2	0.001759
PSMA3	0.005867771
PSMA3-AS1	-0.006217155
PSMA4	0.006525546
PSMA5	-0.002959764
PSMA6	0.01747798
PSMA7	0.005332537
PSMA8	-0.135763742
PSMB1	0.008314966
PSMB10	0.00319208
PSMB2	0.005159847
PSMB3	-0.001212813
PSMB4	-0.008474545
PSMB5	0.015644331
PSMB6	0.00308448
PSMB7	0.008661601
PSMB8	0.007195475
PSMB8-AS1	0.000311838
PSMB9	0.010064462
PSMC1	0.01104565
PSMC2	0.010200965
PSMC3	0.002733969
PSMC3IP	-0.000337267
PSMC4	0.001841349
PSMC5	0.01405264
PSMC6	0.000494144
PSMD1	-0.001946403
PSMD10	0.007111759
PSMD11	0.007541704
PSMD12	0.015848067
PSMD13	0.0006847
PSMD14	0.005480585
PSMD2	0.012702289
PSMD3	0.011298345
PSMD4	-0.006894211
PSMD5	0.018106739
PSMD6	0.00971121
PSMD6-AS2	-0.016729236
PSMD7	0.007201612
PSMD8	0.005971474
PSMD9	-0.006747156
PSME1	0.004188115
PSME2	0.006469291
PSME3	0.006055463
PSME4	-0.002691979
PSMF1	0.004023317
PSMG1	0.004765043
PSMG2	-0.000270858
PSMG3	0.003613669
PSMG3-AS1	-0.019857183
PSMG4	-0.003178715
PSORS1C1	0.002133244
PSORS1C2	0.058298701
PSPC1	0.003773348
PSPH	-0.008676837
PSPN	-0.000608449
PSRC1	-0.012874012
PSTK	0.010360553
PSTPIP1	-0.013648186
PSTPIP2	0.002467658
PTAFR	0.003370132
PTAR1	0.007981698
PTBP1	0.006335281
PTBP2	0.002882167
PTBP3	0.014058061
PTCD1	-0.000410195
PTCD2	-0.017453712
PTCD3	-0.003311423
PTCH1	-0.019813441
PTCH2	-0.019404169
PTCHD1	-0.014558278
PTCHD3	-0.038656776
PTCHD4	0.047081467
PTCRA	0.008221189
PTCSC2	0.022594144
PTDSS1	-0.004985134
PTDSS2	-0.003498804
PTEN	-0.000993907
PTENP1	0.008905982
PTENP1-AS	0.008933206
PTER	-0.001801045
PTGDR	0.009765161
PTGDR2	-0.065910768
PTGDS	-0.009148358
PTGER1	-0.007103704
PTGER2	0.007528942
PTGER3	0.026819816
PTGER4	0.022189589
PTGES	-0.004689493
PTGES2	0.012366941
PTGES2-AS1	0.052055985
PTGES3	0.013836903
PTGES3L	0.047529004
PTGES3L-AARSD1	0.03331773
PTGFR	0.040943614
PTGFRN	0.000972553
PTGIR	0.030408304
PTGIS	-0.006112408
PTGR1	-0.017163871
PTGR2	-0.008314964
PTGS1	0.019649578
PTGS2	0.018940747
PTH1R	0.009438622
PTH2R	0.062448348
PTHLH	-0.004522542
PTK2	-0.011085733
PTK2B	-0.013903279
PTK6	0.051472841
PTK7	-0.007689565
PTMA	-0.005589071
PTMS	-0.006799067
PTN	0.022710148
PTOV1	0.001342594
PTOV1-AS1	-0.01807274
PTP4A1	0.005319962
PTP4A2	0.000511942
PTP4A3	-0.004375658
PTPA	0.003405083
PTPDC1	0.007612467
PTPMT1	-0.012241302
PTPN1	-0.007108667
PTPN11	0.003059149
PTPN12	-0.001077788
PTPN13	-0.008715616
PTPN14	-0.001913123
PTPN18	-0.009669705
PTPN2	0.003164372
PTPN20	0.038840837
PTPN21	0.001865451
PTPN22	0.003536526
PTPN23	0.007999366
PTPN3	0.009085727
PTPN4	-0.011430667
PTPN5	-0.101828114
PTPN6	-0.013989969
PTPN7	0.002560547
PTPN9	0.000848752
PTPRA	0.005847804
PTPRB	-0.022040805
PTPRC	0.005194045
PTPRD	-0.000968108
PTPRD-AS2	-0.103655374
PTPRE	0.008210328
PTPRF	-0.000495292
PTPRG	0.002861202
PTPRG-AS1	-0.02201235
PTPRH	0.001068343
PTPRJ	-0.006747441
PTPRK	0.000841417
PTPRM	-0.003214482
PTPRN	0.094973005
PTPRN2	-0.024607136
PTPRO	-0.027590394
PTPRQ	-0.068087751
PTPRR	0.028379324
PTPRS	-0.003685672
PTPRT	0.036542027
PTPRU	0.001721379
PTPRVP	-0.029709235
PTPRZ1	0.027565211
PTRH1	0.019319082
PTRH2	-0.000814414
PTRHD1	-0.007244163
PTS	-0.000164588
PTTG1	0.0050685
PTTG1IP	0.009603052
PTTG2	-0.048521773
PTX3	-0.032185001
PTX4	-0.042966739
PUDP	0.004633559
PUF60	-0.005962488
PUM1	-0.000208691
PUM2	-0.00026397
PUM3	-0.003431501
PURA	0.011880603
PURB	0.006146586
PURG	-0.052585097
PURPL	-0.022795588
PUS1	-0.005618999
PUS10	-0.028139955
PUS3	-0.008828343
PUS7	0.011119624
PUS7L	0.006725158
PUSL1	0.006980836
PVALB	-0.086600311
PVR	0.010354128
PVRIG	-0.065978711
PVT1	-0.009128645
PWAR1	-0.026733293
PWAR5	-0.001017092
PWP1	-0.001686062
PWP2	-0.033865618
PWRN1|PWRN3	-0.157704077
PWRN2	-0.158136768
PWWP2A	0.004787386
PWWP2B	-0.004984135
PWWP3A	0.009094773
PWWP3B	0.038105787
PXDC1	0.006125705
PXDN	0.02673046
PXDNL	-0.001123408
PXK	0.002654886
PXMP2	-0.008733978
PXMP4	0.004524614
PXN	0.00090509
PXN-AS1	-0.014282224
PXT1	-0.013838389
PXYLP1	-0.017155169
PYCARD	0.002828513
PYCARD-AS1	-0.015552271
PYCR1	0.031859521
PYCR2	0.000242412
PYCR3	-0.005877242
PYDC1	0.000306199
PYDC2	0.058370201
PYGB	-0.002738006
PYGL	0.0021568
PYGM	-0.0557818
PYGO1	-0.030065056
PYGO2	-0.011240765
PYHIN1	-7.92817E-05
PYM1	-0.005706999
PYROXD1	0.002383261
PYROXD2	-0.028857744
PYURF	0.01314712
PYY	-0.026297081
PYY2	0.098864588
PZP	0.032999523
QARS	-0.000570458
QDPR	-0.011917318
QKI	0.011164634
QPCT	-0.025760263
QPCTL	0.009285992
QPRT	-0.031128968
QRFP	-0.025217971
QRFPR	-0.00038666
QRICH1	0.001830122
QRICH2	0.014768677
QRSL1	0.010300296
QSER1	-0.001977775
QSOX1	-0.002362608
QSOX2	4.63782E-06
QTRT1	0.005550378
QTRT2	-0.001166409
R3HCC1	-0.001012144
R3HCC1L	-0.006086984
R3HDM1	-0.00109232
R3HDM2	-0.002679509
R3HDM4	0.009973137
R3HDML	-0.115402362
RAB10	-0.000607391
RAB11A	0.000776102
RAB11B	0.013823653
RAB11B-AS1	0.000368904
RAB11FIP1	0.000710847
RAB11FIP2	-0.002492583
RAB11FIP3	-0.012600641
RAB11FIP4	-0.035388621
RAB11FIP5	-0.000705312
RAB12	0.004134747
RAB13	-0.004490589
RAB14	0.012542132
RAB15	-0.01005696
RAB17	-0.017527226
RAB18	0.011334984
RAB19	-0.008084014
RAB1A	0.006853368
RAB1B	-0.003265584
RAB20	0.00232071
RAB21	0.007413365
RAB22A	0.003889007
RAB23	0.015769113
RAB24	0.007430742
RAB25	-0.01690704
RAB26	-0.000180742
RAB27A	0.00271043
RAB27B	0.017857757
RAB28	-0.001622547
RAB29	0.005153929
RAB2A	0.009942735
RAB2B	0.008046279
RAB30	0.005264888
RAB30-DT	-0.001413448
RAB31	0.019625701
RAB32	0.01372803
RAB33A	-0.013990948
RAB33B	0.003719052
RAB34	0.009407962
RAB35	0.000677156
RAB36	0.00444889
RAB37	-0.00396129
RAB38	0.01667835
RAB39A	-0.008698525
RAB39B	-0.019543167
RAB3A	0.005927939
RAB3B	-0.046396282
RAB3C	-0.037759844
RAB3D	-0.003881246
RAB3GAP1	0.002525095
RAB3GAP2	0.000307867
RAB3IL1	0.011931986
RAB3IP	0.00533986
RAB40A	0.007898585
RAB40AL	-0.009802403
RAB40B	-0.011849313
RAB40C	-0.019217794
RAB42	-0.002079004
RAB43	0.006870958
RAB44	-0.014426238
RAB4A	0.004947487
RAB4B	0.011788978
RAB5A	0.011638608
RAB5B	0.000569883
RAB5C	0.003924453
RAB5IF	0.00411158
RAB6A	0.015592599
RAB6B	-0.012150622
RAB6C	0.002772514
RAB6C-AS1	-0.010199984
RAB6D	0.026710769
RAB7A	-0.00049572
RAB7B	-0.019824357
RAB8A	0.003051522
RAB8B	0.00710678
RAB9A	-0.000874143
RAB9B	0.01064028
RABAC1	0.0086806
RABEP1	-0.003961498
RABEP2	0.010574554
RABEPK	0.011182521
RABGAP1L	-0.010347771
RABGEF1	0.0010451
RABGGTA	0.001263872
RABGGTB	0.010079249
RABIF	-0.002800161
RABL2A	-0.025824721
RABL2B	-0.003224352
RABL3	-0.008865429
RABL6	-0.00160653
RAC1	0.011328057
RAC2	-0.013326465
RAC3	-0.001021722
RACGAP1	-0.001691693
RACK1	0.002061475
RAD1	0.013284366
RAD17	-0.001961238
RAD18	-0.001717981
RAD21	-0.004972319
RAD21-AS1	-0.038266525
RAD21L1	-0.028466411
RAD23A	0.00858315
RAD23B	0.006286118
RAD50	-0.001746349
RAD51	-0.013280639
RAD51-AS1	-0.010682298
RAD51AP1	-0.016445378
RAD51AP2	-0.024412713
RAD51B	0.004182813
RAD51C	0.007893018
RAD51D	-0.014021005
RAD52	-0.015826138
RAD54B	-0.010160205
RAD54L	0.005897295
RAD54L2	0.001512108
RAD9A	-0.005336166
RAD9B	-0.008121958
RADIL	-0.007268199
RADX	-0.036410758
RAE1	-0.002327176
RAET1E	0.032136105
RAET1E-AS1	-0.011551091
RAET1G	0.011614758
RAET1K	0.048902834
RAET1L	0.086922786
RAF1	0.003085025
RAG1	0.033181564
RAI1	0.00150328
RAI14	0.011940137
RAI2	-0.00049952
RALA	0.006888844
RALB	0.003949103
RALBP1	0.002407401
RALGAPA1	0.011622554
RALGAPA1P1	0.003335756
RALGAPA2	-0.012918333
RALGAPB	-0.000618872
RALGDS	-0.001383643
RALGPS1	-0.004024908
RALGPS2	-0.012961522
RALY	0.000200572
RALYL	-0.038238023
RAMAC	-0.005950026
RAMP1	-0.010931369
RAMP2	-0.016261449
RAMP2-AS1	-0.042060025
RAMP3	0.002248497
RAN	-0.001056369
RANBP1	-0.007827409
RANBP10	-0.002375076
RANBP17	0.004305383
RANBP2	-0.004212268
RANBP3	0.003110603
RANBP3L	-0.00825628
RANBP6	0.009974099
RANBP9	-0.000556918
RANGAP1	0.005886126
RANGRF	-0.007592769
RAP1A	-0.000811589
RAP1B	0.01505095
RAP1GAP	-0.060354659
RAP1GAP2	0.010874428
RAP1GDS1	0.007373049
RAP2A	0.016738722
RAP2B	-0.000482731
RAP2C	0.008873291
RAP2C-AS1	-0.00524398
RAPGEF1	0.002635323
RAPGEF2	-0.005445327
RAPGEF3	-0.010521508
RAPGEF4	-0.018476549
RAPGEF4-AS1	-0.100096344
RAPGEF5	-0.009699846
RAPGEF6	-0.00300805
RAPGEFL1	0.003715289
RAPH1	0.008055651
RAPSN	-0.020873765
RARA	-0.008217069
RARA-AS1	0.007327728
RARB	-0.032255398
RARG	-0.002056782
RARRES1	-0.001525087
RARRES2	0.013400625
RARS	0.000529649
RARS2	0.004935647
RASA1	0.009808703
RASA2	-0.001189621
RASA3	0.00022604
RASA4	0.018450781
RASA4B	-0.116595588
RASAL1	-0.055381456
RASAL2	-0.005053092
RASAL2-AS1	-0.010373542
RASAL3	-0.006663942
RASD1	0.028122481
RASD2	-0.037538226
RASEF	0.021088702
RASGEF1A	0.007702959
RASGEF1B	0.005721242
RASGEF1C	0.024865572
RASGRF1	-0.047387097
RASGRF2	0.022874516
RASGRF2-AS1	0.015204153
RASGRP1	-0.003557565
RASGRP2	-0.017587789
RASGRP3	0.004275045
RASGRP4	0.021210628
RASIP1	-0.010058411
RASL10A	-0.02960337
RASL10B	-0.033960877
RASL11A	0.00842564
RASL11B	-0.003275806
RASL12	-0.012558647
RASSF1	0.006393687
RASSF1-AS1	0.004750349
RASSF10	-0.013773742
RASSF2	-0.01660625
RASSF3	0.001418863
RASSF4	0.006678165
RASSF5	-0.006963846
RASSF6	0.019145147
RASSF7	-0.013831897
RASSF8	-0.004847953
RASSF9	-0.029347109
RAVER1	0.011446241
RAVER2	-0.002713305
RAX	0.024448791
RB1	0.0196153
RB1-DT	-0.024614126
RB1CC1	0.000621024
RBAK	0.00360827
RBAK-RBAKDN	-0.061250021
RBAKDN	-0.022635054
RBBP4	0.003618773
RBBP5	-0.006284018
RBBP6	-0.001545009
RBBP7	-0.003737283
RBBP8	-0.003135258
RBBP8NL	-0.022496819
RBBP9	0.012331472
RBCK1	-3.07811E-05
RBFA	-0.001672739
RBFADN	-0.02908354
RBFOX1	-0.134985577
RBFOX2	0.000874246
RBFOX3	-0.147383227
RBIS	0.003661607
RBKS	-0.020975577
RBL1	-0.000722931
RBL2	0.000720454
RBM10	-0.00591782
RBM11	-0.002222901
RBM12	-0.007227881
RBM12B	-0.000653262
RBM12B-AS1	-0.005249404
RBM14	-0.004259963
RBM14-RBM4	-0.006663831
RBM15	-0.009521321
RBM15-AS1	-0.022502347
RBM15B	0.002814152
RBM17	0.002168981
RBM18	0.014088223
RBM19	-0.025701946
RBM20	-0.100389352
RBM22	0.003199246
RBM23	0.00796898
RBM24	-0.027451836
RBM25	0.005946582
RBM26	0.008835845
RBM26-AS1	-0.016031147
RBM27	0.011230937
RBM28	0.000417152
RBM3	-0.006886466
RBM33	-0.006998708
RBM34	0.002644225
RBM38	-0.023746327
RBM39	-0.001692163
RBM4	-0.003833429
RBM41	-0.003230079
RBM42	0.005663277
RBM43	-0.001554246
RBM44	0.01907074
RBM45	-0.001228655
RBM46	-0.141544265
RBM47	0.000483714
RBM48	-0.011138077
RBM4B	-0.009362574
RBM5	0.006549841
RBM5-AS1	0.045997448
RBM6	-0.001467981
RBM7	-0.000541587
RBM8A	-0.012867448
RBMS1	0.000576672
RBMS2	-0.00804985
RBMS3	2.72203E-05
RBMX	-0.005362514
RBMX2	-0.004711165
RBMXL1	0.004258434
RBMXL2	0.018772002
RBP1	-0.043839105
RBP2	-0.115271448
RBP4	-0.04564961
RBP5	-0.03725763
RBP7	-0.021550863
RBPJ	0.005566017
RBPMS	-0.016251122
RBPMS-AS1	-0.02936804
RBPMS2	-0.005484452
RBSN	-0.002277191
RBX1	0.003819927
RC3H1	-0.005411879
RC3H2	0.008345739
RCAN1	0.006145957
RCAN2	-0.016157137
RCAN3	0.003258323
RCBTB1	0.005161091
RCBTB2	0.026867281
RCC1	0.003819085
RCC1L	-0.003788229
RCC2	0.009382153
RCCD1	0.003969132
RCE1	-0.004758137
RCHY1	0.010829918
RCL1	-0.003958699
RCN1	0.002276791
RCN2	0.000682853
RCN3	0.036565062
RCOR1	-0.000498028
RCOR2	0.005044321
RCOR3	-0.006553785
RCSD1	-0.019877904
RCVRN	-0.070456537
RD3	-0.11096994
RDH10	-0.001356173
RDH10-AS1	0.018669253
RDH11	0.009542082
RDH12	0.035406049
RDH13	-0.006637186
RDH14	-0.000473094
RDH16	-0.017860089
RDH5	-0.025427265
RDM1	-0.021210803
RDM1P5	-0.048786301
RDX	-0.014315801
REC114	0.04981391
REC8	0.009392347
RECK	0.005621995
RECQL	0.003666085
RECQL4	-0.005364576
RECQL5	0.001882914
REELD1	-0.032706783
REEP1	-0.039633311
REEP2	-0.029136013
REEP3	0.007418837
REEP4	0.014726532
REEP5	-0.00146829
REEP6	0.016322971
REG1A	-0.096886296
REG4	0.074978394
REL	-0.001689569
RELA	-0.005105658
RELB	0.011606584
RELCH	0.006284677
RELL1	0.016805411
RELL2	0.012232851
RELN	-0.025828324
RELT	0.00637645
REM1	0.007019076
REM2	0.025411044
REN	-0.061315079
RENBP	-0.007673547
REP15	0.007507821
REPIN1	0.005886812
REPS1	0.00252417
REPS2	-0.009253748
RER1	0.005954493
RERE	-0.003058744
RERG	-0.062911887
RERGL	-0.014492408
RESF1	-0.001633362
REST	0.003590639
RET	-0.007637372
RETN	0.001710439
RETNLB	-0.004352114
RETREG1	0.008783973
RETREG2	-0.011103634
RETREG3	-0.001055431
RETSAT	0.003625149
REV1	-0.004848344
REV3L	0.001565996
REX1BD	0.006230832
REXO1	0.0095186
REXO2	0.003335306
REXO4	-0.003146804
REXO5	-0.025354933
RFC1	0.004927922
RFC2	0.00024185
RFC3	-0.002730615
RFC4	0.007242611
RFC5	-0.011027925
RFESD	0.005851687
RFFL	-0.007608691
RFK	0.00847644
RFLNA|ZNF664-RFLNA	0.046658142
RFLNB	0.004507565
RFNG	0.006643544
RFPL1	-0.038588007
RFPL2	0.017253527
RFPL3S	0.023732798
RFPL4A	-0.072129585
RFT1	-0.000382925
RFTN1	0.004774488
RFTN2	0.026319211
RFWD3	8.04664E-05
RFX1	1.22411E-05
RFX2	-0.007991605
RFX3	-0.005559629
RFX3-AS1	-0.001863895
RFX4	-0.084015974
RFX5	-0.007421396
RFX6	-0.02121565
RFX7	0.00238651
RFX8	0.038608165
RFXANK	-0.002018905
RFXAP	0.010757596
RGCC	-0.009202355
RGL1	-2.36192E-05
RGL2	-0.00459001
RGL3	-0.016844664
RGL4	-0.005258806
RGMA	0.023794611
RGMB	0.008946245
RGMB-AS1	0.001453394
RGN	-0.060006716
RGP1	0.00936088
RGPD1	-0.039791104
RGPD2	0.014564989
RGPD3	0.030146184
RGPD4	0.014642267
RGPD4-AS1	0.052300424
RGPD5	-0.030939618
RGPD6	-0.013042444
RGPD8	0.013597997
RGR	-0.06975395
RGS1	0.012157695
RGS10	0.01198132
RGS11	0.002379318
RGS12	-0.00922268
RGS13	-0.047570203
RGS14	-0.004980556
RGS16	0.021461485
RGS17	0.011944469
RGS18	0.004791342
RGS19	0.006742798
RGS2	0.007356517
RGS20	-0.017154127
RGS22	-0.018160326
RGS3	0.001316028
RGS4	0.021463861
RGS5	-0.015235422
RGS6	-0.017280701
RGS7	-0.058391265
RGS7BP	-0.018495313
RGS8	0.010115238
RGS9	-0.017744569
RGS9BP	0.000637967
RGSL1	-0.009957521
RHBDD1	-0.007806963
RHBDD2	-0.009915478
RHBDD3	-0.001945155
RHBDF1	0.002691456
RHBDF2	0.010105314
RHBDL1	-0.01069877
RHBDL2	0.028294058
RHBDL3	-0.033245483
RHBG	-0.007599652
RHCE	-0.037176991
RHCG	0.058160803
RHD	-0.033751762
RHEB	-0.001921976
RHEBL1	0.000510617
RHEX	-0.04121051
RHNO1	-0.017101401
RHO	-0.090092657
RHOA	0.006456331
RHOB	0.007080467
RHOBTB1	-0.006139535
RHOBTB2	-0.005529093
RHOBTB3	0.012537892
RHOC	-0.002737135
RHOD	0.001569584
RHOF	0.003850299
RHOG	5.55217E-05
RHOH	-0.003254755
RHOJ	-0.002170804
RHOQ	0.00831189
RHOT1	-0.005154946
RHOT2	-0.00879084
RHOU	-0.006877582
RHOV	0.010125313
RHOXF1	-0.011990154
RHOXF1-AS1	0.018847993
RHOXF1P1	-0.001180916
RHPN1	-0.013231937
RHPN1-AS1	-0.02198822
RHPN2	-0.02573027
RIBC1	-0.02265457
RIBC2	0.012868895
RIC1	0.000762578
RIC3	-0.000694087
RIC8A	-0.001019864
RIC8B	-0.017475242
RICTOR	0.00419787
RIDA	-0.009319401
RIF1	-0.003195194
RIIAD1	-0.07429776
RILP	0.002128715
RILPL1	-0.003035296
RILPL2	-0.004530463
RIMBP2	0.067479606
RIMBP3	0.001874557
RIMBP3B	0.02988172
RIMBP3C	0.035852182
RIMKLA	-0.040595843
RIMKLB	-0.010042576
RIMS1	0.002998981
RIMS2	-0.013421558
RIMS3	-0.035922907
RIMS4	-0.057479566
RIN1	0.005369481
RIN2	0.017575438
RIN3	-0.001220219
RING1	0.005699279
RINL	-0.004451477
RINT1	0.009862598
RIOK1	0.000254771
RIOK2	0.009185542
RIOK3	0.002752754
RIOX1	0.006555644
RIOX2	-0.009394726
RIPK1	0.008137575
RIPK2	0.015087457
RIPK3	0.017073248
RIPK4	-0.011045933
RIPOR1	0.010729413
RIPOR2	-0.047722736
RIPOR3	0.017934214
RIPPLY1	-0.01955751
RIPPLY2	0.081847088
RIPPLY3	-0.021219882
RIT1	-0.011281961
RITA1	-0.007033096
RLF	-0.00259936
RLIM	0.000715812
RLN1	-0.024250261
RLN1|RLN2	-0.070614271
RLN3	-0.028524553
RMC1	-0.003462348
RMDN1	-0.00216153
RMDN2	-0.017895446
RMDN3	-0.003291376
RMI1	0.009793476
RMI2	-0.005523961
RMND1	0.007711026
RMND5A	0.001140213
RMND5B	-0.011792196
RMST	-0.10571406
RN7SK	-0.000297949
RN7SL2	-0.001733389
RN7SL3	0.006836308
RN7SL832P	-0.015422999
RNASE1	0.02040963
RNASE10	-0.052218117
RNASE13	-0.027269368
RNASE2	-0.000929446
RNASE3	-0.007067511
RNASE4	0.027546141
RNASE6	0.01687147
RNASE7	-0.026211576
RNASEH1	0.004968201
RNASEH1-AS1	-0.022023807
RNASEH2A	-0.000577543
RNASEH2B	0.015171629
RNASEH2C	-0.008416537
RNASEK	0.001492186
RNASEK-C17orf49	0.014042082
RNASEL	0.010602944
RNASET2	-0.011764856
RND1	-0.029021796
RND2	-0.017170768
RND3	-0.011127821
RNF10	0.000224968
RNF103	0.005660703
RNF103-CHMP3	-0.008685661
RNF11	0.005950271
RNF111	-0.000539572
RNF112	-0.045089904
RNF113A	-0.008256415
RNF114	-0.004680322
RNF115	-0.010163193
RNF121	0.007798592
RNF122	-0.019373971
RNF123	-0.00095455
RNF125	-0.010741864
RNF126	0.010304246
RNF126P1	-0.019341496
RNF128	-0.063740532
RNF13	-0.000628436
RNF130	0.010387794
RNF133	0.002713988
RNF135	-0.005563159
RNF138	-0.002898745
RNF139	0.005713795
RNF139-AS1	-0.004158895
RNF14	0.002799656
RNF141	-0.020848437
RNF144A	0.005848404
RNF144A-AS1	0.023005742
RNF144B	-0.002514123
RNF145	0.014727041
RNF146	0.005223716
RNF148	0.011038134
RNF149	0.003366451
RNF150	-0.006471936
RNF151	-0.012680011
RNF152	0.029067084
RNF157	-0.063148645
RNF157-AS1	-0.098100616
RNF165	-0.030328658
RNF166	-0.004127862
RNF167	-0.009833064
RNF168	-0.00023865
RNF169	0.006591069
RNF17	0.041661329
RNF170	0.00154128
RNF175	-0.039413853
RNF180	-0.004520641
RNF181	0.005861388
RNF182	-0.108186203
RNF183	-0.029551245
RNF185	-0.001564869
RNF186	-0.187533359
RNF187	0.004375727
RNF19A	-0.008848839
RNF19B	0.008679697
RNF2	0.002298382
RNF20	0.001468482
RNF207	0.016484021
RNF208	0.000555394
RNF212	0.062050133
RNF212B	0.023185613
RNF213	0.002104252
RNF214	-0.010061662
RNF215	-0.017229344
RNF216	0.004036246
RNF216-IT1	-0.008945471
RNF216P1	0.006592504
RNF217	0.008683109
RNF217-AS1	-0.000376954
RNF219	0.00418356
RNF219-AS1	-0.026466585
RNF220	-0.001780006
RNF222	0.02743183
RNF223	0.020302346
RNF224	-0.085014311
RNF225	-0.007195572
RNF227	-0.001604082
RNF24	-0.002862048
RNF25	-0.00358092
RNF26	-0.004319724
RNF31	0.007410805
RNF32	0.019702878
RNF34	-0.006417803
RNF38	0.017280897
RNF39	0.041437433
RNF4	-0.008147029
RNF40	0.000194236
RNF41	-0.003980499
RNF43	-0.001863184
RNF44	-0.00047477
RNF5	0.00020754
RNF6	0.006071187
RNF7	0.001016787
RNF8	0.001849191
RNFT1	0.014470537
RNFT1-DT	0.017553314
RNFT2	-0.056048903
RNGTT	0.003169566
RNH1	0.005029248
RNLS	0.009536783
RNMT	-0.003423792
RNPC3	-0.002021979
RNPEP	0.003793278
RNPEPL1	0.002614596
RNPS1	-0.008477705
RNU1-1	-0.02912891
RNU1-2	-0.030493317
RNU1-3	-0.127022546
RNU1-4	0.02019342
RNU105B	-0.033900352
RNU105C	0.019833588
RNU11	0.008744818
RNU2-1	0.041948328
RNU4-1	0.007114796
RNU4-2	0.006757968
RNU4ATAC	0.003159504
RNU5A-1	0.019006221
RNU5B-1	0.020885682
RNU5D-1	0.014389286
RNU5E-1	0.022523142
RNU5F-1	0.009889394
RNU6-1	0.010222742
RNU6-2	0.018280399
RNU6-7	-0.050641935
RNU6-8	-0.009861226
RNU6-9	0.005159547
RNU6ATAC	0.006916169
RNVU1-1	0.019642355
RNVU1-11	-0.075970612
RNVU1-15	-0.025886752
RNVU1-18	-0.050329907
RNVU1-19	-0.048833433
RNVU1-3	-0.02585011
RNVU1-4	-0.015599854
RNVU1-6	-0.027990662
RNVU1-7	-0.019022719
RNY1	-0.000929686
RNY3	-0.007336575
RNY4	0.04108729
RO60	0.005742826
ROBO1	0.01369554
ROBO2	-0.029816525
ROBO3	0.001479254
ROBO4	-0.00244993
ROCK1	0.002484915
ROCK1P1	0.000341364
ROCK2	0.002047248
ROGDI	-0.013985598
ROM1	-0.010057082
ROMO1	-0.005929685
ROPN1	-0.07716636
ROPN1B	-0.025667936
ROPN1L	-0.00651945
ROR1	-0.014386885
ROR1-AS1	0.008671831
ROR2	0.025772913
RORA	-0.007742113
RORA-AS1	-0.000850789
RORB	0.039661667
RORC	-0.027524583
ROS1	0.015036381
RP1|LOC107984125	-0.018708366
RP1L1	0.044451623
RP2	-0.002818801
RP9	0.00287351
RP9P	0.013029838
RPA1	-0.002655444
RPA2	8.93401E-06
RPA3	0.002133587
RPA4	-0.017324228
RPAIN	-0.00685788
RPAP1	-0.015994303
RPAP2	-0.003090475
RPAP3	-0.006806746
RPARP-AS1	-0.020033521
RPE	0.001194879
RPE65	-0.036861427
RPEL1	-0.011201536
RPF1	0.000346394
RPF2	0.001722523
RPGR	-0.007711306
RPGRIP1	0.026049189
RPGRIP1L	-0.005580551
RPH3A	-0.0296959
RPH3AL	-0.020788707
RPIA	-0.008421196
RPL10	-0.003259085
RPL10A	-0.002570886
RPL11	0.000268629
RPL12	0.001283028
RPL13	-0.006349591
RPL13A	-0.007905222
RPL13AP17	-0.060509352
RPL13AP20	-0.035153534
RPL13AP3	-0.039280063
RPL13AP5	-0.004012577
RPL13AP6	-0.014091401
RPL13P5	-0.036005801
RPL14	0.001091835
RPL15	0.001803315
RPL17	0.010726612
RPL18	-0.006631045
RPL18A	0.000469636
RPL19	-0.008928698
RPL21	-0.003057018
RPL21P28	-0.011721128
RPL22	-0.003718782
RPL22L1	-0.000151824
RPL23	-0.005258493
RPL23A	-0.005922445
RPL23AP87	0.061716412
RPL23P8	-0.031052225
RPL24	-0.0064248
RPL26	-0.000827362
RPL26L1	0.005151424
RPL27	0.001381291
RPL27A	-0.003750255
RPL28	-0.010586305
RPL29	0.003122082
RPL29P2	-0.02982407
RPL3	-0.0026879
RPL30	-0.010044588
RPL31	-0.000300772
RPL31P11	0.018030497
RPL32	-0.002379416
RPL32P3	-0.013024791
RPL34	-0.000927301
RPL34-AS1	-0.010176113
RPL35	0.004779964
RPL35A	-5.44835E-05
RPL36	0.006319147
RPL36A	-0.004795471
RPL36AL	-0.002741148
RPL37	0.007561905
RPL37A	-0.008238732
RPL38	0.002719102
RPL39	-0.005219794
RPL39L	0.033415033
RPL3L	-0.045581846
RPL4	-0.000421921
RPL41	-0.003515354
RPL5	-0.001430359
RPL6	-0.007764954
RPL7	-0.004305831
RPL7A	-0.001312872
RPL7L1	0.000583587
RPL8	-0.010043665
RPL9	0.002692812
RPLP0	-0.006687325
RPLP0P2	0.036359096
RPLP1	0.006521014
RPLP2	-0.002842173
RPN1	-0.003192918
RPN2	0.002817473
RPP14	0.003355617
RPP21|TRIM39-RPP21	-0.00438598
RPP25	0.022922252
RPP25L	0.00831716
RPP30	-0.002815055
RPP38	2.13584E-05
RPP38-DT	-0.010947947
RPP40	0.017833143
RPRD1A	0.000503607
RPRD1B	-0.003642593
RPRD2	-0.006975234
RPRM	-0.030526844
RPRML	0.034914707
RPS10	-0.004978768
RPS10-NUDT3	-0.06283144
RPS11	-0.009666468
RPS12	0.002991555
RPS13	-0.006016585
RPS14	-0.003420609
RPS15	0.005811719
RPS15A	-0.012380334
RPS16	-0.003356451
RPS17	0.000349743
RPS18	0.002057578
RPS19	-0.00492311
RPS19BP1	0.004347821
RPS2	-0.010384488
RPS20	-0.006919736
RPS21	-0.00323774
RPS23	-0.00367889
RPS24	0.004639014
RPS25	-0.009188025
RPS26	-0.001845672
RPS27	-0.013609185
RPS27A	-0.003469253
RPS27L	0.006031235
RPS28	0.000570718
RPS29	-0.006596977
RPS2P32	-0.007507098
RPS3	0.001501619
RPS3A	0.00017543
RPS4X	-0.00612333
RPS4Y1	0.059876237
RPS4Y2	0.011408134
RPS5	-0.017325338
RPS6	-0.000610363
RPS6KA1	-0.005197549
RPS6KA2	-0.007230111
RPS6KA2-IT1	-0.016830905
RPS6KA3	0.001993579
RPS6KA4	-0.002470356
RPS6KA5	0.003226185
RPS6KA6	-0.013562408
RPS6KB1	0.013393011
RPS6KB2	-0.005090336
RPS6KC1	0.001242187
RPS6KL1	-0.014559255
RPS7	-0.002354993
RPS8	0.002183284
RPS9	-0.004197054
RPSA	-0.000392876
RPSAP52	-0.022117256
RPTN	0.043228348
RPTOR	0.002561625
RPUSD1	-0.00526791
RPUSD2	-0.013454809
RPUSD3	-0.009814191
RPUSD4	-0.007572302
RRAD	-0.002712998
RRAGA	0.003538781
RRAGB	-0.006702604
RRAGC	0.01260592
RRAGD	-0.030012223
RRAS	0.002842817
RRAS2	0.000550752
RRBP1	0.012332848
RREB1	0.004924136
RRH	-0.024095663
RRM1	-0.003865004
RRM2|C2orf48	-0.001642401
RRM2B	0.009840771
RRN3	-0.006755235
RRN3P2	0.005295045
RRNAD1	-0.0077565
RRP1	-0.000437724
RRP12	-0.012610723
RRP15	-0.003510458
RRP1B	0.001333265
RRP36	0.004030965
RRP7A	-0.005971079
RRP7BP	-0.015091848
RRP8	-0.012355585
RRP9	-0.000432707
RRS1	-0.001042073
RRS1-AS1	-0.049744286
RS1	-0.029491963
RSAD1	0.010818352
RSAD2	0.023696227
RSBN1	-0.009715131
RSBN1L	-0.004396067
RSF1	-0.000953538
RSKR	-0.009535907
RSL1D1	-0.007407839
RSL24D1	-0.002876766
RSPH1	-0.009331311
RSPH10B	-0.016425847
RSPH10B2	-0.050718728
RSPH14	-0.003529954
RSPH3	0.008276065
RSPH4A	0.014141714
RSPH6A	-0.00406106
RSPH9	0.001486061
RSPO1	-0.073554357
RSPO2	-0.069473448
RSPO3	0.02140086
RSPO4	-0.060815866
RSPRY1	0.010376384
RSRC1	0.000318318
RSRC2	-0.00205717
RSRP1	0.00735894
RSU1	0.006083431
RTBDN	0.041210443
RTCA	0.009005214
RTCB	0.006775414
RTEL1	0.00247609
RTEL1-TNFRSF6B	0.006239301
RTF1	-0.003684312
RTF2	-0.000152202
RTKN	0.010958919
RTKN2	-0.025416906
RTL10	-0.01173952
RTL3	0.053043721
RTL5	-0.010513538
RTL6	-0.002584553
RTL8A	-0.001002855
RTL8B	-0.000869902
RTL8C	0.00283536
RTL9	-0.079529267
RTN1	0.004996672
RTN2	0.014755872
RTN3	-0.005193907
RTN4	0.000579629
RTN4IP1	0.021706478
RTN4R	0.005429165
RTN4RL1	-0.038888785
RTN4RL2	0.019724486
RTP1	0.011249788
RTP2	0.031168578
RTP3	-0.06236543
RTP4	-0.002935455
RTP5	-0.053878939
RTRAF	0.001068289
RTTN	-0.003960064
RUBCN	-0.004565544
RUBCNL	0.001334061
RUFY1	-0.000530785
RUFY2	0.009237037
RUFY3	0.00986891
RUFY4	-0.016685301
RUNDC1	-0.000730989
RUNDC3A	-0.029145007
RUNDC3B	-0.032885384
RUNX1|LOC100506403	0.011613924
RUNX1T1	0.013799668
RUNX2	0.029177712
RUNX3	0.011773946
RUSC1	0.00441335
RUSC1-AS1	-0.018294369
RUSC2	0.02082199
RUVBL1	-0.015651513
RUVBL1-AS1	-0.040430383
RUVBL2	-0.004242533
RWDD1	0.012295311
RWDD2A	0.016691972
RWDD2B	0.00489525
RWDD3	-0.003465752
RWDD4	0.006023178
RXFP1	-0.012292674
RXFP3	0.076315058
RXFP4	0.003231664
RXRA	-0.006467871
RXRB	-9.79992E-05
RXRG	-0.047796328
RXYLT1	0.00130353
RXYLT1-AS1	0.055669393
RYBP	0.006229785
RYK	-0.004361723
RYR1	0.003806904
RYR2	-0.035550449
RYR3	-0.126605107
S100A1	0.016888681
S100A10	-0.004193016
S100A11	0.004332117
S100A12	0.055482662
S100A13	-0.014037655
S100A14	-0.042001902
S100A16	0.004883437
S100A2	0.014891064
S100A3	0.014227337
S100A4	-0.002470403
S100A5	-0.020602915
S100A6	-0.0015266
S100A7	0.087511002
S100A7A	0.114070935
S100A8	0.04588399
S100A9	0.035566784
S100B	-0.024483156
S100P	0.023901102
S100PBP	-0.001137701
S100Z	0.007296226
S1PR1	-0.012969805
S1PR2	-0.006609694
S1PR3|C9orf47	0.000473712
S1PR4	-0.018990549
S1PR5	-0.003436069
SAA1	0.017748615
SAA2	0.013088616
SAA2-SAA4	-0.006289229
SAA4	-0.020014508
SAAL1	-0.00896267
SAC3D1	-0.007425095
SACM1L	0.007408499
SACS	0.00631126
SACS-AS1	-0.084344341
SAE1	0.00240295
SAFB	0.005285769
SAFB2	0.003519782
SAG	-0.076789702
SAGE1	0.047775082
SALL1	-0.095675269
SALL2	-0.032980438
SALL3	-0.192975046
SALL4	-0.003690312
SAMD1	0.003947082
SAMD10	-0.008619372
SAMD11	-0.006862563
SAMD12	0.004116847
SAMD12-AS1	-0.006439502
SAMD13	-0.017134264
SAMD14	0.009550815
SAMD15	-0.014064417
SAMD3	-0.010128572
SAMD4A	0.010696209
SAMD4B	0.003074337
SAMD5	-0.056938323
SAMD7	0.019696936
SAMD8	0.004902211
SAMD9	0.006296111
SAMD9L	0.005614286
SAMHD1	0.004670393
SAMM50	0.004914878
SAMMSON	0.031678027
SAMSN1-AS1	0.05148358
SAMSN1|LOC388813	0.005736537
SAP130	-0.001838066
SAP18	0.00322553
SAP25	-0.046818112
SAP30	0.002597
SAP30BP	0.005726305
SAP30L	0.001245092
SAPCD1	-0.002913449
SAPCD2	0.01202482
SAR1A	0.008969244
SAR1B	0.008189098
SARAF	-0.004495117
SARDH	-0.004206299
SARM1	-0.02000339
SARNP	0.007474904
SARS	-0.003237881
SARS2	-0.001130559
SART1	-0.00500194
SART3	-0.007570751
SASH1	-0.004002793
SASH3	-0.002182222
SASS6	-0.002040887
SAT1	0.022333525
SAT2	0.002873141
SATB1	0.000135143
SATB2	0.022984457
SATB2-AS1	0.020607802
SAV1	-0.002364207
SAXO1	-0.055682797
SAXO2	-0.023729641
SAYSD1	-0.001943774
SBDS	0.002767429
SBDSP1	0.009078651
SBF1	-0.000179529
SBF2	-0.007450693
SBF2-AS1	-0.003412565
SBK1	-0.015316196
SBK3	-0.059596101
SBNO1	-0.004804412
SBNO2	0.005154115
SBSN	0.019327539
SBSPON	-0.037895821
SC5D	0.010721031
SCAANT1	0.035551407
SCAF1	-0.00033701
SCAF11	-0.000982852
SCAF4	0.001024969
SCAF8	0.000829281
SCAI	0.000736012
SCAMP1	0.002502578
SCAMP1-AS1	-0.011129747
SCAMP2	0.002623163
SCAMP3	-0.006802125
SCAMP4	0.007417022
SCAMP5	-0.017211244
SCAND1	0.002083368
SCAP	-0.001066256
SCAPER	-0.009226398
SCARA3	-0.02363492
SCARA5	0.021845509
SCARB1	-0.006742203
SCARB2	0.012458681
SCARF1	0.005906229
SCARF2	0.013541583
SCARNA1	0.020093469
SCARNA10	-0.023474802
SCARNA11	0.008619155
SCARNA12	-0.028928754
SCARNA13	0.002159427
SCARNA14	-0.027697305
SCARNA17|SNHG22	0.007753482
SCARNA18	0.028121415
SCARNA18B	0.009388954
SCARNA20	0.004637278
SCARNA21	-0.002285921
SCARNA21B	-0.001807535
SCARNA22	-0.003646486
SCARNA23	0.018976076
SCARNA3	-0.011765444
SCARNA5	-0.003759736
SCARNA6	-0.001750622
SCARNA7	0.000966079
SCARNA8	-0.015577204
SCARNA9	-0.003839123
SCART1	-0.017813072
SCAT1	0.027502706
SCCPDH	-0.007229715
SCD	0.007007712
SCD5	-0.005316373
SCEL	0.013149098
SCFD1	0.014882431
SCFD2	-0.001163711
SCG2	0.002955956
SCG3	0.010072453
SCG5	-0.011623871
SCGB1A1	0.064600892
SCGB2A1	0.005113206
SCGB2B2	-0.000528849
SCGB3A1	-0.021967685
SCGB3A2	-0.019298921
SCGN	-0.173000011
SCHIP1	-0.004790095
SCIMP	-0.001765386
SCIN	-0.068719243
SCLT1	0.009277135
SCLY	-0.008648737
SCMH1	-0.006883476
SCML1	0.012584424
SCML2	0.003478679
SCML4	-0.029792367
SCN10A	-0.083357035
SCN11A	-0.012553912
SCN1A	-0.052351717
SCN1A-AS1|LOC102724058	-0.033365817
SCN1B	0.019591199
SCN2A	-0.063595569
SCN2B	-0.052067017
SCN3A	-0.05154305
SCN3B	-0.023854067
SCN4A	-0.067422505
SCN4B	-0.049111696
SCN5A	-0.033648333
SCN7A	-0.03996083
SCN8A	0.025006832
SCN9A	-0.036618718
SCNM1|TNFAIP8L2-SCNM1	-0.016911769
SCNN1A	-0.045297614
SCNN1B	0.005638292
SCNN1D	-0.00997291
SCNN1G	-0.04592913
SCO1	-0.0026108
SCO2	0.016301653
SCOC	0.016646755
SCOC-AS1	-0.01650619
SCP2	0.004267005
SCPEP1	0.002247435
SCRG1	0.024307041
SCRIB	0.000290754
SCRN1	-0.001526424
SCRN2	-0.006469142
SCRN3	-0.004466714
SCRT2	-0.02695409
SCT	0.007621556
SCTR	-0.066037125
SCUBE1	-0.060812916
SCUBE2	-0.01078933
SCUBE3	0.002970254
SCX	0.000624405
SCYL1	-0.004385353
SCYL2	0.004510668
SCYL3	-0.011284655
SDAD1	0.011166986
SDAD1P1	-0.025654106
SDC1	0.013154808
SDC2	-0.003374367
SDC3	0.011916031
SDC4	0.004754563
SDCBP	0.011187933
SDCBP2	0.039710876
SDCBP2-AS1	-0.005758124
SDCCAG8	0.004005639
SDE2	0.005696936
SDF2	0.00220326
SDF2L1	0.008080315
SDF4	0.018031446
SDHA	0.012866346
SDHAF1	0.003438362
SDHAF2	-0.009044825
SDHAF3	0.003008902
SDHAF4	-0.007060538
SDHAP1	0.010379007
SDHAP2	0.010123569
SDHB	0.007605391
SDHC	-0.014965661
SDHD	0.00636216
SDK1	0.006680719
SDK2	-0.008634374
SDR16C5	0.021913731
SDR16C6P	-0.097023461
SDR39U1	-0.000481194
SDR42E1	0.018016108
SDR42E2	0.005902473
SDR9C7	0.069655085
SDS	0.022667074
SDSL	-0.010041529
SEC11A	0.004236937
SEC11C	0.002587549
SEC13	0.008630092
SEC14L1	-0.001042018
SEC14L1P1	-0.011275762
SEC14L2	-0.02119677
SEC14L3	-0.103294288
SEC14L4	-0.073178206
SEC14L5	-0.060207627
SEC14L6	-0.029829928
SEC16A	0.012376794
SEC16B|CRYZL2P-SEC16B	0.009059655
SEC1P	-0.005499118
SEC22A	-0.008095076
SEC22B	0.015321681
SEC22C	-0.004373459
SEC23A	0.016455451
SEC23A-AS1	0.010129473
SEC23B	0.002182532
SEC23IP	0.006768206
SEC24A	0.007315427
SEC24B	-0.000715192
SEC24B-AS1	-0.005580237
SEC24C	-0.001977922
SEC24D	0.01939622
SEC31A	0.01098333
SEC31B	-0.001472814
SEC61A1	0.002805735
SEC61A2	0.001221794
SEC61B	0.016521202
SEC61G	0.00697322
SEC62	0.001560865
SEC63	0.015348997
SECISBP2	0.000542353
SECISBP2L	-0.006713162
SECTM1	0.020261598
SEH1L	0.004976495
SEL1L	0.006261442
SEL1L2	-0.014469626
SEL1L3	-0.005323291
SELE	0.01020047
SELENBP1	-0.025243281
SELENOF	0.007586994
SELENOH	-0.007692767
SELENOI	-0.006821286
SELENOK	0.003188677
SELENOM	0.015774736
SELENON	0.007634083
SELENOO	0.001860971
SELENOP	0.000600196
SELENOS	0.00544886
SELENOT	0.005096634
SELENOV	-0.120190771
SELENOW	0.004244295
SELL	0.001264693
SELP	-0.002532064
SELPLG	0.013323582
SEM1	-0.001257868
SEMA3A	0.041744803
SEMA3B	-0.019705025
SEMA3B-AS1	0.000922448
SEMA3C	0.008694662
SEMA3D	0.047260799
SEMA3E	-0.042822725
SEMA3F	0.001269257
SEMA3F-AS1	-0.010162792
SEMA3G	0.003617719
SEMA4A	-0.006575044
SEMA4B	0.014631039
SEMA4C	0.001589004
SEMA4D	0.000802159
SEMA4F	-0.021193127
SEMA4G	-0.039212337
SEMA5A	0.024483716
SEMA5B	-0.061390085
SEMA6A	0.012798621
SEMA6A-AS1	-0.002114589
SEMA6B	0.016277272
SEMA6C	-0.026273425
SEMA6D	0.000805218
SEMA7A	0.004705266
SENCR	-0.001389129
SENP1	-0.004716803
SENP2	0.002949108
SENP3	-0.009045178
SENP5	-0.001260441
SENP6	0.001787895
SENP7	-0.001560853
SENP8	-0.01531673
SEPHS1	-0.009504845
SEPHS2	0.020064102
SEPSECS	0.004313331
SEPTIN1	-0.005808208
SEPTIN10	0.000345532
SEPTIN11	0.013868367
SEPTIN12	0.03987721
SEPTIN14	-0.058508644
SEPTIN2	0.003466821
SEPTIN3	-0.044814229
SEPTIN4	-0.027512649
SEPTIN4-AS1	0.015599063
SEPTIN5	0.008069353
SEPTIN6	-0.013907
SEPTIN7	0.006778687
SEPTIN7P2	0.0021734
SEPTIN8	0.009888524
SEPTIN9	-0.000833352
SERAC1	0.020395412
SERBP1	-0.002847256
SERF1A	-0.031596359
SERF1A|SERF1B	-0.001852569
SERF2	-0.000302068
SERGEF	-0.012814555
SERHL	-0.001795602
SERHL2	-0.005331497
SERINC1	0.008389278
SERINC2	0.010895547
SERINC3	0.005544135
SERINC4	-0.061101686
SERINC5	-0.006094138
SERP1	-0.000438708
SERP2	0.002234318
SERPINA1	0.002640559
SERPINA11	0.07450428
SERPINA2	-0.097596119
SERPINA3	0.016295787
SERPINA4	-0.065586251
SERPINA5	-0.012283388
SERPINA6	0.021326848
SERPINA9	-0.07454534
SERPINB1	0.011590414
SERPINB10	0.015588434
SERPINB11	0.122157014
SERPINB12	0.016115405
SERPINB13	0.014559403
SERPINB2	0.108213225
SERPINB3	0.039401463
SERPINB4	-0.052705346
SERPINB5	0.02330828
SERPINB6	0.003082665
SERPINB7	0.020493403
SERPINB8	0.032452894
SERPINB9	0.024880447
SERPINC1	-0.028176616
SERPIND1	-0.011325016
SERPINE1	0.00480648
SERPINE2	0.028596828
SERPINE3	0.040977892
SERPINF1	0.027948049
SERPINF2	0.001357627
SERPING1	0.008833071
SERPINH1	0.029947177
SERPINI1	0.034447511
SERPINI2	-0.001514926
SERTAD1	0.003722287
SERTAD2	0.005191205
SERTAD3	0.006211408
SERTAD4	-0.001637418
SERTAD4-AS1	-0.007113137
SERTM1	-0.157633534
SERTM2	-0.048633964
SESN1	-0.002110432
SESN2	0.013348994
SESN3	-0.002636516
SESTD1	0.0101836
SET	0.006594132
SETBP1	-0.019964256
SETD1A	0.003061859
SETD1B	-0.000862265
SETD2	0.003880872
SETD3	-0.003020813
SETD4	-0.005638576
SETD5	0.000698149
SETD6	0.003407214
SETD7	0.013895962
SETD9	0.011297751
SETDB1	-0.01604834
SETDB2	0.011525217
SETMAR	-0.01975108
SETSIP	-0.013166095
SETX	0.008018674
SEZ6	-0.063113578
SEZ6L	-0.019505309
SEZ6L2	0.042096257
SF1	-0.002776928
SF3A1	1.01041E-05
SF3A2	0.003607197
SF3A3	-0.002038749
SF3B1	-0.000153281
SF3B2	-0.011086052
SF3B3	-0.006798599
SF3B4	-0.009231734
SF3B5	0.008270322
SF3B6	-0.002687548
SFI1	-0.012664855
SFMBT1	0.00274515
SFMBT2	-0.016792866
SFN	0.025682399
SFPQ	-0.002436575
SFR1	0.006668785
SFRP1	-0.049285473
SFRP2	0.049266833
SFRP4	0.039377523
SFRP5	-0.017893893
SFSWAP	-0.003724292
SFT2D1	0.005388238
SFT2D2	-0.012962981
SFT2D3	-0.012884881
SFTA1P	-0.0134508
SFTA2	-0.055022086
SFTA3	0.028359066
SFTPA1	-0.027669125
SFTPA2	-0.011590152
SFTPB	0.000540664
SFTPC	-0.120085565
SFTPD	-0.03912994
SFXN1	-0.001892118
SFXN2	-0.014453791
SFXN3	0.008882699
SFXN4	-0.000384065
SFXN5	-0.013664279
SGCA	-0.062664969
SGCB	0.005515179
SGCD	0.037726414
SGCE	0.003307476
SGCG	-0.062720843
SGCZ	0.040742997
SGF29	-0.003698188
SGIP1	0.035740691
SGK1	0.025602541
SGK2	-0.066974853
SGK3|C8orf44-SGK3	0.00553477
SGMS1	-0.004140227
SGMS2	-0.001365912
SGO1	-0.002869276
SGO1-AS1|LOC101927829	-0.018964821
SGO2	0.007183752
SGPL1	0.008362161
SGPP1	0.008057462
SGPP2	-0.007880348
SGSH	0.009341569
SGSM1	-0.030425092
SGSM2	-0.007268079
SGSM3	-0.000702571
SGTA	0.006391033
SGTB	0.007406371
SH2B1	0.001015891
SH2B2	-0.020516024
SH2B3	0.00634331
SH2D1A	0.00194607
SH2D1B	0.008934052
SH2D2A	-0.000842788
SH2D3A	0.012474861
SH2D3C	-0.014013963
SH2D4A	-0.001421154
SH2D4B	-0.006595846
SH2D5	0.037836821
SH2D6	-0.049884833
SH2D7	-0.122149195
SH3BGR	-0.015314151
SH3BGRL	0.014684103
SH3BGRL2	-0.005981902
SH3BGRL3	0.005398714
SH3BP1	0.007186377
SH3BP2	-0.016704704
SH3BP4	-0.002115488
SH3BP5	-0.016606928
SH3BP5-AS1	-0.003147068
SH3BP5L	-0.005301053
SH3D19	0.007492713
SH3D21	-0.006442203
SH3GL1	0.012715787
SH3GL2	-0.065341808
SH3GL3	-0.039146001
SH3GLB1	0.005037421
SH3GLB2	-0.004200557
SH3KBP1	0.003414224
SH3PXD2A	0.009084201
SH3PXD2A-AS1	0.00311675
SH3PXD2B	0.019025634
SH3RF1	-0.010743935
SH3RF2	0.016643148
SH3RF3	0.002923453
SH3TC1	-0.020006591
SH3TC2	0.006126645
SH3TC2-DT	0.007893442
SH3YL1	0.013818759
SHANK1	0.004612193
SHANK2	-0.001837898
SHANK3	-0.011914451
SHARPIN	-0.005449277
SHB	0.003619381
SHBG	0.030499882
SHC1	0.002338417
SHC2	-0.012262728
SHC3	-0.038712687
SHC4	-0.009951095
SHCBP1	0.004664346
SHCBP1L	0.059887243
SHD	-0.023767163
SHE	-0.015254117
SHF	-0.012702492
SHFL	0.002764648
SHH	-0.0614444
SHISA2	0.040829044
SHISA3	-0.077905752
SHISA4	-0.007609845
SHISA5	0.000551832
SHISA6	0.007882397
SHISA7	-0.090680682
SHISA8	-0.021683969
SHISA9	-0.226267204
SHISAL1	0.032000599
SHISAL2A	-0.019338588
SHISAL2B	-0.001450117
SHKBP1	0.008171739
SHLD1	-0.005275861
SHLD2	0.008920491
SHLD2P1	-0.058221423
SHMT1	-0.011117017
SHMT2	0.001213776
SHOC1	0.042550079
SHOC2	0.001246428
SHOX	-0.050238429
SHOX2	0.032781023
SHPK	0.005551619
SHPRH	0.008040548
SHQ1	0.005665337
SHROOM1	-0.005686676
SHROOM2	-0.015690125
SHROOM3	-0.020414471
SHROOM4	-0.02035574
SHTN1	-0.004896041
SIAE	-0.010644976
SIAH1	0.006649757
SIAH2	-0.002420385
SIAH3	0.020129515
SIDT1	-0.0080816
SIDT2	0.001998425
SIGIRR	-0.016693472
SIGLEC1	0.021852829
SIGLEC10	-0.00274891
SIGLEC11	-0.070005741
SIGLEC12	0.091418241
SIGLEC14	0.035074522
SIGLEC15	0.017194926
SIGLEC16	-0.03520729
SIGLEC17P	-0.005671224
SIGLEC5	-0.033578927
SIGLEC6	-0.007399646
SIGLEC7	0.018533438
SIGLEC8	0.00583952
SIGLEC9	0.017860275
SIGMAR1	0.02742626
SIK1	0.107325506
SIK1B	-0.006817277
SIK2	-0.015219618
SIK3	-0.006608693
SIKE1	-0.002776692
SIL1	0.002273704
SIM1	-0.192147667
SIM2	-0.00251403
SIMC1	-0.001540467
SIN3A	0.0016532
SIN3B	0.00130217
SINHCAF	-0.012621352
SIPA1	-0.005187582
SIPA1L1	0.005962413
SIPA1L2	-0.012932587
SIPA1L3	0.009375437
SIRPA	0.007476861
SIRPB1	-0.024410281
SIRPB2	-0.003400759
SIRPD	-0.042618384
SIRPG	0.000613004
SIRT1	-0.000121904
SIRT2	0.005143709
SIRT3	-0.008729825
SIRT4	-0.009146859
SIRT5	-0.009862869
SIRT6	0.009432492
SIRT7	0.00338432
SIT1	-0.015862434
SIVA1	-0.001929473
SIX1	0.003978013
SIX2	0.075784075
SIX3	-0.071256885
SIX4	0.005926384
SIX5	0.011256535
SKA1	0.007728579
SKA2	0.006241788
SKA3	0.004236364
SKAP1	0.00999816
SKAP2	0.000852918
SKI	0.008955233
SKIDA1	0.00677024
SKIL	-0.001301857
SKIV2L	0.000846135
SKOR1	-0.03007742
SKP1	0.001994459
SKP2	0.006555487
SLA	-0.003121833
SLA2	-0.010386496
SLAIN1	-0.032144535
SLAIN2	0.009825426
SLAMF1	0.004834307
SLAMF6	-0.005520365
SLAMF7	0.005018765
SLAMF8	0.019091301
SLAMF9	0.049101619
SLBP	-0.001792792
SLC10A1	0.081559343
SLC10A2	-0.211881593
SLC10A3	0.003937845
SLC10A4	-0.045544754
SLC10A5	-0.003844206
SLC10A6	0.033196242
SLC10A7	0.01147222
SLC11A1	0.015876007
SLC11A2	0.002186527
SLC12A1	-0.058868366
SLC12A2	0.012707954
SLC12A3	-0.022385655
SLC12A4	0.01238342
SLC12A5	0.011813276
SLC12A5-AS1	-0.042760058
SLC12A6	-0.011014359
SLC12A7	0.01434741
SLC12A8	-0.006831488
SLC12A9	0.007679864
SLC12A9-AS1	0.006212137
SLC13A2	0.023581648
SLC13A3	0.010697812
SLC13A4	0.012843411
SLC13A5	0.050850457
SLC14A1	0.002261656
SLC14A2	0.026766507
SLC15A1	-0.015731001
SLC15A2	-0.013588702
SLC15A3	0.00180295
SLC15A4	-0.009644642
SLC16A1	-0.002233865
SLC16A1-AS1	-0.027677042
SLC16A10	0.010447469
SLC16A11	-0.031605215
SLC16A12	-0.068812373
SLC16A12-AS1	-0.018610195
SLC16A13	-0.004420053
SLC16A14	0.008196901
SLC16A2	-0.006648707
SLC16A3	0.016642377
SLC16A4	-0.014816589
SLC16A5	-0.01279444
SLC16A6	-0.000945007
SLC16A7	0.023444586
SLC16A8	0.104729159
SLC16A9	-0.004193548
SLC17A1	-0.067390937
SLC17A3	-0.076085929
SLC17A5	-0.000463848
SLC17A7	0.048251221
SLC17A8	-0.063420112
SLC17A9	0.026963351
SLC18A1	-0.052007762
SLC18A2	-0.003316638
SLC18A3	-0.165816755
SLC18B1	0.002264427
SLC19A1	-0.010389856
SLC19A2	-0.018214857
SLC19A3	-0.039585543
SLC1A1	0.008552594
SLC1A2	-0.053514987
SLC1A3	0.02008123
SLC1A4	-0.01149835
SLC1A5	0.007621319
SLC1A6	-0.250963505
SLC1A7	0.017751571
SLC20A1	0.002634551
SLC20A2	0.005515839
SLC22A1	0.000632845
SLC22A10	-0.08405518
SLC22A11	-0.078834675
SLC22A13	-0.005934228
SLC22A14	-0.006318398
SLC22A15	-0.009079759
SLC22A16	0.010000861
SLC22A17	0.013443794
SLC22A18	0.000962682
SLC22A18AS	0.015206348
SLC22A2	-0.009311367
SLC22A20P	-0.006364128
SLC22A23	0.003712192
SLC22A25	0.076087121
SLC22A3	0.006155932
SLC22A31	-0.01186237
SLC22A4	0.017856652
SLC22A5	0.003642742
SLC22A8	0.194472244
SLC22A9	-0.053899435
SLC23A1	-0.051425798
SLC23A2	0.000497255
SLC23A3	-0.022785013
SLC24A1	-0.012827785
SLC24A2	0.071091125
SLC24A3	-0.002739253
SLC24A4	-0.005021533
SLC24A5	-0.02380137
SLC25A1	0.005685588
SLC25A10	0.00854646
SLC25A11	-0.006929584
SLC25A12	-0.001464029
SLC25A13	-0.001616105
SLC25A14	-0.005955844
SLC25A15	0.004681059
SLC25A16	0.004468774
SLC25A17	0.002958101
SLC25A18	-0.034769267
SLC25A19	0.01491961
SLC25A2	0.001492073
SLC25A20	0.007014639
SLC25A21	0.038318029
SLC25A21-AS1	0.028015054
SLC25A22	-0.002697674
SLC25A23	0.020018053
SLC25A24	0.000768537
SLC25A25	-0.005256032
SLC25A26	-0.004597739
SLC25A27	-0.02584895
SLC25A28	0.000424296
SLC25A29	-0.004744279
SLC25A3	-0.001694474
SLC25A30	0.010067412
SLC25A30-AS1	0.033801659
SLC25A31	-0.01491604
SLC25A32	0.007092637
SLC25A33	0.012385528
SLC25A34	-0.00844593
SLC25A34-AS1	-0.051166133
SLC25A35	-0.000157772
SLC25A36	-0.001226435
SLC25A37	0.006428568
SLC25A38	0.005289332
SLC25A39	0.004577447
SLC25A4	-0.007098551
SLC25A40	0.01260054
SLC25A41	0.073885586
SLC25A42	-0.007833662
SLC25A43	-0.00836765
SLC25A44	-0.003665778
SLC25A45	-0.021909937
SLC25A46	0.007500545
SLC25A47	0.019837458
SLC25A48	-0.065603932
SLC25A5	-0.006497534
SLC25A5-AS1	-0.020561013
SLC25A51	0.010449337
SLC25A52	-0.014894294
SLC25A53	-0.024590185
SLC25A6	0.005303046
SLC26A1	-0.008639752
SLC26A10	0.010724502
SLC26A11	-0.003151921
SLC26A2	0.02309659
SLC26A3	0.017119687
SLC26A4	0.069907121
SLC26A5	0.007891418
SLC26A6	0.021756228
SLC26A7	0.061415202
SLC26A8	0.022198847
SLC26A9	0.005460855
SLC27A1	0.003553772
SLC27A2	-0.036709865
SLC27A3	-0.011530485
SLC27A4	0.011318328
SLC27A5	-0.030503802
SLC27A6	-0.046501943
SLC28A1	-0.036613588
SLC28A2	0.020325269
SLC28A3	0.011744652
SLC29A1	-0.009848623
SLC29A2	-0.011202143
SLC29A3	-6.0025E-05
SLC29A4	0.02110944
SLC2A1	-0.008333702
SLC2A1-AS1	-0.044727318
SLC2A10	0.017835692
SLC2A11	-0.006927547
SLC2A12	0.003830091
SLC2A13	0.015259503
SLC2A14	-0.085472324
SLC2A3	-0.010925311
SLC2A4	0.010791245
SLC2A4RG	-0.000273983
SLC2A5	0.015455313
SLC2A6	0.023864993
SLC2A7	0.023489435
SLC2A8	0.010769946
SLC2A9	-0.011552113
SLC30A1	0.021191721
SLC30A10	-0.05941844
SLC30A2	-0.054836185
SLC30A3	-0.052689908
SLC30A4	0.005968854
SLC30A5	-0.001156685
SLC30A6	-0.003726729
SLC30A7	0.011803008
SLC30A8	0.014334505
SLC30A9	0.007230857
SLC31A1	0.013757293
SLC31A2	0.009608064
SLC32A1	-0.098627934
SLC33A1	-0.001471819
SLC34A1	0.004445249
SLC34A2	-0.003480163
SLC34A3	-0.060273208
SLC35A1	-0.001778238
SLC35A2	-0.008000711
SLC35A3	-0.004550588
SLC35A4	0.005557363
SLC35A5	0.002507857
SLC35B1	0.005556395
SLC35B2	-0.002555128
SLC35B3	0.0100515
SLC35B4	-0.002486437
SLC35C1	0.012135815
SLC35C2	-0.001635955
SLC35D1	0.000139106
SLC35D2	-0.001582818
SLC35D3	0.073995165
SLC35E1	0.001662697
SLC35E2A	-0.010850081
SLC35E2B	-1.81638E-05
SLC35E3	-0.004006521
SLC35E4	0.020534427
SLC35F1	-0.026532535
SLC35F2	-0.000419439
SLC35F3	-0.046686992
SLC35F4	-0.036959275
SLC35F5	-0.000142478
SLC35F6	0.000326461
SLC35G1	0.001868355
SLC35G2	-0.013420359
SLC35G3	-0.032966256
SLC35G5	-0.032912597
SLC36A1	0.0084952
SLC36A2	-0.054013877
SLC36A4	0.003518623
SLC37A1	-0.008279217
SLC37A2	-0.002146585
SLC37A3	0.002165341
SLC37A4	-0.013225015
SLC38A1	-0.004692666
SLC38A10	0.00977233
SLC38A11	-0.026158575
SLC38A2	0.001425481
SLC38A3	0.023577283
SLC38A4	0.006904429
SLC38A5	0.043160782
SLC38A6	0.006532923
SLC38A7	0.008240221
SLC38A8	-0.028944891
SLC38A9	-0.004330232
SLC39A1	-0.006680771
SLC39A10	0.002859696
SLC39A11	0.010109847
SLC39A12	-0.010488334
SLC39A13	0.00474519
SLC39A14	0.026993966
SLC39A2	-0.012107913
SLC39A3	0.006550994
SLC39A4	-0.009310194
SLC39A5	-0.040149191
SLC39A6	0.008835757
SLC39A7	0.011543502
SLC39A8	0.000842721
SLC39A9	0.005845152
SLC3A1	-0.013991011
SLC3A2	0.005685699
SLC40A1	-0.008972918
SLC41A1	0.00115114
SLC41A2	0.004684567
SLC41A3	-0.021807943
SLC43A1	0.002358362
SLC43A2	0.009734122
SLC43A3	0.008093281
SLC44A1	0.006854221
SLC44A2	-0.005572392
SLC44A3	-0.0129367
SLC44A3-AS1	0.001417295
SLC44A4	-0.002491966
SLC44A5	0.055872782
SLC45A1	0.015300221
SLC45A2	0.050616259
SLC45A3	0.010761439
SLC45A4	-0.000659772
SLC46A1	-0.006956697
SLC46A2	-0.010760649
SLC46A3	0.014826584
SLC47A1	-0.021069893
SLC47A2	-0.028190264
SLC48A1	-0.006774403
SLC49A3	0.010465344
SLC49A4	0.000669575
SLC4A1	0.003185264
SLC4A10	-0.029658037
SLC4A11	0.069055997
SLC4A1AP	-0.009382321
SLC4A2	0.001908164
SLC4A3	-0.015280502
SLC4A4	0.012202971
SLC4A5	-0.027177353
SLC4A7	0.002509883
SLC4A8	0.001775347
SLC4A9	-0.015861624
SLC50A1	-0.002695173
SLC51A	0.02088646
SLC51B	-0.049558739
SLC52A1	0.069732279
SLC52A2	0.001901899
SLC52A3	0.014702612
SLC5A1	0.034060129
SLC5A10	0.030725622
SLC5A11	0.001454334
SLC5A12	0.035109566
SLC5A2	-0.005881438
SLC5A3	0.008212435
SLC5A4	-0.005757807
SLC5A4-AS1	-0.02421221
SLC5A5	-0.000814603
SLC5A6	-0.009467456
SLC5A7	-0.192673321
SLC5A8	-0.083279323
SLC5A9	-0.093148931
SLC6A1	0.024003915
SLC6A10P	-0.035790616
SLC6A11	-0.119659516
SLC6A12	0.007589727
SLC6A13	-0.00041331
SLC6A14	-0.008841291
SLC6A15	-0.043923896
SLC6A16	-0.029615408
SLC6A17	-0.009367112
SLC6A2	-0.017981624
SLC6A20	-0.048273796
SLC6A3	-0.020402897
SLC6A4	-0.044086027
SLC6A5	-0.134702751
SLC6A6	0.01351526
SLC6A7	0.044739998
SLC6A8	0.009810471
SLC6A9	0.003990608
SLC7A1	0.004594664
SLC7A10	-0.095731632
SLC7A11	0.003269672
SLC7A11-AS1	-0.073821017
SLC7A14	-0.299226957
SLC7A2	-0.00406122
SLC7A3	-0.023787508
SLC7A4	-0.052067566
SLC7A5	-0.005081639
SLC7A6	0.001207873
SLC7A6OS	-0.007684301
SLC7A7	0.008526667
SLC7A8	0.018618999
SLC7A9	-0.040590489
SLC8A1	-0.013579048
SLC8A1-AS1	0.018684687
SLC8A2	0.002992325
SLC8A3	0.002801577
SLC8B1	-0.000652066
SLC9A1	0.017731984
SLC9A2	0.021925774
SLC9A3	-0.020599138
SLC9A3R1	0.014890066
SLC9A3R2	0.010180954
SLC9A4	0.05709221
SLC9A5	0.005422018
SLC9A6	0.00665514
SLC9A7	-0.029372519
SLC9A7P1	-0.003866521
SLC9A8	-0.006625511
SLC9A9	0.006735809
SLC9A9-AS1	-0.028723581
SLC9B1	-0.004301532
SLC9B2	0.017250526
SLC9C1	0.061419486
SLC9C2	-0.028502107
SLCO1A2	0.03249963
SLCO1B1	0.034969559
SLCO1B3	0.155342053
SLCO1B7	0.132457503
SLCO1C1	0.012218636
SLCO2A1|C3orf36	0.002005118
SLCO2B1	0.014215492
SLCO3A1	-0.014173968
SLCO4A1	-0.018985575
SLCO4A1-AS1	-0.001734355
SLCO4C1	-0.000573391
SLCO5A1	-0.025306392
SLCO6A1	0.03390421
SLED1	0.024636882
SLF1	0.004360714
SLF2	0.001780554
SLFN11	-0.004557812
SLFN12	0.010532385
SLFN12L	0.002332782
SLFN13	0.028492611
SLFN14	-0.031165171
SLFN5	-0.004522008
SLFNL1	-0.046649835
SLFNL1-AS1	-0.010200928
SLIRP	0.005439866
SLIT1	-0.04789139
SLIT2	-0.029667169
SLIT2-IT1	-0.033119865
SLIT3	-0.021481712
SLITRK1	-0.011164831
SLITRK2	0.012054935
SLITRK3	0.037901118
SLITRK4	0.030642921
SLITRK5	0.125532125
SLITRK6	0.052389286
SLK	0.004457216
SLMAP	0.005026181
SLN	-0.033207389
SLPI	-0.00688682
SLTM	-0.000438465
SLU7	0.004943531
SLURP1	-0.038769065
SLX1A	0.01186662
SLX1A-SULT1A3	-0.02988294
SLX1B	-0.067767632
SLX4	-0.011954516
SLX4IP	-0.001803669
SMAD1	0.005406576
SMAD2	0.007262395
SMAD3	-0.010352846
SMAD4	0.005419233
SMAD5	-0.001782852
SMAD5-AS1	-0.005728691
SMAD6	-0.015727928
SMAD7	-0.007969667
SMAD9	-0.036818432
SMAGP	-0.005413109
SMAP1	0.007836443
SMAP2	-0.00427435
SMARCA1	0.010520741
SMARCA2	-0.002115498
SMARCA4	0.001271576
SMARCA5	0.001329086
SMARCA5-AS1	0.0412804
SMARCAD1	0.001505311
SMARCAL1	-0.009438426
SMARCB1	-0.001546866
SMARCC1	-0.000877024
SMARCC2	-0.003267673
SMARCD1	-0.001909336
SMARCD2	0.003836681
SMARCD3	-0.000289538
SMARCE1	-0.001393367
SMC1A	-0.011717224
SMC1B	-0.014701011
SMC2	0.005363148
SMC2-AS1	0.025099154
SMC3	-0.006720796
SMC4	0.006545188
SMC5	0.008726274
SMC6	0.011653942
SMCHD1	-0.008591323
SMCO1	-0.006411752
SMCO2	0.02634482
SMCO3	-0.060554832
SMCO4	0.000969951
SMCR2	0.018154825
SMCR5	0.03013255
SMCR8	-0.00630158
SMDT1	-0.007238666
SMG1	-0.004663124
SMG1P1	0.009548111
SMG1P3	0.002087101
SMG1P5	-0.004200279
SMG1P6	-0.016818436
SMG1P7	-0.016218903
SMG5	-0.011906996
SMG6	-0.001929453
SMG7	-0.001441538
SMG7-AS1	-0.020245066
SMG8	0.001675555
SMG9	7.57599E-05
SMIM1	-0.0135154
SMIM10	-0.002329237
SMIM10L1	-0.009146356
SMIM10L2A	-0.024386193
SMIM10L2B	-0.024273957
SMIM11A	-0.02089997
SMIM11B	-0.004340642
SMIM12	0.003232616
SMIM13	0.003726858
SMIM14	-0.000771886
SMIM15	0.007268646
SMIM17	-0.063930137
SMIM19	0.000471526
SMIM2	0.0687467
SMIM2-AS1	0.010682151
SMIM20	-0.004152465
SMIM22	-0.042616993
SMIM24	-0.042136094
SMIM25	0.008663779
SMIM26	-0.000771696
SMIM27	0.032473609
SMIM29	0.000439624
SMIM3	0.013013503
SMIM30	-0.00266947
SMIM31	0.053382535
SMIM32	-0.063756121
SMIM4	0.005573699
SMIM5	0.03061007
SMIM6	-0.046336985
SMIM7	0.000517571
SMIM8|LINC01590	0.012081067
SMIM9	-0.010873207
SMKR1	-0.028021334
SMN1	-0.015873502
SMN1|SMN2	0.03276022
SMNDC1	0.008551575
SMO	-0.004173305
SMOC1	-0.06481462
SMOC2	0.005812008
SMOX	0.009837572
SMPD1	0.00192852
SMPD2	-0.004002895
SMPD3	-0.007267331
SMPD4	-0.006743705
SMPDL3A	0.000945855
SMPDL3B	-0.015677437
SMPX	0.002073174
SMS	0.000152166
SMTN	0.0076195
SMTNL2	-0.08929833
SMU1	0.017920258
SMUG1	-0.011119925
SMURF1	0.003837621
SMURF2	0.009355174
SMYD2	0.002952587
SMYD3	0.010487454
SMYD4	-0.008391553
SMYD5	-0.005717793
SNAI1	0.025488205
SNAI2	0.019223781
SNAI3	-0.015582948
SNAI3-AS1	0.005240696
SNAP23	0.008581026
SNAP25	-0.020861886
SNAP25-AS1	0.123736191
SNAP29	-0.008198825
SNAP47	-0.00301977
SNAP91	0.067446904
SNAPC1	0.00594121
SNAPC2	0.011505603
SNAPC3	0.000851078
SNAPC4	-0.001486351
SNAPC5	-0.000460698
SNAPIN	-0.013453892
SNCA	0.014961811
SNCA-AS1	0.086665795
SNCAIP	-0.040094628
SNCB	0.010247159
SNCG	-0.089705005
SND1	0.005461683
SND1-IT1	0.004025975
SNED1	-0.000109711
SNF8	0.005360826
SNHG1	0.003039754
SNHG11	-0.00905955
SNHG12	0.004012
SNHG15	0.023241564
SNHG16	0.01041886
SNHG17	0.001153406
SNHG18	0.043927988
SNHG19	-0.005280954
SNHG20	0.003589519
SNHG21	-0.005094926
SNHG25	0.006636678
SNHG29	0.001689106
SNHG3	0.015491462
SNHG31	-0.010674449
SNHG32	0.004494572
SNHG5	0.003446387
SNHG6	0.002459399
SNHG7	-0.005030181
SNHG8	-0.004815905
SNHG9	0.011093514
SNIP1	-0.002836912
SNN	-0.018062306
SNORA10B	0.003968259
SNORA11	0.005431894
SNORA11B	0.007503826
SNORA11F	-0.018088202
SNORA12	-0.001625493
SNORA13	0.013504578
SNORA14A	-0.009632864
SNORA14B	0.008355194
SNORA15	0.054752779
SNORA15B-1	0.041454517
SNORA15B-2	0.029366919
SNORA16B	-0.004289214
SNORA19	0.010795797
SNORA20	0.023788462
SNORA22	-0.003029293
SNORA22B	0.006085917
SNORA22C	-0.017283466
SNORA23	-0.005121917
SNORA24B	-0.016805633
SNORA26	0.006640386
SNORA28	0.001102879
SNORA2A	0.007536847
SNORA2B	0.007062759
SNORA2C	0.029382387
SNORA30	-0.001025017
SNORA30B	0.012543899
SNORA31	0.011506191
SNORA33	0.02429638
SNORA35B	0.033334104
SNORA36A	0.033993079
SNORA36B	0.024587854
SNORA36C	-0.047088917
SNORA37	0.010775535
SNORA38	-0.001241021
SNORA38B	0.014782997
SNORA3B	0.007277619
SNORA40B	0.029867184
SNORA40C	0.009775869
SNORA41B	-0.011523278
SNORA46	0.001963921
SNORA47	-0.00829436
SNORA48B	-0.01398522
SNORA49	0.000434296
SNORA50A	-0.052448469
SNORA51	-0.001950997
SNORA53	0.001937259
SNORA54	0.006216046
SNORA55	0.006340803
SNORA58B	-0.03350684
SNORA59A	0.014379649
SNORA59B	0.055509017
SNORA5A	-0.010405068
SNORA5C	-0.018646222
SNORA60	-0.002763894
SNORA63C	0.022111878
SNORA63D	-0.000869651
SNORA65	0.014093893
SNORA66	0.005609393
SNORA68B	-0.01178999
SNORA69	0.045956161
SNORA70B	-0.006681508
SNORA70D	-0.020418165
SNORA70E	-0.027691002
SNORA70F	-0.010619998
SNORA70I	-0.004144443
SNORA71A	0.002137019
SNORA71B	0.001589242
SNORA71C	-0.008661955
SNORA71D	-0.004448129
SNORA72	0.009352257
SNORA73B	0.008020554
SNORA74A	0.004870569
SNORA74B	0.011846791
SNORA74C-1	0.003753062
SNORA74D	0.001205038
SNORA75	0.00412122
SNORA77	-0.000280916
SNORA79	0.025358193
SNORA79B	0.02557781
SNORA7B	-0.009185896
SNORA80A	0.011355848
SNORA80B	0.020863044
SNORA80C	-0.030675258
SNORA80D	0.007643168
SNORA80E	0.002909322
SNORA84	0.001497406
SNORA9B	0.002842579
SNORC	-0.026566499
SNORD100	0.007364702
SNORD101	0.015798804
SNORD104	0.018862734
SNORD105	-0.003497694
SNORD105B	-0.009481213
SNORD11	0.006650113
SNORD111	-0.003864133
SNORD112	0.029225108
SNORD113-1	0.056586138
SNORD113-2	0.062946341
SNORD113-3	0.047663784
SNORD113-4	0.074368663
SNORD113-5	0.062089337
SNORD113-6	0.008712255
SNORD113-7	0.027008929
SNORD113-8	0.067253431
SNORD113-9	0.073930677
SNORD114-1	0.075792688
SNORD114-10	0.067186977
SNORD114-11	0.055835668
SNORD114-12	0.028021729
SNORD114-13	0.065071406
SNORD114-14	0.039101979
SNORD114-15	0.0498973
SNORD114-16	0.020182705
SNORD114-17	0.047117641
SNORD114-18	0.050570154
SNORD114-19	0.058078554
SNORD114-2	0.02295668
SNORD114-20	0.062575343
SNORD114-21	0.075730636
SNORD114-22	0.038205374
SNORD114-23	0.038762743
SNORD114-24	0.056996329
SNORD114-25	0.062198698
SNORD114-27	0.05589552
SNORD114-28	0.035595438
SNORD114-29	0.041558919
SNORD114-3	0.090929745
SNORD114-30	0.029144912
SNORD114-31	0.044198804
SNORD114-5	0.032332787
SNORD114-6	0.078381357
SNORD114-7	0.035085944
SNORD114-9	0.060547293
SNORD116-1	0.005597439
SNORD116-10	-0.053339675
SNORD116-11	-0.023141401
SNORD116-12	-0.014322107
SNORD116-13	-0.006067942
SNORD116-14	0.00819689
SNORD116-15	0.00277906
SNORD116-16	0.00972835
SNORD116-17	-0.027722072
SNORD116-18	0.004337597
SNORD116-19	-0.006475648
SNORD116-2	-0.027064634
SNORD116-23	-0.015286277
SNORD116-24	0.000351074
SNORD116-25	-0.031022484
SNORD116-26	-0.010018366
SNORD116-27	-0.004333269
SNORD116-29	-0.034620498
SNORD116-3	-0.02728162
SNORD116-30	-0.004822847
SNORD116-4	0.015964709
SNORD116-5	-0.061400097
SNORD116-6	0.0116967
SNORD116-7	-0.001767596
SNORD116-8	0.00549478
SNORD116-9	-0.019785798
SNORD117	0.002578015
SNORD11B	0.027980679
SNORD121A	0.027862018
SNORD121B	0.022032468
SNORD124	-0.002454157
SNORD127	0.008394699
SNORD12B	-0.001491845
SNORD12C	-0.000693068
SNORD13	-0.007947384
SNORD13E	0.006926143
SNORD14A	0.007844535
SNORD14E	0.007635163
SNORD15A	-0.004667844
SNORD15B	0.017053464
SNORD17	0.00062397
SNORD19	0.008975152
SNORD19C	0.022630478
SNORD1B	0.004445772
SNORD30	-0.018652586
SNORD31B	-0.02057743
SNORD37	0.032352645
SNORD38A	0.016490028
SNORD38C	-0.015495254
SNORD3A	-0.055377554
SNORD3B-1	-0.057916223
SNORD3B-2	-0.009954828
SNORD3C	-0.0202525
SNORD3G	-0.139605808
SNORD41	0.008199131
SNORD42B	0.022225868
SNORD46	0.00437359
SNORD48	0.007035205
SNORD4A	-0.007124862
SNORD51	-0.039422262
SNORD53	-0.007539294
SNORD53B	-0.006478094
SNORD56B	0.029870973
SNORD59A	0.018014107
SNORD6	0.009935334
SNORD60	-0.026700003
SNORD62A	-0.013304151
SNORD62B	-0.009020181
SNORD63	0.009057018
SNORD63B	0.003224225
SNORD66	0.01543037
SNORD67	0.02081166
SNORD69	0.014918405
SNORD7	0.011174666
SNORD70	-0.006789035
SNORD70B	0.052938715
SNORD71	-0.007690614
SNORD72	0.061002396
SNORD73B	0.014827314
SNORD8	0.011774957
SNORD82	-0.018510785
SNORD83A	0.006860891
SNORD88A	-0.02190082
SNORD89	0.007577242
SNORD9	0.000259518
SNORD90	0.009676167
SNORD91A	-0.029173239
SNORD91B	0.006686376
SNORD92	-0.006073044
SNORD93	-0.017045221
SNORD94	0.012091667
SNORD96B	0.015878805
SNORD99	0.016024765
SNPH	0.0009435
SNRK	0.004365977
SNRNP200	-0.010427671
SNRNP25	-0.015333992
SNRNP27	-0.004251226
SNRNP35	-0.018042936
SNRNP40	0.002530184
SNRNP48	0.003131927
SNRNP70	-0.006067745
SNRPA	-0.005123492
SNRPA1	0.004845461
SNRPB	0.006513007
SNRPB2	0.003699509
SNRPC	-0.001255095
SNRPD1	0.000343437
SNRPD2	-0.001364342
SNRPD3	-0.002049057
SNRPE	-0.003846976
SNRPF	0.003182878
SNRPG	-0.0037429
SNRPN	-0.013376213
SNTA1	-0.012084718
SNTB1	-0.004758912
SNTB2	0.010677201
SNTG1	-0.066711488
SNTG2	-0.076047895
SNTN	0.038387999
SNU13	-0.000263994
SNUPN	-0.008314196
SNURF	-0.015890417
SNW1	-0.000199927
SNX1	-0.003324888
SNX10	0.004865
SNX11	0.001887756
SNX12	-0.005097966
SNX13	0.000661022
SNX14	0.011770879
SNX15	0.009141635
SNX16	0.000313676
SNX17	-0.000847621
SNX18	0.00248368
SNX19	-0.003364585
SNX2	0.004970542
SNX20	0.005287381
SNX21	0.015374784
SNX22	-0.066858312
SNX24	0.013897911
SNX25	-0.012815105
SNX27	-0.010427085
SNX29	-0.012230987
SNX3	0.013355935
SNX30	-0.004421437
SNX31	0.003656246
SNX32	-0.048191306
SNX33	-0.003511934
SNX4	-0.002742316
SNX5	-0.000769421
SNX6	0.013923974
SNX7	0.002439682
SNX8	0.002519048
SNX9	0.009662478
SOAT1	0.004323993
SOAT2	-0.046183027
SOBP	-0.027029366
SOCS1	0.008550174
SOCS2	0.000792591
SOCS2-AS1	-0.003987389
SOCS3	0.002126954
SOCS4	0.007529019
SOCS5	0.000133496
SOCS6	0.008421582
SOCS7	-0.018834611
SOD1	0.003585826
SOD2	0.019730512
SOD3	0.009525731
SOGA1	-0.000321037
SOGA3	-0.149316371
SOHLH1	-0.027787381
SOHLH2	0.060319334
SON	0.001062281
SORBS1	-0.025083295
SORBS2	0.010304383
SORBS3	0.008807347
SORCS1	-0.001526202
SORCS2	8.74704E-05
SORCS3	0.059547577
SORD	0.004096981
SORD2P	-0.011475172
SORL1	-0.016462975
SORT1	-0.018789141
SOS1	-0.004646446
SOS2	0.004386206
SOST	-0.075572171
SOSTDC1	-0.001754568
SOWAHA	-0.003164835
SOWAHB	0.013969168
SOWAHC	-0.000830073
SOWAHD	-0.00367501
SOX10	0.008384282
SOX11	0.011248108
SOX12	0.013105416
SOX13	-0.011821012
SOX15	0.001879475
SOX17	-0.00956619
SOX18	0.021971696
SOX2	0.025563891
SOX21	0.014011855
SOX21-AS1	0.04263728
SOX30	0.102125856
SOX4	0.006554875
SOX5	-0.014217026
SOX6	0.053475801
SOX7	-0.016814155
SOX8	-0.035600868
SOX9	0.009732618
SOX9-AS1|LOC102723517	-0.013279034
SP1	-0.001097356
SP100	-2.2038E-05
SP110	-0.004858482
SP140	-0.001923058
SP140L	-0.002532803
SP2	0.001749555
SP2-AS1	-0.019623096
SP3	-0.003053965
SP4	-0.008287915
SP5	-0.032689451
SP6	-0.00612418
SP7	-0.019669624
SP8	0.126573448
SP9	0.05200738
SPA17	-0.005600872
SPAAR	-0.067988174
SPACA3	-0.00327716
SPACA4	-0.007192305
SPACA6	-0.028040798
SPACA6P-AS	-0.051796219
SPACA9	-0.005199411
SPAG1	0.012223862
SPAG16	-0.010968134
SPAG17	0.028671318
SPAG4	-0.018488454
SPAG5	0.001678648
SPAG6	-0.067161644
SPAG7	-0.005815394
SPAG8	0.000711467
SPAG9	0.01159361
SPANXA2-OT1	-0.039834359
SPARC	0.029313481
SPARCL1	-0.022145839
SPART	-0.001862501
SPART-AS1	-0.001637936
SPAST	0.004647357
SPATA1	-0.016617945
SPATA12	0.018545223
SPATA13	0.00957465
SPATA13-AS1	-0.028704124
SPATA17	0.010234021
SPATA18	0.02066127
SPATA19	0.009622144
SPATA2	0.001574221
SPATA20	-0.002375476
SPATA21	0.010152605
SPATA22	-0.039045702
SPATA24	-0.007674835
SPATA25	-0.01706731
SPATA2L	-0.00405586
SPATA3-AS1	-0.06256738
SPATA32	-0.019518857
SPATA33	-0.011761116
SPATA4	-0.098756154
SPATA41	0.019352418
SPATA42	0.033791272
SPATA45	0.024589135
SPATA5	-0.006941219
SPATA5L1	-0.010152086
SPATA6	-0.01464595
SPATA6L	-0.014772766
SPATA7	0.003852425
SPATA8	-0.023385401
SPATA9	0.017150324
SPATC1	0.026594921
SPATC1L	0.022075373
SPATS1	-0.008293414
SPATS2	0.002319944
SPATS2L	0.015371958
SPC24	-0.006018367
SPC25	-0.002465073
SPCS1	0.000851644
SPCS2	0.006945346
SPCS3	0.011159654
SPDEF	0.042056181
SPDL1	0.00185792
SPDYA	-0.015283787
SPDYC	0.05652922
SPDYE1	0.091570046
SPDYE2	0.019033187
SPDYE4	-0.013594031
SPDYE5	0.023653822
SPDYE7P	0.001797739
SPECC1	-0.008956062
SPECC1L	-0.001742947
SPECC1L-ADORA2A	-0.048233148
SPEF1	0.017631986
SPEF2	0.03747246
SPEG	-0.021287127
SPEN	0.003595833
SPERT	0.006494898
SPESP1	0.076896844
SPG11	-0.004468481
SPG21	0.003402459
SPG7|LOC101930112	-0.00660511
SPHK1	0.040117767
SPHK2	-0.011034345
SPHKAP	0.074147292
SPI1	0.010603449
SPIB	-0.019530524
SPIC	-0.088606564
SPICE1	-0.015417897
SPIDR	-0.004262058
SPIN1	0.008762441
SPIN2A	0.043706046
SPIN2B	-0.003103092
SPIN3	0.009266047
SPIN4	-0.006898261
SPINDOC	-0.008711362
SPINK1	0.017741107
SPINK13	-0.042947254
SPINK14	0.004626228
SPINK2	-0.016209058
SPINK5	0.035371169
SPINK6	-0.00836594
SPINK7	0.015583521
SPINK8	0.029964837
SPINK9	-0.000282673
SPINT1	0.00032141
SPINT1-AS1	-0.002702832
SPINT2	0.002965469
SPIRE1	-0.003709292
SPIRE2	-0.024552853
SPN	-0.005521926
SPNS1	0.016159472
SPNS2	-0.00933183
SPNS3	-0.036164692
SPOCD1	0.021573635
SPOCK1	0.063029289
SPOCK2	-0.016800198
SPOCK3	-0.008156838
SPON1	0.024973689
SPON2	0.020057442
SPOP	0.002274984
SPOPL	-0.003626051
SPOUT1	0.001485951
SPP1	-0.032557034
SPP2	-0.00437065
SPPL2A	0.007335379
SPPL2B	0.00420652
SPPL3	-0.007706245
SPR	0.006345488
SPRED1	0.005257022
SPRED2	0.00532435
SPRED3	0.014119911
SPRN	-0.020741826
SPRR1A	0.070876785
SPRR1B	0.072120899
SPRR2A	0.063741869
SPRR2B	0.010899509
SPRR2D	0.049081794
SPRR2E	0.034984146
SPRR2F	0.056788536
SPRR2G	-0.014332906
SPRR3	0.047475832
SPRTN	0.013099654
SPRY1	0.002314275
SPRY2	0.034261595
SPRY3	-0.006861837
SPRY4	0.006179884
SPRY4-AS1	-0.025832947
SPRYD3	-0.002376724
SPRYD4	-0.008662695
SPRYD7	0.013366177
SPSB1	0.00434951
SPSB2|LOC105369632	-0.018184924
SPSB3	-0.013182683
SPSB4	-0.082962639
SPTA1	0.05476953
SPTAN1	0.000305683
SPTB	0.004816379
SPTBN1	-0.008784046
SPTBN2	-0.011728321
SPTBN4	0.011002074
SPTBN5	0.007719933
SPTLC1	0.013670926
SPTLC2	0.009585363
SPTLC3	-0.035252476
SPTSSA	0.001267128
SPTSSB	0.027230172
SPTY2D1	-0.002828834
SPTY2D1OS	-0.004627618
SPX	-0.047326411
SPZ1	0.107738049
SQLE	0.0082857
SQOR	0.011142737
SQSTM1	0.00833267
SRA1	0.005802965
SRARP	0.040470932
SRBD1	-0.006857485
SRC	0.000222618
SRCAP	0.003691847
SRCIN1	-0.062487235
SRD5A1	0.006898275
SRD5A2	-0.00139097
SRD5A3	0.036371063
SRD5A3-AS1	0.015918195
SREBF1	0.016560875
SREBF2	-0.002386662
SREK1	0.004904322
SREK1IP1	0.002420826
SRF	-0.002312595
SRFBP1	0.007736003
SRGAP1	0.014652288
SRGAP2	-0.007391158
SRGAP2B	-0.014717187
SRGAP2C	0.013894225
SRGAP3	-0.027635963
SRGAP3-AS2	-0.008551254
SRGAP3-AS4	-0.005952584
SRGN	0.013346881
SRI	-0.002029316
SRL	-0.039457291
SRM	0.010690587
SRMS	0.050985685
SRP14	-0.004134437
SRP14-AS1	-0.031404008
SRP19	0.006354426
SRP54	0.011919735
SRP68	0.012386371
SRP72	0.009343809
SRP9	0.011920137
SRPK1	0.004458774
SRPK2	0.008056548
SRPK3	0.031091057
SRPRA	-0.00148609
SRPRB	0.008792665
SRPX	0.014696022
SRPX2	0.021136486
SRR	-0.004673497
SRRD	-0.000279865
SRRM1	0.00267572
SRRM2	-0.007742976
SRRM2-AS1	-0.037381762
SRRM3	0.002088241
SRRM4	-0.075465005
SRRM5	-0.017987697
SRRT	0.000953741
SRSF1	0.004120239
SRSF10	0.00041286
SRSF11	0.006776944
SRSF12	-0.02393392
SRSF2	0.005371634
SRSF3	0.003278445
SRSF4	0.000479209
SRSF5	0.002454365
SRSF6	-0.002045585
SRSF7	-0.005746197
SRSF8	-0.004578295
SRSF9	0.000558475
SRXN1	1.71686E-05
SS18	0.000348665
SS18L1	0.002256348
SS18L2	0.008215642
SSB	-0.003181282
SSBP1	-0.001329531
SSBP2	-0.028668491
SSBP3	-0.00405226
SSBP3-AS1	-0.051758629
SSBP4	0.004768262
SSC4D	0.024661341
SSC5D	0.021661291
SSH1	0.001442939
SSH2	-0.002067076
SSH3	-0.003367449
SSMEM1	-0.050375151
SSNA1	-0.00097924
SSPN	0.004868041
SSPO	-0.022109638
SSR1	0.009103818
SSR2	-0.010015894
SSR3	0.008910881
SSR4	0.003365485
SSR4P1	-0.013186972
SSRP1	-0.002468686
SSTR1	-0.012478282
SSTR2	-0.005584844
SSTR3	-0.006914191
SSTR4	-0.07434412
SSTR5	-0.103878901
SSTR5-AS1	-0.08327419
SSU72	0.001576582
SSUH2	0.033652811
SSX2IP	0.007312052
ST13	0.002180326
ST14	-0.008791276
ST18	-0.036442454
ST20	-0.011443492
ST20-MTHFS	-0.012685968
ST3GAL1	-0.016692095
ST3GAL2	-0.002789684
ST3GAL3	0.00360914
ST3GAL4	0.001233136
ST3GAL5	0.012861577
ST3GAL6	-0.008202028
ST3GAL6-AS1	0.000732734
ST5	0.009548537
ST6GAL1	0.000203635
ST6GAL2	-0.020628775
ST6GALNAC1	0.028469535
ST6GALNAC2	0.02677647
ST6GALNAC3	-0.008049327
ST6GALNAC4	0.003732372
ST6GALNAC5	0.030332434
ST6GALNAC6	-0.005546057
ST7-AS1	0.008930514
ST7-AS2	0.006476049
ST7-OT4	0.008078058
ST7|ST7-OT3	0.00063225
ST7L	-0.012195515
ST8SIA1	-0.020409824
ST8SIA2	-0.042130578
ST8SIA3	-0.221180133
ST8SIA4	0.009428066
ST8SIA5	0.09685458
ST8SIA6	-0.003740701
ST8SIA6-AS1	-0.179841686
STAB1	0.014110132
STAB2	-0.027338829
STAC	0.039877822
STAC2	-0.088351723
STAC3	-0.00805723
STAG1	-0.007076104
STAG2	-0.005218995
STAG3	-0.012293465
STAG3L4|LINC01372	-0.005545826
STAG3L5P	-0.001873123
STAG3L5P-PVRIG2P-PILRB	-0.007781722
STAM	0.001738527
STAM-AS1	-0.006310874
STAM2	-0.000432163
STAMBP	-0.002551236
STAMBPL1	-0.004432821
STAP1	0.003256744
STAP2	0.023909243
STAR	-0.054970342
STARD10	0.006211133
STARD13	0.004899325
STARD13-AS	-0.081029886
STARD3	-0.004661608
STARD3NL	0.001048292
STARD4	0.023515171
STARD4-AS1	0.04486292
STARD5	0.017939815
STARD6	0.006912737
STARD7	-0.003155861
STARD8	-0.000411146
STARD9	-0.015632616
STAT1	0.009793607
STAT2	0.006489967
STAT3	0.00578796
STAT4	-0.007418267
STAT5A	0.001688607
STAT5B	-0.007398622
STAT6	-0.005122749
STATH	-0.034852381
STAU1	0.003095783
STAU2	-0.005418843
STAU2-AS1	0.052098025
STBD1	-0.01133574
STC1	0.008955392
STC2	-0.00510636
STEAP1	0.041267331
STEAP1B|LOC401312	0.013999349
STEAP2	0.034814312
STEAP2-AS1	0.046591433
STEAP3	-0.01517828
STEAP3-AS1	-0.022172857
STEAP4	0.008529696
STH	0.0206802
STIL	0.007708633
STIM1	-0.006583236
STIM2	0.005501039
STIMATE	0.003975254
STIMATE-MUSTN1	0.003851353
STIP1	-0.001093107
STK10	0.005652639
STK11	0.006780527
STK11IP	-0.013684666
STK16	-0.008367302
STK17A	0.002766671
STK17B	0.011486512
STK19	0.005388785
STK24	0.010168681
STK25	-0.004045583
STK26	-0.009437274
STK3	-0.006307288
STK31	0.027156249
STK32A	0.001147367
STK32B	0.003795243
STK32C	0.003001631
STK33	-0.048331361
STK35	0.003579645
STK36	-0.010018879
STK38	-0.003671341
STK38L	-0.013064441
STK39	-0.006952221
STK4	-0.002545249
STK4-AS1	-0.012590901
STK40	-0.001907803
STKLD1	-0.011904794
STMN1	0.007296609
STMN2	0.007186354
STMN3	-0.005470887
STMN4	-0.054576158
STMND1	0.057952646
STMP1	0.001141751
STN1	-0.003402337
STOM	0.008928824
STOML1	0.005265796
STOML2	0.013526042
STOML3	0.003560249
STON1	-0.005987403
STON1-GTF2A1L	-0.043705302
STON2	0.015676537
STOX1	-0.004392749
STOX2	-0.003835248
STPG1	0.0080077
STPG2	0.021332267
STPG3	-0.065142828
STPG3-AS1	-0.03277246
STPG4	-0.033224053
STRA6	-0.035276395
STRA8	-0.104860257
STRADA	0.006590414
STRADB	-0.014488932
STRAP	-0.009047332
STRBP	-0.007804187
STRC	-0.011656692
STRCP1	-0.084441191
STRIP1	-0.010446681
STRIP2	0.007305654
STRIT1	0.025813105
STRN	-0.00444603
STRN3	0.015921313
STRN4	0.001995689
STS	0.014203995
STT3A	0.001616345
STT3B	0.004108502
STUB1	-0.005331938
STUM	-0.096840867
STX10	-0.001959416
STX11	0.006502361
STX12	0.006151049
STX16	0.00651716
STX16-NPEPL1	0.00549088
STX17	0.005839476
STX17-AS1	0.002850959
STX18	-0.00451839
STX18-AS1	-0.027305935
STX18-IT1	-0.008585387
STX19	-0.01040025
STX1A	0.006970204
STX1B	-0.003080102
STX2	0.003598063
STX3	-0.008627046
STX4	0.009388979
STX5	0.008305995
STX6	-0.00656267
STX7	0.00456056
STX8	-0.001256317
STXBP1	-0.00358204
STXBP2	0.005550745
STXBP3	0.002668986
STXBP4	0.003665129
STXBP5	0.021257492
STXBP5L	-0.098876272
STXBP6	0.023150869
STYK1	-0.01189336
STYX	0.005990518
STYXL1	-0.010502357
SUB1	0.017193652
SUCLA2	0.015238661
SUCLG1	0.001139368
SUCLG2	-0.002045805
SUCLG2-AS1	-0.017336051
SUCNR1	-0.000347419
SUCO	-0.007302448
SUDS3	-0.008010519
SUFU	-0.007062906
SUGCT	0.034694211
SUGP1	-0.00321952
SUGP2	0.000196069
SUGT1	0.006708979
SUGT1P3	-0.001539672
SUGT1P4-STRA6LP	-0.005919405
SUGT1P4-STRA6LP-CCDC180	-0.068734552
SULF1	0.028499393
SULF2	0.001353773
SULT1A1	-0.018189059
SULT1A2	-0.021373764
SULT1A3	-0.00889893
SULT1B1	-0.053187698
SULT1C2	0.023698721
SULT1C2P1	0.024732489
SULT1C4	-0.059531122
SULT1E1	-0.136098646
SULT2B1	0.01974787
SULT4A1	-0.029974277
SULT6B1	0.015456601
SUMF1|LOC100130207	-0.014293324
SUMF2	-0.00040745
SUMO1	-0.002138087
SUMO2	0.01119777
SUMO3	0.00324227
SUMO4	-0.001802295
SUN1	0.011854154
SUN2	-0.009926851
SUN3	-0.09099827
SUOX	-0.009481967
SUPT16H	0.002086994
SUPT20H	0.006830333
SUPT3H	0.000314059
SUPT4H1	0.001896203
SUPT5H	-0.00303006
SUPT6H	-0.000656173
SUPT7L	-0.00725478
SUPV3L1	0.000566775
SURF1	0.004702749
SURF2	-0.002432756
SURF4	0.01240314
SURF6	0.00409976
SUSD1	-0.000634679
SUSD2	-0.050495427
SUSD3	-0.011973865
SUSD4	-0.012926328
SUSD5	0.01695845
SUSD6	0.00264108
SUV39H1	-0.01232205
SUV39H2	0.003138454
SUZ12	0.005732849
SV2A	0.000946155
SV2B	-0.003846851
SV2C	-0.091443918
SVBP	-0.005662548
SVEP1	0.006438023
SVIL	-0.002652789
SVIL-AS1	0.017898729
SVIP	-0.008059511
SVOP	-0.075538335
SVOPL	-0.079212091
SWAP70	-0.000254709
SWI5	0.004222446
SWSAP1	0.003410756
SWT1	0.000327822
SYAP1	0.001389546
SYBU	-0.013633828
SYCE1	0.001994847
SYCE1L	-0.017317596
SYCE2	-0.013890082
SYCE3	0.000827735
SYCP2	0.035671324
SYCP2L	-0.032985488
SYCP3	0.010295668
SYDE1	0.010176999
SYDE2	-0.023940608
SYF2	-0.00269203
SYK	0.003197227
SYMPK	0.001048114
SYN1	0.00593433
SYN2	0.05604353
SYN3	-0.024440941
SYNC	0.008996152
SYNCRIP	0.008095719
SYNDIG1	0.011304096
SYNDIG1L	-0.017874766
SYNE1	-0.004278191
SYNE2	-0.00539767
SYNE3	-0.026096072
SYNE4	0.002243662
SYNGAP1	0.008693958
SYNGR1	-0.022293182
SYNGR2	0.008529932
SYNGR3	0.024506635
SYNGR4	-0.014816621
SYNJ1	0.005198352
SYNJ2	0.009350326
SYNJ2-IT1	0.009404402
SYNJ2BP	9.9708E-05
SYNJ2BP-COX16	0.013882588
SYNM	-0.000191182
SYNPO	0.002435534
SYNPO2	-0.032326402
SYNPO2L	-0.03789322
SYNPR	-0.138022601
SYNPR-AS1	0.023197007
SYNRG	-0.009210055
SYP	-0.028798745
SYP-AS1	-0.057595146
SYPL1	0.01654319
SYPL2	-0.011196967
SYS1	-0.006873767
SYS1-DBNDD2	-0.046214587
SYT1	0.011603898
SYT10	-0.056126784
SYT11	-0.018460774
SYT12	-0.043447307
SYT13	-0.070378124
SYT14	-0.009166125
SYT15	-0.114191262
SYT16	-0.018012746
SYT17	-0.039197868
SYT2	-0.061238742
SYT3	0.008876121
SYT4	-0.116838121
SYT5	-0.034501775
SYT6	-0.113262547
SYT7	-0.020771051
SYT8	-0.046305075
SYT9	-0.020898537
SYTL1	-0.003016341
SYTL2	0.018493772
SYTL3	-0.011878308
SYTL4	0.019206187
SYTL5	0.043348461
SYVN1	-0.004007072
SZRD1	0.004402373
SZT2	-0.001437475
SZT2-AS1	0.012698884
TAAR3P	-0.027283036
TAB1	-0.006208644
TAB2	0.006582264
TAB3	0.006862149
TAC1	-0.151640458
TAC3	-0.06448913
TAC4	0.091845062
TACC1	0.015556126
TACC2	-0.002977966
TACC3	-0.006538302
TACO1	0.015530355
TACR1	-0.097325011
TACR2	0.054768503
TACR3	0.14253653
TACSTD2	0.009994964
TADA1	-0.011684204
TADA2A	-0.012279603
TADA2B	-0.001181887
TADA3	-0.008001381
TAF1	-0.010122891
TAF10	-0.011422766
TAF11	-0.000112435
TAF12	-0.003143241
TAF13	0.011510428
TAF15	-0.001371969
TAF1A	0.002137337
TAF1A-AS1	-0.02464418
TAF1B	-0.00300425
TAF1C	0.002349576
TAF1D	0.00343049
TAF1L	-0.002996785
TAF2	-0.003202282
TAF3	-0.003487534
TAF4	-0.003895944
TAF4B	-0.008999774
TAF5	0.003944696
TAF5L	0.002283746
TAF6	0.007069229
TAF6L	-0.00075414
TAF7	0.003640623
TAF7L	0.041849577
TAF8	-0.012108973
TAF9	-0.000913866
TAF9B	0.000771786
TAFA1	0.011701885
TAFA2	-0.01956216
TAFA3	-0.024751081
TAFA4	-0.083444927
TAFA5	0.037193026
TAGAP	0.002029382
TAGLN	0.017787191
TAGLN2	-0.003250811
TAGLN3	-0.011549649
TAL1	-0.019132179
TAL2	-0.015278937
TALDO1	-0.006354479
TAMM41	-0.001415758
TANC1	0.005514425
TANC2	0.01912308
TANGO2	-0.00269117
TANGO6	-0.004289113
TANK	-0.005544128
TAOK1	0.005826296
TAOK2	0.003624657
TAOK3	-0.000851234
TAP1	0.015846215
TAP2	0.008401018
TAPBP	0.009739062
TAPBPL	-0.012592385
TAPT1	-0.014066989
TAPT1-AS1	-0.023786388
TARBP1	-0.005294995
TARBP2	0.000321347
TARDBP	0.004088981
TARID	-0.112284421
TARM1	0.012488269
TARP	-0.011856056
TARS	0.024313266
TARS2	-0.017753808
TARSL2	0.003199987
TAS1R1	-0.020246723
TAS1R3	-0.017190458
TAS2R10	-0.007216268
TAS2R13	-0.004543467
TAS2R14|PRH1-TAS2R14	-0.014993389
TAS2R19	-0.011829295
TAS2R20	-0.011693492
TAS2R3	-0.041036706
TAS2R30	-0.014440305
TAS2R31	-0.012532345
TAS2R38	-0.012805514
TAS2R4	-0.034061435
TAS2R41	-0.001064211
TAS2R43|TAS2R45	-0.021908155
TAS2R46	-0.01395767
TAS2R5	-0.033783343
TAS2R50	-0.023521448
TAS2R60	-0.046207987
TAS2R7	-0.022915741
TAS2R8	-0.006868245
TAS2R9	-0.026573519
TASOR	0.007031374
TASOR2	0.002306438
TASP1	-0.003068019
TAT	-0.012048611
TAT-AS1	-0.007931822
TATDN1	-0.00472464
TATDN2	0.001078312
TATDN3	-0.009190052
TAX1BP1	0.004973756
TAX1BP3	0.018119823
TAZ	-0.00511728
TBC1D1	-0.008701316
TBC1D10A	0.004873106
TBC1D10B	0.010075913
TBC1D10C	-0.014207066
TBC1D12	0.005930921
TBC1D13	-3.55644E-05
TBC1D14	-0.006459018
TBC1D15	0.001935239
TBC1D16	-0.000737334
TBC1D17	4.63042E-05
TBC1D19	-0.000489227
TBC1D2	0.014366602
TBC1D20	0.006733278
TBC1D22A	-0.006857843
TBC1D22B	-0.001246533
TBC1D23	0.005747983
TBC1D24	-0.00911878
TBC1D25	-0.007535529
TBC1D26	-0.091375723
TBC1D28	-0.137347138
TBC1D29P	-0.003362807
TBC1D2B	-0.002017587
TBC1D3|TBC1D3L	0.046344141
TBC1D30	0.006313497
TBC1D31	-0.004358815
TBC1D32	0.012271695
TBC1D3B|TBC1D3C	-0.028022395
TBC1D3E	-0.058506914
TBC1D3G	-0.071771364
TBC1D3K|TBC1D3E	-0.042759004
TBC1D4	0.00065819
TBC1D5	-0.001838742
TBC1D7|TBC1D7-LOC100130357	0.007573667
TBC1D8	-0.018509013
TBC1D8-AS1	-0.007585546
TBC1D8B	0.020342907
TBC1D9	0.00312271
TBC1D9B	0.007054513
TBCA	-0.001994545
TBCB	-0.002506832
TBCC	-0.005812144
TBCCD1	0.008021731
TBCD	-0.000219628
TBCEL	-0.005428584
TBCK	0.000939868
TBK1	0.008807305
TBKBP1	0.005424788
TBL1X	0.014693751
TBL1XR1	0.019145509
TBL1Y	0.042595
TBL2	0.004583078
TBL3	-0.002732831
TBP	0.002674457
TBPL1	0.00794216
TBPL2	0.087282456
TBR1	-0.011000816
TBRG1	-0.002351164
TBRG4	-0.003376026
TBX1	0.019550016
TBX15	0.034771595
TBX18	0.107361705
TBX19	-0.013852145
TBX2	0.005671862
TBX2-AS1	-0.012852231
TBX20	0.048115108
TBX21	0.000965032
TBX3	0.003726917
TBX4	-0.026072537
TBX5	0.004519481
TBX6	-0.016489916
TBXA2R	0.02704866
TBXAS1	0.006791259
TBXT	-0.155424313
TC2N	-0.010452011
TCAF1	8.73413E-05
TCAF2	-0.014141487
TCAIM	0.003377163
TCAM1P	0.179890333
TCAP	-0.020372425
TCEA1	0.005548819
TCEA2	-0.003638442
TCEA3	-0.008324126
TCEAL1	-0.00747808
TCEAL2	-0.047715869
TCEAL3	-0.005389285
TCEAL4	-0.004572208
TCEAL5	-0.041752854
TCEAL6	0.014860609
TCEAL7	0.040396081
TCEAL8	0.006987767
TCEAL9	0.004920588
TCEANC	-0.01258141
TCEANC2	-0.01966254
TCERG1	0.001892706
TCERG1L	-0.087371493
TCERG1L-AS1	-0.026126953
TCF12	0.002073191
TCF15	-0.005256611
TCF19	-0.004689434
TCF20	-0.006208011
TCF21	-0.03789445
TCF23	0.041778517
TCF24	-0.031421117
TCF25	0.001874286
TCF3	0.016523246
TCF4	0.003013565
TCF4-AS1	0.034448141
TCF7	-0.016043403
TCF7L1	-0.005553535
TCF7L1-IT1	-0.016723803
TCF7L2	0.005998403
TCFL5	0.004053766
TCHH	0.023414703
TCHHL1	-0.019322801
TCHP	-0.003788159
TCIM	0.007804426
TCIRG1	0.00604048
TCL1A	-0.007352823
TCN1	0.05931103
TCN2	0.008289588
TCOF1	-0.000711253
TCP1	0.008453535
TCP10L	-0.047981063
TCP10L2	-0.052697042
TCP11	0.046573334
TCP11L1	-0.005705839
TCP11L2	-0.009597113
TCP11X2	-0.103169314
TCTA	-0.006709043
TCTE1	0.015812079
TCTE3	0.002429754
TCTEX1D1	0.012472016
TCTEX1D2	-0.03045702
TCTEX1D4	0.003963542
TCTN1	-0.010485212
TCTN2	-0.015144601
TCTN3	0.004989201
TDG	0.00106154
TDGF1	3.88707E-05
TDH	0.0398415
TDO2	0.048579175
TDP1	-0.003110535
TDP2	0.00752627
TDRD1	0.025728
TDRD10	-0.016273963
TDRD12	-0.04518279
TDRD15	0.0599003
TDRD3	0.004476439
TDRD5	0.048033001
TDRD6	-0.020545376
TDRD7	0.004714442
TDRD9	0.004079392
TDRKH	-0.024264722
TDRKH-AS1	-0.019729928
TDRP	-0.002986334
TEAD1	0.006502355
TEAD2	-0.003337192
TEAD3	-0.007614571
TEAD4	-0.006453929
TEC	-0.00067165
TECPR1	-0.005884326
TECPR2	-0.002570917
TECR	0.006108643
TECTA	-0.014275085
TEDC1	0.005277637
TEDC2	-0.019572792
TEF	0.01193002
TEFM	-0.002876072
TEK	-0.003198174
TEKT1	-0.003887147
TEKT2	-0.038699802
TEKT3	0.018578863
TEKT4	0.037701312
TEKT4P2	0.026013053
TEKT5	-0.090772967
TELO2	-0.00724112
TEN1	0.026759858
TEN1-CDK3	0.008602207
TENM1	0.049895857
TENM2	0.015124437
TENM3	0.032222479
TENM4	0.026206924
TENT2	0.003318271
TENT4A	0.006732185
TENT4B	0.001694521
TENT5A	0.019593077
TENT5B	-0.015700637
TENT5C	-0.001408777
TENT5D	0.011388927
TEP1	0.005467723
TEPP	-0.049408353
TEPSIN	0.006611881
TERB1	-0.036975164
TERF1	-0.004728349
TERF2	-0.002080361
TERF2IP|LOC105371348	-0.003423595
TERT	0.055780396
TES	-0.006130241
TESC	0.001281367
TESK1	0.031309941
TESK2	0.006727911
TESMIN	-0.012729073
TESPA1	-0.006655989
TET1	0.003833447
TET2	0.002068573
TET3	0.001648517
TEX10	0.006504829
TEX101	0.037019101
TEX11	0.02595767
TEX12	0.011282364
TEX14	-0.029995698
TEX15	-0.072032359
TEX19	0.047538914
TEX2	0.004576574
TEX22	-0.007890432
TEX26	-0.021098333
TEX26-AS1	0.019022696
TEX261	-0.005024903
TEX264	-0.002997258
TEX29	-0.007092159
TEX30	0.005409069
TEX35	-0.030358046
TEX36	-0.031269446
TEX38	0.018435897
TEX41	-0.005309345
TEX43	-0.03293733
TEX45	-0.037633902
TEX46	-0.07214066
TEX55	0.022747321
TEX9	-0.006476278
TF	-0.000528884
TFAM	-0.000806811
TFAP2A	-0.003802285
TFAP2B	-0.078656578
TFAP2C	-0.017540968
TFAP2E	-0.003090835
TFAP4	-0.015944302
TFB1M	0.010584403
TFB2M	0.001045677
TFCP2	0.007016475
TFCP2L1	-0.047070438
TFDP1	0.009963066
TFDP2	-0.018512728
TFE3	-0.003255351
TFEB	-0.005888857
TFEC	0.0155771
TFF1	0.223900924
TFF2	-0.170126051
TFF3	0.033381999
TFG	0.001882374
TFIP11	-0.00225689
TFPI	0.008096331
TFPI2	-0.02825983
TFPT	-0.004164427
TFR2	-0.001336094
TFRC	0.008999845
TG	-0.013045214
TGDS	0.016093853
TGFA	-0.008959359
TGFA-IT1	-0.030276457
TGFB1	0.014333698
TGFB1I1	0.021226032
TGFB2	0.030132735
TGFB2-AS1	-0.066750318
TGFB3	0.021453396
TGFBI	0.022263008
TGFBR1	0.015188431
TGFBR2	0.00455115
TGFBR3	0.000300443
TGFBR3L	0.012019735
TGFBRAP1	-0.005970605
TGIF1	-0.005995573
TGIF2	-0.00667974
TGIF2-RAB5IF	-0.02577155
TGM1	0.006243393
TGM2	0.006757714
TGM3	0.064786216
TGM4	0.015812881
TGM5	-0.027379993
TGM6	0.017730734
TGM7	-0.040915096
TGOLN2	-0.00127543
TGS1	-0.003811077
TH	-0.022043546
TH2LCRR	0.009316518
THADA	-0.009469863
THAP1	-0.004152707
THAP10	-0.006301471
THAP11	0.003700905
THAP12	0.004825776
THAP2	-0.002745903
THAP3	-0.005308685
THAP4	-0.001219689
THAP5	0.00905915
THAP6	0.002791974
THAP7	-0.013723438
THAP7-AS1	-0.006583159
THAP8	-0.01465557
THAP9	-0.003870893
THAP9-AS1	0.020531327
THBD	0.028756803
THBS1	0.014501261
THBS2	0.036737012
THBS3	0.001625055
THBS4	-0.025771157
THCAT158	-0.006321255
THEG	-0.076424038
THEGL	-0.065856863
THEM4	0.001397005
THEM5	0.023380338
THEM6	-0.019939663
THEMIS	-0.013860679
THEMIS2	0.006988519
THG1L	0.008643253
THNSL1	-0.013433999
THNSL2	-0.007801612
THOC1	-0.009989241
THOC2	-0.00184184
THOC3	0.004162741
THOC5	0.000565663
THOC6	-0.010720568
THOC7	0.001558236
THOP1	0.01156413
THORLNC	0.002283765
THPO	-0.02822683
THRA	-0.01205024
THRAP3	-0.001288805
THRB	-0.01551443
THRIL	0.014763576
THRSP	0.016232523
THSD1	0.001097775
THSD4	-0.013512307
THSD7A	-0.034346921
THSD7B	-0.037586402
THTPA	0.010248021
THUMPD1	-0.002376617
THUMPD2	0.000937041
THUMPD3	0.000581575
THUMPD3-AS1	0.001737681
THY1	0.022163646
THYN1	-0.008623525
TIA1	-1.41669E-05
TIAF1	-0.008415164
TIAL1	0.00986208
TIAM1	-0.014894606
TIAM2	0.010406075
TICAM1	0.018749199
TICAM2	0.032716021
TICRR	0.003707061
TIE1	0.001335161
TIFA	0.00298739
TIFAB	-0.010581856
TIGAR	0.007571109
TIGD1	-0.010155842
TIGD2	-0.012202208
TIGD3	-0.036762689
TIGD4	0.010389421
TIGD5	-0.004479407
TIGD6	0.001148013
TIGD7	-0.01128593
TIGIT	0.011820298
TIMD4	-0.011575094
TIMELESS	0.005743545
TIMM10	-0.006258373
TIMM10B	-0.007185312
TIMM13	0.011529002
TIMM17A	0.005519778
TIMM17B	-0.015957468
TIMM21	0.00794789
TIMM22	0.00131635
TIMM23	0.004349083
TIMM23B	-0.001165602
TIMM29	0.009527055
TIMM44	0.01020303
TIMM50	0.002196897
TIMM8A	-0.007660553
TIMM8B	-0.005596477
TIMM9	0.00406917
TIMMDC1	-0.007957798
TIMP1	0.016360071
TIMP2	0.025099194
TIMP3	0.040464215
TIMP4	0.022224303
TINAGL1	-0.031846003
TINCR	-0.00405292
TINF2	0.001738658
TIPARP	-0.012514876
TIPIN	-0.003200749
TIPRL	-0.008296984
TIRAP	-0.002657062
TJAP1	-0.001336023
TJP1	-0.004927441
TJP2	-0.002877949
TJP3	-0.021859094
TK1	0.01523925
TK2	1.84967E-05
TKFC	-0.017685304
TKT	-0.004357708
TKTL1	0.100896003
TKTL2	-0.005384492
TLCD1	0.005923553
TLCD2	-0.008348433
TLDC2	-0.058743226
TLE1	0.00545973
TLE2	-0.002865331
TLE3	0.004456391
TLE4	0.007127452
TLE5	0.005574352
TLE6	-0.004072064
TLK1	-0.008902625
TLK2	0.006479981
TLL1	-0.018591412
TLL2	0.011662183
TLN1	0.010523896
TLN2	0.006145477
TLNRD1	-0.001574864
TLR1	0.007899266
TLR10	0.006881872
TLR2	0.015124786
TLR3	-0.010212901
TLR4	0.01744521
TLR5	-0.004775069
TLR6	0.002156862
TLR7	0.011539735
TLR8	0.018604917
TLR8-AS1	0.082258726
TLR9	0.033118475
TLX1	-0.137702664
TLX2	-0.018372022
TLX3	-0.01767319
TM2D1	0.000866265
TM2D2	0.017935291
TM2D3	0.004327483
TM4SF1	-0.010452147
TM4SF1-AS1	-0.003177397
TM4SF18	0.015486426
TM4SF19	-0.005229412
TM4SF19-AS1	-0.0227219
TM4SF4	-0.061131776
TM6SF1	0.009188645
TM6SF2	0.027025749
TM7SF2	-0.001481078
TM7SF3	-0.018771179
TM9SF1	0.019766637
TM9SF2	0.007937038
TM9SF3	0.002844807
TM9SF4	0.000965665
TMA16	0.005920152
TMA7	-0.000147619
TMBIM1	0.00201326
TMBIM4	0.003839152
TMBIM6	-0.00133878
TMBIM7P	-0.00737594
TMC1	0.001492615
TMC2	-0.138288063
TMC3	0.005928894
TMC4	-0.025452521
TMC5	-0.007602419
TMC6	0.002236272
TMC7	-0.015684533
TMC8	-0.001695342
TMCC1	-0.012154241
TMCC1-AS1	-0.039361092
TMCC2	-0.043975029
TMCC3	-0.013597072
TMCO1	-0.007983614
TMCO2	-0.021101933
TMCO3	0.01803331
TMCO4	-0.006343937
TMCO5A	0.105053302
TMCO6	-0.005298081
TMED1	0.009732085
TMED10	0.008862452
TMED2	0.004001225
TMED3	0.000981706
TMED4	-0.004472954
TMED5	0.009699241
TMED6	-0.069308757
TMED7	0.023606115
TMED7-TICAM2	0.02775473
TMED8	-0.00252201
TMED9	0.012397521
TMEFF1	-0.057845084
TMEFF2	-0.112401556
TMEM100	-0.009625336
TMEM101	-0.008022613
TMEM102	0.000587109
TMEM104	0.019833608
TMEM105	-0.017448711
TMEM106A	0.003681533
TMEM106B	0.001472101
TMEM106C	-0.012353047
TMEM107	-0.007006765
TMEM108	-0.002899656
TMEM108-AS1	-0.071750412
TMEM109	-0.005556444
TMEM11	-0.002819028
TMEM114	-0.086743025
TMEM115	0.009054263
TMEM116	-0.019603488
TMEM117	0.001787362
TMEM119	0.009845231
TMEM120A	-0.008633732
TMEM120B	-0.011137003
TMEM121	0.012264309
TMEM121B	-0.012721893
TMEM123	-0.00155353
TMEM125	-0.017914138
TMEM126A	0.005159246
TMEM126B	0.007010389
TMEM127	0.001754465
TMEM128	-0.00528856
TMEM129	-0.002238374
TMEM130	-0.037001005
TMEM131	0.005819938
TMEM131L	-0.007664446
TMEM132A	-0.00836834
TMEM132B	0.025498027
TMEM132C	-0.183617959
TMEM132D	-0.113898181
TMEM132D-AS1	-0.233389953
TMEM132E	-0.134675705
TMEM134	-0.003845292
TMEM135	0.006465371
TMEM136	-0.015967566
TMEM138	-0.006224732
TMEM139	-0.101913038
TMEM140	0.008076069
TMEM141	0.000702284
TMEM143	-0.00828997
TMEM144	0.014613476
TMEM145	0.016527892
TMEM147	0.002363958
TMEM147-AS1	-0.007222391
TMEM14A	0.00119083
TMEM14B	-0.004316086
TMEM14C	0.004344747
TMEM150A	0.008335133
TMEM150B	0.023572027
TMEM150C	-0.004459775
TMEM151A	0.024315042
TMEM151B	-0.027853238
TMEM154	0.018155625
TMEM155	0.007845635
TMEM156	0.013781856
TMEM158	0.035900848
TMEM159	-0.015647899
TMEM160	0.021786854
TMEM161A	0.003185438
TMEM161B	0.004175085
TMEM161B-AS1	-0.002807059
TMEM163	0.014897793
TMEM164	-0.017384268
TMEM165	0.022747332
TMEM167A	0.017376829
TMEM167B	-0.000357745
TMEM168	0.005209823
TMEM169	0.016303203
TMEM17	-0.009641881
TMEM170A	-0.004562425
TMEM170B	-0.00947569
TMEM171	0.003790505
TMEM173	-0.005209073
TMEM175	-0.001761529
TMEM176A	0.027618237
TMEM176B	0.019652008
TMEM177	-0.013471203
TMEM178A	-0.001337217
TMEM178B	0.009331024
TMEM179	-0.107936512
TMEM179B	-0.002675551
TMEM18	-0.005184948
TMEM181	0.010767182
TMEM182	-0.01513706
TMEM183A	-0.005073278
TMEM184A	-0.006607104
TMEM184B	0.006735686
TMEM184C	0.006525148
TMEM185A	-0.010731147
TMEM185B	-0.002753029
TMEM186	-0.020203716
TMEM187	-0.0157096
TMEM189	-0.000240029
TMEM19	0.001405133
TMEM190	0.017113191
TMEM191A	-0.004642921
TMEM191B	-0.00721
TMEM191C	-0.003484254
TMEM192	-0.015890707
TMEM196	-0.182306171
TMEM198	-0.004904603
TMEM198B	0.004146702
TMEM199	-0.005606616
TMEM200A	0.029765908
TMEM200B	0.021565354
TMEM200C	-0.049988073
TMEM201	0.004959005
TMEM202-AS1	-0.000776062
TMEM203	2.18548E-05
TMEM204	0.009838615
TMEM205	-0.00214962
TMEM206	-0.017803572
TMEM208	0.001935442
TMEM209	-0.004587806
TMEM210	0.037591124
TMEM211	0.077172076
TMEM212	0.078624295
TMEM213	-0.115825623
TMEM214	0.00704587
TMEM215	0.135938271
TMEM216	-0.011892631
TMEM217	-0.022864129
TMEM218	-0.016249605
TMEM219	-0.001726789
TMEM220	-0.011382554
TMEM220-AS1	-0.022707135
TMEM221	-0.044176422
TMEM222	-0.006816474
TMEM223	-0.004068606
TMEM225B	0.022866861
TMEM229A	-0.0302966
TMEM229B	-0.005091017
TMEM230	0.006301012
TMEM231	0.014564572
TMEM232	-0.008554709
TMEM233	-0.026880894
TMEM234	-0.003117652
TMEM235	-0.058510427
TMEM236	0.029022317
TMEM237	0.012916269
TMEM238	-0.01363659
TMEM238L	-0.039189044
TMEM240	0.003437232
TMEM241	-0.007801202
TMEM242	0.002792868
TMEM243	0.002563976
TMEM244	0.017165701
TMEM245	-0.003319714
TMEM246	0.042006619
TMEM246-AS1	0.052204965
TMEM248	-0.000826457
TMEM249	-0.035802313
TMEM25	-0.007048246
TMEM250	-0.003146962
TMEM251	0.006308529
TMEM252	0.014734786
TMEM253	0.031128222
TMEM254	-0.003255939
TMEM255A	-0.070190672
TMEM255B	0.002843027
TMEM256	-0.009605534
TMEM258	-0.009603836
TMEM259	0.008530053
TMEM26	0.040465045
TMEM260	-0.000791166
TMEM262	-0.040431873
TMEM263	0.011660464
TMEM266	-0.032170718
TMEM267	0.011195731
TMEM268	-0.004941616
TMEM269	-0.002916084
TMEM270	-0.113242892
TMEM272	-0.042788916
TMEM273	-0.005253525
TMEM30A	0.006408301
TMEM30B	0.009908488
TMEM30CP	-0.043563868
TMEM31	0.029237673
TMEM33	0.012466546
TMEM35A	-0.084237613
TMEM35B	-0.001648036
TMEM37	0.001396112
TMEM38A	-0.035673292
TMEM38B	0.000164011
TMEM39A	-0.002806643
TMEM39B	-0.003371693
TMEM40	0.006118165
TMEM41A	-0.002007412
TMEM41B	0.003440309
TMEM42	-0.00243234
TMEM43	0.006102502
TMEM44	0.01219617
TMEM45A	0.018619464
TMEM45B	-0.011052681
TMEM47	0.015338586
TMEM50A	0.00978799
TMEM50B	0.001721473
TMEM51	-0.002440476
TMEM51-AS1	-0.017228635
TMEM52	0.023199361
TMEM52B	-0.015795829
TMEM53	-0.001451428
TMEM54	0.008115012
TMEM56	-0.033649063
TMEM56-RWDD3	0.000348174
TMEM59	0.00390817
TMEM59L	-0.082798745
TMEM60	-0.002027606
TMEM61	-0.058356622
TMEM62	-0.000715273
TMEM63A	-0.00020875
TMEM63B	0.001083907
TMEM63C	0.021913789
TMEM64	0.017228679
TMEM65	0.004291639
TMEM67	-0.009983871
TMEM68	-0.00827473
TMEM69	-0.001468163
TMEM70	0.0052224
TMEM71	-0.013812836
TMEM72	-0.073991342
TMEM72-AS1	-0.024762273
TMEM74	-0.071019003
TMEM74B	-0.016831952
TMEM75	-0.06154505
TMEM79	-0.016409307
TMEM80	-0.013533013
TMEM81	-0.017325959
TMEM86A	0.005894535
TMEM86B	-0.032750271
TMEM87A	0.000973589
TMEM87B	0.003594835
TMEM88	-0.05883031
TMEM88B	-0.004559879
TMEM89	-0.023774664
TMEM8A	-0.004290561
TMEM8B	-0.002351984
TMEM9	-0.012343078
TMEM91	-0.02299686
TMEM92	0.018819387
TMEM92-AS1	0.017821399
TMEM94	0.013247613
TMEM95	-0.00189051
TMEM97	0.00748484
TMEM98	-0.029025756
TMEM99	-0.019968899
TMEM9B	-0.000402498
TMEM9B-AS1	-0.011125055
TMF1	0.002777589
TMIE	-0.037935334
TMIGD2	0.009051021
TMIGD3	0.010947068
TMLHE	-0.006776614
TMLHE-AS1	0.010652213
TMOD1	-0.006681286
TMOD2	-0.02720064
TMOD3|LOC112268148	0.001583062
TMPO	-0.009345911
TMPO-AS1	-0.014407852
TMPPE	0.012807419
TMPRSS11A	0.047253028
TMPRSS11B	0.028868292
TMPRSS11BNL	0.092337358
TMPRSS11D	0.064413356
TMPRSS11E	0.004783783
TMPRSS11F	0.053807349
TMPRSS11GP	0.049230476
TMPRSS12	-0.032000136
TMPRSS13	-0.020333288
TMPRSS15	0.132017225
TMPRSS2	0.016027926
TMPRSS3	-0.019782576
TMPRSS4	0.005269496
TMPRSS5	-0.021726044
TMPRSS6	0.012123982
TMPRSS7	0.060676495
TMPRSS9	-0.035722781
TMSB10	0.000927579
TMSB15A	0.002872652
TMSB15B	-0.020315097
TMSB15B-AS1	-0.024066804
TMSB4X	0.007548174
TMSB4Y	0.062625959
TMTC1	-0.027341438
TMTC2	-0.005035608
TMTC3	0.009171826
TMTC4	0.026469067
TMUB1	-0.002103648
TMUB2	0.002152414
TMX1	0.007710165
TMX2	0.002458748
TMX3	0.01281466
TMX4	-0.00397696
TNC	0.03243318
TNF	0.001223014
TNFAIP1	0.008202886
TNFAIP2	0.004537063
TNFAIP3	0.009951827
TNFAIP6	0.048196026
TNFAIP8	-0.002863216
TNFAIP8L1	0.001683223
TNFAIP8L2	0.005325818
TNFAIP8L3	-0.025510341
TNFRSF10A	-0.00202694
TNFRSF10B	0.006586231
TNFRSF10C	-0.019879168
TNFRSF10D	0.00356188
TNFRSF11A	-0.028779839
TNFRSF11B	0.04807121
TNFRSF12A	-0.001263903
TNFRSF13B	-0.034458961
TNFRSF13C	-0.022955476
TNFRSF14	0.005683417
TNFRSF17	0.012559857
TNFRSF18	0.029683414
TNFRSF19	-0.001385648
TNFRSF1A	-0.00204908
TNFRSF1B	0.002041962
TNFRSF21	0.00767901
TNFRSF25	-0.007330799
TNFRSF4	0.008074423
TNFRSF8	0.01378406
TNFRSF9	0.01737526
TNFSF10	-0.013707721
TNFSF11	0.037286791
TNFSF12	0.001722637
TNFSF12-TNFSF13	0.051916577
TNFSF13	0.002986836
TNFSF13B	0.017517827
TNFSF14	-0.017801884
TNFSF15	4.85997E-05
TNFSF18	0.046930144
TNFSF4	0.039173685
TNFSF8	0.001023202
TNFSF9	0.002255641
TNIK	-0.012927011
TNIP1	0.008187132
TNIP2	-0.002057212
TNIP3	0.027164973
TNK1	0.000962244
TNK2	-0.005292751
TNKS	-0.000891553
TNKS1BP1	-0.000625479
TNKS2	0.000179084
TNKS2-AS1	-0.037931766
TNMD	-0.056092144
TNN	-0.004206459
TNNC1	-0.063355241
TNNC2	0.03254985
TNNI1	-0.03524954
TNNI2	-0.044399472
TNNI3	-0.086485634
TNNI3K	0.074847636
TNNT1	-0.043710833
TNNT2	-0.007919207
TNNT3	-0.083261787
TNPO1	-0.004072321
TNPO2	0.008160994
TNPO3	-0.002800987
TNR	-0.040290825
TNRC18	0.009165135
TNRC6A	0.00032821
TNRC6B	-0.002420438
TNRC6C	-0.003255873
TNRC6C-AS1	-0.006450849
TNS1	-0.011445051
TNS2	-0.00917118
TNS3	0.007904386
TNS4	0.021225827
TNXB	-0.019719533
TOB1	0.005222889
TOB1-AS1	-0.010039102
TOB2	-0.001613169
TOE1	-0.001971081
TOGARAM1	0.000470519
TOGARAM2	-0.022054399
TOLLIP	-0.001351558
TOLLIP-AS1	-0.006522529
TOM1	0.009713997
TOM1L1	0.005237023
TOM1L2	-0.004430928
TOMM20	-0.003246027
TOMM20L	-0.017977688
TOMM22	-0.001658748
TOMM34	0.001488083
TOMM40	0.009194975
TOMM40L	0.001659089
TOMM5	0.006867731
TOMM7	-0.004779379
TOMM70	-0.001030548
TONSL	-0.003686953
TOP1	0.000966922
TOP1MT	-0.002755346
TOP2A	0.001657177
TOP2B	0.005797153
TOP3A	-0.005330083
TOP3B	-0.010741851
TOPBP1	-0.004941986
TOPORS	0.023131896
TOR1A	0.006777864
TOR1AIP1	6.01129E-05
TOR1AIP2	-0.003260052
TOR1B	0.008656111
TOR2A	-0.000860478
TOR3A	-0.002878253
TOR4A	0.003393863
TOX	-0.01812423
TOX2	-0.043926523
TOX3	-0.023470226
TOX4	0.003770268
TP53	0.020216699
TP53AIP1	-0.001915924
TP53BP1	-0.008431355
TP53BP2	-0.011059258
TP53I11	-0.001188585
TP53I13	0.002828251
TP53I3	0.002380414
TP53INP1	0.012230504
TP53INP2	0.033275578
TP53RK	0.00259431
TP53TG1	0.013703186
TP53TG3D|LOC102723655|LOC102723713|TP53TG3E|TP53TG3F	-0.022450121
TP53TG5	0.016489775
TP63	0.046115149
TP73	0.006009795
TP73-AS1	-0.022849999
TPBG	0.044465879
TPBGL	0.05534183
TPCN1	0.001849324
TPCN2	0.019160672
TPD52	-0.000372962
TPD52L1	-0.001651031
TPD52L2	0.004571033
TPGS1	0.0110129
TPGS2	-0.001859462
TPH1	-0.042148931
TPH2	0.030849362
TPI1	-0.009083008
TPI1P2	-0.012877707
TPK1	0.02720015
TPM1	0.009707996
TPM2	0.012406914
TPM3	-0.006707976
TPM3P9	-0.01887209
TPM4	0.011247667
TPMT	0.006407889
TPO	-0.004936179
TPP1	0.009031843
TPP2	0.003613372
TPPP	0.062912688
TPPP2	-0.061029423
TPPP3	0.010528417
TPR	-0.001699884
TPRA1	-0.004864717
TPRG1	0.033799636
TPRG1-AS1	-0.005833842
TPRG1L	0.010003221
TPRKB	0.000723695
TPRN	0.00771981
TPRXL	0.034589423
TPSAB1	0.001449647
TPSB2	-0.019806262
TPSD1	-0.004808099
TPSG1	-0.05837186
TPST1	0.007192543
TPST2	-0.002919794
TPT1	0.007457858
TPTE2	0.019847653
TPTEP1|LOC112268292	0.046670362
TPX2	-0.004487216
TRA2A	0.00083301
TRA2B	0.006136971
TRABD	0.0078467
TRABD2A|LOC105374836	-0.002573362
TRABD2B	-0.05698519
TRADD	0.013476575
TRAF1	-0.005233538
TRAF2	-0.007264247
TRAF3	0.000841263
TRAF3IP1	0.003582831
TRAF3IP2	-0.006990197
TRAF3IP2-AS1	-0.011381524
TRAF3IP3	-0.004953349
TRAF4	-0.003178885
TRAF5	-0.002800722
TRAF6	0.000706976
TRAF7	-0.002527762
TRAFD1	-0.006144273
TRAIP	0.001944017
TRAK1	0.0084082
TRAK2	0.000564023
TRAM1	0.004999543
TRAM1L1	0.01993564
TRAM2	0.013233996
TRAM2-AS1	-0.009081055
TRANK1	0.004613171
TRAP1	-0.010643233
TRAPPC1	-0.003544685
TRAPPC10	-0.000434483
TRAPPC11	0.003686051
TRAPPC12	0.002990116
TRAPPC13	0.002106497
TRAPPC13|SHLD3	0.007093334
TRAPPC2	0.000719421
TRAPPC2B	-0.008786315
TRAPPC2L	-0.005133841
TRAPPC3	0.002898979
TRAPPC3L	-0.015376913
TRAPPC4	-0.006247863
TRAPPC5	-0.026317804
TRAPPC6A	-0.004012054
TRAPPC6B	0.010694508
TRAPPC8	-0.001306568
TRAPPC9	-0.008798198
TRARG1	-0.030671541
TRAT1	-0.011845339
TRDMT1	-0.015181741
TRDN	0.09420823
TREH	-0.058516241
TREM1	0.02485975
TREM2	0.013321368
TREML1	0.001612477
TREML2	-0.035521401
TREML3P	0.04596882
TREML4	0.059385563
TRERF1	-0.015347379
TREX2	-0.01227995
TRG-AS1	0.002823069
TRH	0.022977343
TRHDE	-0.06072212
TRHDE-AS1	-0.05857974
TRIAP1	-0.00176498
TRIB1	-0.014250004
TRIB2	-0.005709522
TRIB3	-0.000978898
TRIL	-0.004834826
TRIM10	-0.038368345
TRIM11	-0.004411708
TRIM13	0.01359943
TRIM14	-0.000177669
TRIM15	-0.035567981
TRIM16	-0.009925757
TRIM16L	-0.03232803
TRIM17	-0.042773144
TRIM2	0.006333426
TRIM21	-0.007434791
TRIM22	0.006996604
TRIM23	-0.003258638
TRIM24	-0.002863667
TRIM25	0.000780905
TRIM26	0.003187332
TRIM27	-0.001335776
TRIM28	-0.007862816
TRIM29	-0.011188366
TRIM3	-0.003671853
TRIM31	-0.037518358
TRIM31-AS1	-0.011470399
TRIM32	0.002080576
TRIM33	-0.009362914
TRIM34	-0.006036546
TRIM35	-0.014544341
TRIM36	0.00023725
TRIM37	0.006104505
TRIM38	-0.001828847
TRIM39	-0.005688496
TRIM4	0.000794422
TRIM40	-0.102633255
TRIM41	-0.001426822
TRIM44	-0.001232652
TRIM45	-0.016512321
TRIM46	-0.002417649
TRIM47	0.013930306
TRIM5	0.004648048
TRIM50	0.036337004
TRIM52	0.005496839
TRIM52-AS1	0.006449212
TRIM54	-0.115149222
TRIM55	-0.000386278
TRIM56	-0.010454667
TRIM58	0.035267188
TRIM59	0.028782471
TRIM59-IFT80	0.000576307
TRIM6	-0.005403664
TRIM61	0.017415507
TRIM62	0.000752397
TRIM63	-0.081789493
TRIM65	0.012234115
TRIM66	-0.015036534
TRIM67	-0.021816894
TRIM68	-0.006524889
TRIM69	-0.006303878
TRIM7	0.073347622
TRIM71	-0.091410705
TRIM72	-0.026318317
TRIM73	-0.011610571
TRIM74	-0.015785866
TRIM8	0.006351885
TRIM9	0.02695787
TRIML1	-0.09096268
TRIML2	0.013880254
TRIO	0.01277653
TRIOBP	-0.012028126
TRIP10	0.011657935
TRIP11	0.008349438
TRIP12	-0.000464041
TRIP13	0.018749706
TRIP4	0.0042746
TRIP6	0.010391889
TRIQK	0.011939227
TRIR	0.002144913
TRIT1	0.002456113
TRMO	-0.000466468
TRMT1	0.004028026
TRMT10A	-0.01216673
TRMT10B	0.004675411
TRMT10C	-0.006315286
TRMT11	0.002499855
TRMT112	-0.010759281
TRMT12	0.001119222
TRMT13	-0.003759618
TRMT1L	-0.001962519
TRMT2A	-0.014530523
TRMT2B	-0.012372239
TRMT44	-0.013207671
TRMT5	0.001437513
TRMT6	0.005791675
TRMT61A	-0.004944749
TRMT61B	-0.0056047
TRMT9B	-0.007368078
TRMU	-0.004684449
TRNAU1AP	-0.008401553
TRNP1	-0.003289708
TRNT1	0.005102837
TRO	0.011064108
TROAP	-0.003412004
TRPA1	-0.038809647
TRPC1	-0.035881063
TRPC2	0.013901029
TRPC3	0.026431608
TRPC4	0.000204509
TRPC4AP	-0.001820353
TRPC5	0.083504746
TRPC5OS	0.068318424
TRPC6	-0.02468838
TRPM1	-0.106748154
TRPM2	0.003506109
TRPM3	0.009491787
TRPM4	0.02590588
TRPM5	-0.141222671
TRPM6	-0.003983407
TRPM7	6.80288E-05
TRPM8	0.037886276
TRPS1	-0.00685832
TRPT1	-0.009297868
TRPV1	-0.039354721
TRPV2	0.008998775
TRPV3	-0.057409434
TRPV4	0.022540439
TRPV5	-0.066366699
TRPV6	-0.03912979
TRRAP	0.000938152
TRUB1	0.000757358
TRUB2	0.003671271
TSACC	-0.00945022
TSBP1	0.112932151
TSC1	-0.001896922
TSC2	-0.008351015
TSC22D1	0.010861299
TSC22D1-AS1	0.009688427
TSC22D2	-0.010117997
TSC22D3	-0.002045627
TSC22D4	-0.001870592
TSEN15	0.006059416
TSEN2	-0.004620285
TSEN34	-0.006773141
TSEN54	0.008764221
TSFM	0.001863754
TSG101	-0.009013396
TSGA10	-0.004110117
TSGA10IP	-0.02986138
TSHR	9.96461E-05
TSHZ1	-0.007198288
TSHZ2	-0.004126243
TSHZ3	0.005393999
TSIX	-0.056518152
TSKS	0.014369096
TSKU	0.006293808
TSLP	0.05487519
TSN	-0.000921483
TSNARE1	-0.015775067
TSNAX	0.003890449
TSNAX-DISC1	0.015152405
TSNAXIP1	2.7477E-05
TSPAN1	0.018624248
TSPAN10	-0.04226425
TSPAN11	0.003252799
TSPAN12	0.001831387
TSPAN13	0.000625884
TSPAN14	0.002300991
TSPAN15	-0.001481328
TSPAN17	0.005345361
TSPAN18	-0.002960153
TSPAN19	0.066277975
TSPAN2	-0.002142676
TSPAN3	-0.006314076
TSPAN31	-0.004959113
TSPAN32	-0.023668764
TSPAN33	-0.020391864
TSPAN4	0.005241543
TSPAN5	0.005113774
TSPAN6	-0.001764745
TSPAN7	-0.060744077
TSPAN8	0.010405709
TSPAN9	-0.008897339
TSPEAR	-0.084613491
TSPEAR-AS1	0.049327785
TSPO	0.005864539
TSPOAP1	-0.009553172
TSPOAP1-AS1	-0.013626423
TSPY26P	0.001356483
TSPYL1	0.005130053
TSPYL2	-0.001468793
TSPYL4	0.02010385
TSPYL5	0.02814747
TSPYL6	-0.084216947
TSR1	-0.002224386
TSR2	-0.009351813
TSR3	-0.009260051
TSSC2	0.028592138
TSSC4	-0.007533523
TSSK1B	0.016911466
TSSK2	-0.01666853
TSSK3	-0.019009919
TSSK4	0.003512691
TSSK6	-0.011805951
TST	-0.000846301
TSTA3	-0.000640342
TSTD1	-0.015235855
TSTD2	0.006422617
TSTD3	0.023127388
TTBK1	-0.029122404
TTBK2	-0.010954583
TTC1	0.003831539
TTC12	-0.015454629
TTC13	-0.003640755
TTC14	0.012854743
TTC16	-0.007050722
TTC17	0.000199431
TTC19	-0.002694972
TTC21A	0.002451692
TTC21B	-0.000444958
TTC22	0.015788116
TTC23	0.010585343
TTC23L	0.000975296
TTC24	-0.015227213
TTC25	-0.020785614
TTC26	-0.009196268
TTC27	-0.004123376
TTC28	0.012420099
TTC28-AS1	0.002077821
TTC29	-0.018915411
TTC3	-0.001267032
TTC3-AS1	-0.043811131
TTC30A	-0.00380823
TTC30B	0.000318973
TTC31	-0.007138117
TTC32	0.003935467
TTC33	0.009720555
TTC34	-0.012247067
TTC36	-0.080422026
TTC37	-0.00051556
TTC38	6.21429E-05
TTC39A	-0.026917084
TTC39A-AS1	-0.064152286
TTC39B	-0.002929055
TTC39C	-0.014704752
TTC39C-AS1	-0.048764656
TTC4	-0.007194095
TTC41P	-0.013585536
TTC5	-0.00451316
TTC6	0.017146407
TTC7A	-0.010021568
TTC7B	-0.007042171
TTC8	0.002462101
TTC9	-0.022537262
TTC9B	0.028898583
TTC9C	-0.005429734
TTF1	-0.001568988
TTF2	-0.00277294
TTI1	-0.006083219
TTI2	-0.017719824
TTK	0.012116894
TTL	0.000618679
TTLL1	-0.010188329
TTLL10	-0.001975733
TTLL10-AS1	0.07077405
TTLL11	0.00407476
TTLL12	0.002663319
TTLL13P	-0.009887561
TTLL3	-0.010716832
TTLL4	-0.008483064
TTLL5	0.003827677
TTLL6	-0.071599843
TTLL7	-0.006683448
TTLL8	0.058862525
TTLL9	-0.028894664
TTN	-0.019404569
TTN-AS1|LOC101927055	-0.015638447
TTPA	-0.104882407
TTPAL	-0.005424574
TTR	-0.020758495
TTTY10	0.017699749
TTTY14	0.047254852
TTYH1	-0.023193245
TTYH2	0.002186972
TTYH3	0.010202411
TUB	-0.016475513
TUB-AS1	0.008735567
TUBA1A	-0.007239302
TUBA1B	0.002604771
TUBA1C	0.007180506
TUBA3D	0.024097306
TUBA3FP	-0.020047006
TUBA4A	0.002236625
TUBA4B	-0.0199567
TUBA8	-0.012841138
TUBAL3	0.015840075
TUBB	0.002221521
TUBB1	0.008074687
TUBB2A	0.028032221
TUBB2B	-0.012034624
TUBB3	0.009998945
TUBB4A	-0.02109982
TUBB4B	0.002578426
TUBB6	0.0045832
TUBB8	-0.012703007
TUBB8P12	-0.021921184
TUBD1	0.009855848
TUBE1	0.010061219
TUBG1	0.003899509
TUBG2	0.000891418
TUBGCP2	0.005318411
TUBGCP3	0.006437084
TUBGCP4	-0.001433993
TUBGCP5	-0.013351436
TUBGCP6	0.001054966
TUFM	0.008498805
TUFT1	-0.016677616
TUG1	-0.001342474
TULP1	-0.027492024
TULP2	-0.007451888
TULP3	-0.008581894
TULP4	0.012966124
TUSC1	0.018689537
TUSC2	-0.004057428
TUSC3	0.010878914
TUSC8	-0.045293355
TUT1	-0.012795497
TUT4	-0.013830157
TUT7	0.008144
TVP23A	-0.011323837
TVP23B	-0.005707455
TVP23C	-0.0110612
TVP23C-CDRT4	-0.041704946
TWF1	0.011313557
TWF2	0.00393162
TWIST1	0.053551979
TWIST2	0.029386547
TWISTNB	0.003260603
TWNK	-0.006720325
TWSG1	0.013212835
TXK	-0.005910302
TXLNA	0.003620775
TXLNB	-0.006887199
TXLNG	-0.006467671
TXLNGY	0.017829441
TXN	-0.001016783
TXN2	-0.005608895
TXNDC11	-0.002860782
TXNDC12	0.00046745
TXNDC15	0.010306167
TXNDC16	-0.006014728
TXNDC17	0.012007884
TXNDC2	-0.017470716
TXNDC5	0.00314937
TXNDC9	0.00933017
TXNIP	-0.01109825
TXNL1	0.008036643
TXNL4A	-0.000562357
TXNL4B	-0.007158741
TXNRD1	-0.02452806
TXNRD2	-0.002785906
TXNRD3	-0.021741191
TYK2	0.001210495
TYMP	0.025811052
TYMS	-0.008824282
TYMSOS	-0.023472969
TYRO3	-0.015082967
TYROBP	0.009893457
TYRP1	0.035207925
TYSND1	-0.000586862
TYW1	-0.012670419
TYW1B	-0.014289487
TYW3	-0.001340177
TYW5	0.001262366
U2AF1	0.012077634
U2AF1L4	0.004141138
U2AF1L5	0.033828174
U2AF2	-0.006005668
U2SURP	-0.008990616
UACA	0.003942528
UAP1	-0.006068253
UAP1L1	0.017858998
UBA1	-0.002223093
UBA2	-0.002295821
UBA3	0.001108232
UBA5	0.007241542
UBA52	0.001654724
UBA6	0.017082148
UBA6-AS1	-0.004061583
UBA7	-0.012374231
UBAC1	0.001816353
UBAC2	0.005506835
UBAC2-AS1	-0.006249614
UBALD1	-0.010649162
UBALD2	0.005125298
UBAP1	0.01154432
UBAP1L	-0.01479015
UBAP2	0.013690301
UBAP2L	-0.012676739
UBASH3A	0.013945455
UBASH3B	-0.00841515
UBB	0.009642038
UBBP4	0.008741696
UBC	-0.000568407
UBD	-0.004547781
UBE2A	0.003454594
UBE2B	0.013453398
UBE2C	0.000931038
UBE2D1	0.009797121
UBE2D2	-0.003542226
UBE2D3	0.00497901
UBE2D3-AS1	-0.008238156
UBE2D4	-0.004626462
UBE2E1	0.005626189
UBE2E1-AS1	-0.067690826
UBE2E2	0.006774131
UBE2E2-AS1	-0.016125602
UBE2E3	0.010552515
UBE2F	0.007783288
UBE2F-SCLY	0.0157111
UBE2G1	0.00210553
UBE2G2	0.000829836
UBE2H	-0.001051501
UBE2I	-0.008977554
UBE2J1	0.008574625
UBE2J2	0.006719542
UBE2K	0.010601767
UBE2L3	-0.006561258
UBE2L5	-0.01954874
UBE2L6	-0.00809951
UBE2M	-0.009422669
UBE2N	-0.000928065
UBE2NL	-0.043043229
UBE2O	0.006595842
UBE2Q1	-0.010062479
UBE2Q1-AS1	-0.045070781
UBE2Q2	0.005888618
UBE2Q2L	-0.018464722
UBE2Q2P1	9.29871E-05
UBE2QL1	-0.014048451
UBE2R2	0.014343321
UBE2S	-0.009665587
UBE2T	-0.006013373
UBE2U	-0.00540606
UBE2V1	-0.003248485
UBE2V2	-0.002295084
UBE2W	0.007462683
UBE2Z	0.004204249
UBE3A	-0.005880445
UBE3B	-0.012362819
UBE3C	0.000537042
UBE3D	0.008118049
UBE4A	-0.003549946
UBE4B	0.004630215
UBFD1	-0.00178099
UBIAD1	0.003992616
UBL3	0.01076317
UBL4A	-0.005109904
UBL4B	-0.058992174
UBL5	-0.001880424
UBL7	-0.007149845
UBL7-AS1	-0.001933481
UBLCP1	0.026083244
UBN1	-0.006680354
UBN2	-0.003402864
UBOX5	0.001263362
UBP1	0.014214613
UBQLN1	0.006844547
UBQLN2	0.004075345
UBQLN3	-0.018742589
UBQLN4	0.000450113
UBQLNL	-0.026461329
UBR1	-0.000914827
UBR2	-0.006271626
UBR3	-0.00484361
UBR4	0.00153153
UBR5	-0.002021211
UBR5-AS1	-0.018245235
UBR7	0.001249609
UBTD1	0.007416798
UBTD2	0.01422622
UBTF	-0.000300866
UBXN1	-0.0027369
UBXN10	-0.024733766
UBXN10-AS1	-0.033559099
UBXN11	-0.011381424
UBXN2A	-0.002504141
UBXN2B	-0.010119888
UBXN4	-0.000581709
UBXN6	0.005114919
UBXN7	0.000724463
UBXN8	-0.018878405
UCA1	-0.113142919
UCHL1	0.011436539
UCHL1-AS1	-0.068268462
UCHL3	0.012152508
UCHL5	0.002323623
UCK1	-0.002446346
UCK2	-0.023088856
UCKL1	0.008031297
UCKL1-AS1	-0.004694689
UCN	-0.046066964
UCN2	0.043625334
UCN3	-0.01539956
UCP1	-0.005738376
UCP2	-0.006596498
UCP3	-0.009457942
UEVLD	0.003207685
UFC1	-0.008694133
UFD1	0.010045419
UFL1	0.004007712
UFM1	0.011447837
UFSP1	0.007997347
UFSP2	0.007096282
UGCG	0.013409375
UGDH	0.006836826
UGDH-AS1	-0.002928242
UGGT1	0.001822766
UGGT2	0.022240848
UGP2	0.011760835
UGT1A1	-0.000427731
UGT1A10	-0.125223318
UGT1A3	-0.005401862
UGT1A4	-0.013261528
UGT1A5	-0.015644045
UGT1A6	-0.003045813
UGT1A7	-0.011571013
UGT1A8	-0.068262375
UGT1A9	-0.12209429
UGT2A1	-0.027931842
UGT2B15	-0.000422203
UGT2B17	0.028847126
UGT2B4	-0.012474379
UGT2B7	-0.013666415
UGT3A1	-0.114939162
UGT3A2	-0.005372334
UGT8	-0.005268095
UHMK1	-0.004121083
UHRF1	0.008103718
UHRF1BP1	0.000292856
UHRF1BP1L	0.006824789
UHRF2	0.005458196
UIMC1	0.001523397
ULBP1	0.056422062
ULBP2	0.0514582
ULBP3	0.014324841
ULK1	-0.009762848
ULK2	-0.00219178
ULK3	0.0005043
ULK4	-0.004788033
ULK4P1	-0.004897011
ULK4P2	-0.019618195
ULK4P3	0.014623832
UMAD1	0.001602593
UMODL1	0.0161252
UMODL1-AS1	-0.02171224
UMPS	-0.014315406
UNC119	0.001323499
UNC119B	-0.016751694
UNC13A	0.009694364
UNC13B	0.014580761
UNC13C	0.00477093
UNC13D	-0.000353764
UNC45A	0.005340802
UNC45B	-0.126949417
UNC50	0.003268466
UNC5A	-0.017990671
UNC5B	0.009754542
UNC5B-AS1	0.061835068
UNC5C	0.021667983
UNC5CL	-0.013317299
UNC5D	-0.00875696
UNC79	0.007889124
UNC80	-0.055657077
UNC93A	0.068838825
UNC93B1	0.000646914
UNG	-0.009355665
UNK	-2.13833E-05
UNKL	-0.011499108
UNQ6494	-0.002496764
UPB1	-0.032986265
UPF1	0.011565757
UPF2	-0.00149106
UPF3A	0.004219735
UPF3B	-0.010377765
UPK1A	-0.025665134
UPK1A-AS1	0.019630973
UPK1B	0.178315936
UPK2	-0.026161279
UPK3A	-0.068495311
UPK3B	-0.062388326
UPK3BL1|UPK3BL2	-0.086835536
UPP1	0.000789376
UPP2	0.081090066
UPRT	-0.000448954
UQCC1	-0.008823059
UQCC2	-0.003993757
UQCC3	-0.003627874
UQCR10	0.001779595
UQCR11	0.014018383
UQCRB	0.000816646
UQCRC1	0.008126753
UQCRC2	-0.001150721
UQCRFS1	-0.002989351
UQCRH	0.003202041
UQCRHL	-0.006496241
UQCRQ	0.003348284
URAD	-0.001099748
URAHP	-0.004106449
URB1	0.004905504
URB1-AS1	-0.000481267
URB2	0.002207608
URGCP	-0.007896355
URI1	-0.005350256
URM1	-0.001803944
UROC1	-0.053653246
UROD	0.000820148
UROS	-2.10039E-05
USB1	0.014157754
USE1	-0.001334466
USF1	-0.008611558
USF2	0.001417502
USF3	-0.003740434
USH1C	-0.050617172
USH1G	-0.057822682
USH2A	0.005350696
USHBP1	-0.002920221
USO1	0.013823712
USP1	-0.000210239
USP10	-0.004755936
USP11	-0.003830384
USP12	-0.001326742
USP13	-0.000975569
USP14	-0.004481141
USP15	0.004930212
USP16	0.000380783
USP18	0.007789613
USP19	0.002512315
USP2	-0.041586599
USP20	-0.001451142
USP21	-0.004326495
USP22	-0.008120476
USP24	-0.005601693
USP25	0.001934316
USP26	-0.027773103
USP27X	-0.012812217
USP27X-AS1	-0.024113018
USP28	-0.007869073
USP3	-0.000329948
USP3-AS1	-0.019351941
USP30	-0.011898132
USP31	-0.004522792
USP32	0.0047608
USP32P1|FAM106C	-0.087119523
USP32P2	0.106328855
USP33	-0.001967371
USP34	-0.003933934
USP35	-0.007681113
USP36	0.011108289
USP37	-0.009740148
USP38	0.006285479
USP39	0.005420799
USP4|LOC107986084	-0.001506164
USP40	-0.02173116
USP41	0.027416211
USP42	0.003191184
USP43	-0.006600162
USP44	-0.034189737
USP45	0.007723668
USP46	0.000928445
USP46-AS1	0.004520802
USP47	-0.0045402
USP48	4.67436E-05
USP49	-0.02038502
USP5	-0.012269136
USP50	0.020342828
USP51	-0.015440065
USP53	-0.002159962
USP54	0.006872795
USP6	-0.160088905
USP6NL	-0.00877018
USP7	-0.009637785
USP8	-0.003274091
USP9X	-0.003521238
USP9Y|TTTY15	0.054519918
USPL1	0.001414304
UST	0.006977626
UTAT33	0.014883711
UTP11	0.003388398
UTP14A	-0.011048188
UTP14C	0.012087462
UTP15	0.000549998
UTP18	0.010192558
UTP20	-0.001057906
UTP23	-0.009670926
UTP25	-0.012501426
UTP3	0.007032562
UTP4	0.001966828
UTP6	-0.003416916
UTRN	-0.00011911
UTS2	-0.028396221
UTS2B	-0.037104214
UTS2R	-0.034859001
UTY	0.089808742
UVRAG	0.001112215
UVRAG-DT	-0.042795497
UVSSA|CRIPAK	0.000109889
UXS1	0.001599558
UXT	-0.006611008
UXT-AS1	-0.031172364
VAC14	-0.000487636
VAC14-AS1	0.041819238
VAMP1	-0.00554515
VAMP2	0.002752957
VAMP3	0.010845007
VAMP4	0.010418623
VAMP5	0.007073498
VAMP7	0.011685323
VAMP8	0.000810777
VANGL1	-0.010667219
VANGL2	0.00111984
VAPA	-0.000843855
VAPB	-0.008848986
VARS	0.002272437
VARS2	-0.002291855
VASH1	-0.006753227
VASH1-AS1	0.003576451
VASH2	0.007493867
VASN	0.011463914
VASP	0.010740971
[truncated: 24,290 more chars]
