# Supplementary material for: K128 ubiquitination constrains RAS activity by expanding its binding interface with GAP proteins
Source: EMBO J. 2024 Jun 10;43(14):2862–77. doi: 10.1038/s44318-024-00146-w (PMC11251195; doi:10.1038/s44318-024-00146-w)
Supplement: Supplementary file 7 — Source data Fig. 5 [file 44318_2024_146_MOESM7_ESM.zip]

Archive with 14 entries (14 files):
- Fig 5B-2D colony.pdf
- Fig 5B-2D colony.xlsx
- Fig 5C-Tumor volume.xlsx
- Fig 5D-Tumor weight.xlsx
- Fig 5E-western.pdf
- Fig 5F-pTBK1-G12D.tif
- Fig 5F-pTBK1-G12D-K128R.tif
- Fig 5G-western IP.pdf
- Fig 5G-western WCL.pdf
- Fig 5H-western.pdf
- Fig 5I-Z-scores heatmap.xlsx
- Fig 5J-SW1990_RNAseq_preranked.rnk
- Fig 5K-TCGA_PAAD_NF1loss_preranked.rnk
- Fig 5L-2D colony - Amlexanox.xlsx
