# Supplementary material for: K128 ubiquitination constrains RAS activity by expanding its binding interface with GAP proteins
Source: EMBO J. 2024 Jun 10;43(14):2862–77. doi: 10.1038/s44318-024-00146-w (PMC11251195; doi:10.1038/s44318-024-00146-w)
Supplement: Supplementary file 7 — Source data Fig. 5 [file 44318_2024_146_MOESM7_ESM.zip › Fig 5B-2D colony.xlsx]

## Sheet: Sheet1
SW1990	G12D	G12D/K128R
Clone 3	0.686975	2.78992
Clone 4	1.03571	5.37605
Clone 5	1.27731	4.0063
