# Supplementary material for: K128 ubiquitination constrains RAS activity by expanding its binding interface with GAP proteins
Source: EMBO J. 2024 Jun 10;43(14):2862–77. doi: 10.1038/s44318-024-00146-w (PMC11251195; doi:10.1038/s44318-024-00146-w)
Supplement: Supplementary file 7 — Source data Fig. 5 [file 44318_2024_146_MOESM7_ESM.zip › Fig 5C-Tumor volume.xlsx]

## Sheet: Sheet1
Time(days)	SW1990-G12D					SW1990-G12D/K128R
0	0	0	0	0	0	0	0	0	0	0	0
2	4	4	4	4	4	4	4	4	4	4	4
4	4	4	5.513	11.56	4	4	4	4	4	4	4
7	372.6	404.6	131.1	26.01	78.58	247.5	434.8	245	285.4	197.7	4
9	527.8	603	358.5	351.1	712.1	665.4	791.5	707.9	665.4	365.7	4
11	879.5	604.9	533.4	348.1	828.2	1071	1265	994.1	873.3	516.9	60.72
13	920.8	689.4	576.7	543.8	688.3	961.8	1330	820	908.7	814.6	584
15	1102	806.3	857.3	754.4	777.9	1222	1669	912.4	1508	1127	874.9
17	1377	1298	1191	1061	833.1	1526	1957	1260	1437	1371	1276
20	1461	1437	1390	1191	889.5	2003	1949	1384	1779	1744	1696
