# Supplementary material for: K128 ubiquitination constrains RAS activity by expanding its binding interface with GAP proteins
Source: EMBO J. 2024 Jun 10;43(14):2862–77. doi: 10.1038/s44318-024-00146-w (PMC11251195; doi:10.1038/s44318-024-00146-w)
Supplement: Supplementary file 7 — Source data Fig. 5 [file 44318_2024_146_MOESM7_ESM.zip › Fig 5I-Z-scores heatmap.xlsx]

## Sheet: Sheet1
Gene Name	Clone 3_G12D	Clone 4_G12D	Clone 5_G12D	Clone 3_G12D/K128R	Clone 4_G12D/K128R	Clone 5_G12D/K128R
IL6	-1.07817	-0.62956	-0.53508	0.141075	1.73143	0.370305
IL6ST	-0.70028	-0.42167	-1.10563	0.532915	0.013844	1.68083
CCL5	-1.13465	-0.16239	-0.80021	0.509215	1.66741	-0.07937
CXCL10	-1.1146	-1.1146	-0.41292	0.982503	0.79529	0.864319
CXCL1	-0.98077	-0.95377	-0.52728	0.084718	1.09388	1.28322
TNFa	-0.79699	-0.72128	-1.10341	0.795228	1.31739	0.509064
CSF2	-0.66529	-1.01912	-0.58714	0.713334	-0.0727	1.63092
MMP1	-1.03986	-1.34758	0.171418	1.01268	0.199306	1.00404
MMP2	-0.99855	-1.2945	0.956281	0.849357	0.778732	-0.29132
MMP10	-1.29158	-1.12025	0.727451	0.302299	0.190431	1.19165
MMP13	-1.23373	-1.25734	0.831683	0.761627	0.782235	0.115523
