# Supplementary material for: K128 ubiquitination constrains RAS activity by expanding its binding interface with GAP proteins
Source: EMBO J. 2024 Jun 10;43(14):2862–77. doi: 10.1038/s44318-024-00146-w (PMC11251195; doi:10.1038/s44318-024-00146-w)
Supplement: Supplementary file 7 — Source data Fig. 5 [file 44318_2024_146_MOESM7_ESM.zip › Fig 5J-SW1990_RNAseq_preranked.rnk]

AL441992.1	2.358029
SPRR3	2.2499838
RRAD	1.9909543
MIR4260	1.9873514
AC008736.1	1.8479099
ZNF165	1.6567092
RNU6-216P	1.597319
IL7R	1.5856159
DHRS2	1.546865
SPRR1B	1.5409049
SNORA14B	1.5065699
SPRR1A	1.4778848
SFR1	1.4670095
RUNX2	1.4576379
TNFAIP3	1.4560491
AK4P3	1.4434671
UCA1	1.4280221
AC002454.1	1.4049332
PARD6A	1.3935674
BIRC3	1.3829291
NKX3-1	1.3654739
AL355574.1	1.3640536
MUC16	1.3510654
CAMK2N2	1.3378558
HMGN1P38	1.3368434
FOSL1	1.3290573
AC110619.1	1.3014318
SPCS2P4	1.2957982
FLNC	1.2788992
MIR6835	1.2778267
MPP1	1.2661241
LINC02474	1.2638438
PLD6	1.2620207
AOC1	1.2615865
MIR4258	1.257115
ZBED6CL	1.2514995
AL365356.4	1.2306384
AL121944.1	1.2226883
AP005264.1	1.2192984
AC002467.1	1.21818
DDX11L2	1.2157924
SP6	1.213063
SH3TC2	1.211366
LINC01764	1.2075596
LINC01605	1.2068852
SOCS1	1.2051504
CLTRN	1.1942779
AGAP14P	1.1937785
OTUB2	1.1893828
AP001453.2	1.1792343
AC007906.2	1.1697962
AC008735.2	1.1583902
MARCH4	1.124164
ELFN2	1.1236292
ZBTB32	1.1217543
AL139099.3	1.1183592
GAS6-DT	1.1119645
SUGT1P1	1.1063131
TCAF1P1	1.1016675
NAT1	1.0947877
TRNP1	1.0936878
GPAT3	1.092118
GBA	1.0891552
HMGN1P36	1.0869161
ZNF341	1.0847456
LINC02178	1.0724189
CPA4	1.065737
AL606489.1	1.0639806
MIR221	1.0620346
NRGN	1.0585866
SLC39A8	1.0526167
FZD8	1.0468246
AC097451.1	1.0454271
SPRY2	1.0437872
AL365356.5	1.0287299
APOBEC3B	1.0274538
MMP1	1.0179806
CCL5	1.0111982
HIST1H2AI	1.0005077
NMNAT2	0.9999692
ATL1	0.99284965
ECM1	0.98953116
RGS4	0.98878455
CSRP2	0.98536813
VGF	0.9852181
RGCC	0.97859657
HDAC9	0.9698512
FAM172BP	0.9680466
RNU6-1263P	0.9677189
ADH1C	0.966017
AL158839.1	0.96461266
TRBC2	0.9642688
MIR4284	0.9627094
SLIT2	0.9614376
CSF2	0.95963603
LRRC61	0.95799416
ABCA1	0.95048976
SNRPGP15	0.9485147
HSP90AB3P	0.944372
BMP2K	0.9422191
PI16	0.93947005
ANXA9	0.93734556
ANKRD2	0.9369198
LOXL2	0.9363245
ID3	0.93496567
SPOCK1	0.93086874
RNU6-1053P	0.9298313
SPATA5	0.92568743
HERC5	0.9235106
CD74	0.921676
AL118506.1	0.9156482
UBXN8	0.9155013
PAX8	0.91284287
CD274	0.9119542
DEPP1	0.91174394
DTNBP1	0.9066609
TPM3P6	0.90611964
FLJ42351	0.90206957
UBASH3B	0.90186745
HAS2	0.90086615
AC008687.6	0.89729226
SNX16	0.89417857
MAOB	0.8931054
DKK1	0.8891657
RARRES2	0.8874969
TRMO	0.88372344
AC008517.1	0.8791318
SNCB	0.8760183
STRIP2	0.8728239
SORT1	0.8684126
LHX1	0.8642806
PSMC1P1	0.86378366
AP3B2	0.8597519
NFKBIE	0.8595042
RPL13AP20	0.85859275
CLMP	0.8580312
SERTAD4	0.85748553
AC083799.1	0.8544623
DLEU2	0.8527014
ZNF586	0.8490986
AL121832.2	0.84793043
TENT5A	0.8475751
VIM	0.84262013
AC090181.2	0.8422963
GM2A	0.8414645
ITGB8	0.8400485
AL161431.1	0.83990705
SNORD116-1	0.83666444
LRRCC1	0.83636314
SERPINB7	0.8351904
CCDC9B	0.8345174
FGD6	0.8343176
AL445524.1	0.8315042
ITGBL1	0.83134854
TIMP2	0.83061033
AK4P1	0.8282628
DISP2	0.8280174
CCDC69	0.82600576
MYO5A	0.8245773
SMC2	0.82451755
STAG3L2	0.82447255
NFE2L3	0.82321674
SPAG1	0.82304597
FAM83A-AS1	0.82268083
MTAP	0.8224284
NOCT	0.82207555
GSTT2B	0.81755054
NUSAP1	0.81717217
AC018695.4	0.8116594
TCEAL1	0.8102301
SLC39A4	0.8076811
CGB7	0.8074691
RAD18	0.8049856
PCLAF	0.8008568
MIR4482	0.800122
KPTN	0.7990935
INE1	0.79862815
KANK2	0.7975294
HIST1H2BJ	0.7973527
MRM3	0.79609346
DRAP1	0.7952449
CEP170	0.793226
NUAK1	0.79309857
S100A4	0.7922518
HPSE	0.7921391
KNSTRN	0.78882444
PAGR1	0.7884336
SNORD1B	0.7861965
AC093904.4	0.7832033
ASB9	0.78253275
CAP2	0.7808209
UFC1	0.7805761
LINC00707	0.7797393
LINC01186	0.77854365
KLK6	0.77827644
ZBTB46	0.77773666
SRPX2	0.77626055
RRM2	0.77604157
SLFN12	0.77485883
GANC	0.7744406
HIST1H2BC	0.77414215
AC131009.3	0.7712211
AC012146.1	0.7668695
PMEL	0.7649186
RELB	0.7642444
MCM8	0.7638095
GDAP1	0.7628954
C1GALT1C1	0.76190454
AL928654.1	0.75961673
SAP30L-AS1	0.75926125
ESM1	0.75744057
MAPKBP1	0.756257
NKILA	0.75509167
MICE	0.754868
MMS22L	0.75251985
AP001372.2	0.75178796
MANCR	0.749864
TCP1	0.74943066
SGO2	0.74539673
SNORA73B	0.7451607
CKS1BP2	0.7423847
NXF3	0.74226564
GTF2F2	0.74185896
CGB8	0.7376315
MECOM	0.73761445
KRT8P12	0.7367343
CDA	0.7361848
MYBL1	0.73390216
CENPQ	0.73199373
MIR4292	0.73190945
HSPA14	0.7313332
AC006058.4	0.7308968
RPP40	0.7301061
APCDD1L-DT	0.72986525
C10orf91	0.72852695
GPRIN1	0.7269083
AC010761.1	0.72622126
PPM1N	0.725972
FOLR1	0.72496736
FAM241B	0.7225385
CHRNB1	0.72088015
CCDC77	0.7201045
AP1S2	0.7199287
TMEM51	0.7196156
HTRA2	0.71923006
SRP9P1	0.7191141
AC022150.4	0.71794534
MMACHC	0.7179004
BLM	0.7171783
ASTE1	0.71656996
KMT2E-AS1	0.7154413
CYB5R2	0.71538186
EVI2B	0.7153177
AFAP1L1	0.7151474
HNRNPA3P6	0.7137981
TMEM38B	0.71300477
SNORD14A	0.71163934
ZWILCH	0.7105163
HIST1H2BG	0.7089747
AL035446.1	0.7087859
CABYR	0.7085949
RNA5SP317	0.7075681
CGB5	0.70711726
SNORD46	0.7064065
IRX3	0.7055105
AC124283.2	0.7043061
MAP1B	0.70416605
ESCO2	0.7033114
WFDC2	0.702995
AC138207.2	0.70174396
AL109918.1	0.70113075
CAMK2N1	0.7010212
AP000904.1	0.70095986
PGBD2	0.6971745
ME3	0.6962001
DNAJC2	0.69535995
SMAGP	0.6952902
GLS	0.6945104
MIR196A1	0.69447017
PTGER4	0.6931871
ZNF670	0.69310176
SLC43A3	0.6924937
OR4C6	0.69244653
THUMPD2	0.69022274
CHML	0.68955785
SNORD6	0.68951684
COMMD4	0.6889158
DHFR	0.6885275
PLEKHO2	0.68842
LANCL2	0.688256
STAG3L4	0.6869291
TEX10	0.6862443
FAM13B	0.68491465
FAM104B	0.68331397
URB1-AS1	0.68228644
AC083906.5	0.68212086
SNORD15B	0.67976743
CFL2	0.67960805
Z83851.1	0.6791765
MANBA	0.6780388
PPIAP22	0.6780042
DAPK1	0.677472
PNO1	0.6773148
AC105206.2	0.677093
PDCD1LG2	0.6764149
NCEH1	0.6740637
C1orf109	0.67404914
LINC02310	0.67384344
STAMBPL1	0.67334795
MMP10	0.6731604
MRPL53	0.6730604
MDFIC	0.6726175
NECTIN3	0.67237896
RPP30	0.6713363
DDX46	0.6702883
EPHX4	0.6679626
RAB29	0.66736406
PLEKHA6	0.6668653
DAW1	0.6661196
ZNF200	0.66450906
IPO11	0.6641167
RPS23P8	0.6640144
PPP1R10	0.6633373
IL23A	0.6633033
CA5BP1	0.6632885
CIP2A	0.66244334
MED11	0.6623978
MMP13	0.66210556
PRR22	0.6610149
THAP8	0.6608174
ZNF92	0.6599857
PHF19	0.65986115
STMN1	0.65906674
TMEM151A	0.65888083
KIAA1841	0.658869
ARMT1	0.6584528
SMTN	0.6577001
FAS	0.65733373
STARD13	0.6565236
C1orf112	0.6563265
RFK	0.65627414
USP13	0.65626615
PLEKHN1	0.656241
TMEM19	0.6546691
NEIL3	0.6530239
NIFK	0.65254784
RNU1-106P	0.65253735
LIMD2	0.6524877
CST6	0.65210146
SMPD2	0.6519926
UTP25	0.6500072
SAP30	0.64994454
KIAA1586	0.64885795
EXOSC5	0.64884686
FER1L4	0.64755845
TRAF2	0.6468884
FOXRED2	0.6462923
NAA38	0.64610565
ESYT1	0.64607453
GNG4	0.6453223
CCDC24	0.6442955
ANLN	0.644291
PLEKHA7	0.64373106
PGM5P2	0.6435917
KLHL21	0.64305115
AL022328.1	0.6430351
HAUS2	0.6418651
CCDC85B	0.64161265
FUCA2	0.6409859
ZWINT	0.640648
CENPN	0.6406458
ALPP	0.64013076
RFWD3	0.6389647
AL691482.3	0.63865197
ADRA1B	0.63841003
SGO1	0.6381168
ACTRT3	0.6380295
KIF20B	0.63767755
GBAP1	0.6371509
BMP4	0.63692355
SMIM30	0.6357386
GTSE1	0.6355322
LCK	0.6352015
PLEKHA8P1	0.6350162
WASHC2A	0.6347693
ZNF326	0.63456297
CDKN3	0.63421214
AC114488.1	0.63325924
C19orf24	0.6330625
BUB1	0.6326131
SWAP70	0.63179326
AC135050.6	0.6317464
RPS26P6	0.63150096
PRIM2	0.62994283
LINC01559	0.6298439
SKA3	0.6294246
LINC02273	0.62938404
PRRT3-AS1	0.6292708
C12orf29	0.62902504
AC069499.1	0.62864876
PRSS23	0.6286305
ZNF137P	0.62856275
GLIPR1	0.6278519
WWC1	0.627748
SMARCA1	0.6272906
SVBP	0.6271287
RACGAP1	0.6268955
AC060766.1	0.62651
Z83840.1	0.6256887
AC002401.4	0.62551963
GINS4	0.6252813
MKI67	0.6252603
SLC25A17	0.6249854
AC106782.2	0.62491727
HIST1H4H	0.62451893
SLC29A3	0.6240414
SPC25	0.6231951
HEPHL1	0.62311184
SYNJ1	0.6229056
PGM2L1	0.6217421
TPX2	0.6214648
TM2D2	0.6214343
ATP8B3	0.62124693
TMEM17	0.6206368
SLC35F3	0.6205378
HJURP	0.6196177
AC006058.1	0.61897457
LIPA	0.6187616
RRM1	0.6183388
PRR13	0.6179752
UGCG	0.6175027
AC002066.1	0.61661255
ZBTB2	0.6160488
EVA1A	0.61596984
VN1R81P	0.6116923
SLF2	0.6116187
STMN3	0.6114726
AURKA	0.61121774
DBF4	0.61068726
CDK2	0.61065936
UBE2SP2	0.6106264
PEX3	0.6098699
SNORA66	0.60945797
TPRKB	0.60851663
MRGPRF	0.6077054
FSTL3	0.6074597
ALG8	0.60733557
ZNF296	0.6054945
AC107308.1	0.60438234
PAQR7	0.6041938
AC091057.6	0.603787
AL136452.1	0.6028949
E2F8	0.6028248
EIF1AXP1	0.6019455
PHACTR2	0.60082626
CYB561A3	0.6007894
ARL14	0.60074127
CYB5R4	0.60071564
ETS1	0.600664
AC093904.2	0.6000531
AC113404.3	0.5999777
ACTL10	0.59971046
TRMT10C	0.59957755
PLCXD1	0.59931827
CDCA2	0.59930325
CDC20	0.599262
CYP27C1	0.5991371
TRIM62	0.59900796
HSDL2	0.5985072
TPP2	0.59813875
SBDSP1	0.5962953
MYO7B	0.59626937
ARHGAP42	0.59596545
PLA2G15	0.5958458
FABP3	0.59529537
FOXM1	0.5948039
TRAPPC2L	0.59478015
DUT	0.59452415
ZNF207	0.5934472
WDR83	0.5933711
NAA15	0.5932577
CDC45	0.592969
SOAT1	0.59175056
SRFBP1	0.5914839
COMMD9	0.5912186
FERMT1	0.5908616
SUN3	0.59008306
METTL8	0.5897261
ZNF267	0.58972085
ZNF692	0.5890637
AC244154.1	0.58899724
AQP6	0.5882765
AC011476.3	0.5881115
SERPINB5	0.587942
MTX1P1	0.5874256
ACP6	0.5870572
BDH2	0.58685654
B4GALT6	0.58611846
DZIP3	0.58535284
MFAP5	0.58531564
SPHK2	0.58521736
EPHB6	0.5851755
AKT1S1	0.58494323
CDCA8	0.5841858
AMPD3	0.5841571
MDC1	0.5839931
SNORD9	0.5834905
FTSJ3	0.583408
ZNF438	0.5832936
LRR1	0.5813142
HPRT1	0.5810177
TTC27	0.58067864
MTRF1	0.5798163
ADAMTSL5	0.5796144
RBM19	0.5794431
ISCA1P1	0.57920337
MAP3K14	0.57893384
GBE1	0.57854414
CHN1	0.5783584
DUSP23	0.57829475
XRCC2	0.5782105
TUBA1A	0.57799774
CBFB	0.5776876
PDE12	0.5775382
RNA5SP283	0.5771121
FAM89A	0.57683104
PRIM1	0.57630175
AC026403.1	0.5760384
AC080112.1	0.5759636
NFKBIZ	0.5758583
SPDL1	0.5757009
FABP5P7	0.57554466
DIP2B	0.57483184
CCL26	0.5742592
SDC2	0.5742473
HABP4	0.57424074
GEMIN6	0.57407665
CCDC138	0.57377416
AC027702.1	0.5724
PNP	0.57215136
PHC1P1	0.57185096
ARHGEF3	0.57119143
ISL1	0.5710029
ATG16L1	0.57097596
TPMT	0.5704278
C3orf14	0.5699293
DUSP10	0.569698
NEIL2	0.5696266
FBXO5	0.56948006
NFKB2	0.56909466
SACS	0.5687181
PIMREG	0.56742066
KNL1	0.5673786
C5orf34	0.567233
AP003555.2	0.5668687
DHX9	0.56671673
ATAD2	0.5665562
RASSF8	0.5663325
KITLG	0.5661272
TRIM24	0.5649089
AHCTF1P1	0.5646887
PTTG1	0.56430435
POLR1E	0.56363595
LINC02577	0.56346047
NDUFC2	0.56328225
NOL9	0.56321406
ZNF107	0.56301504
IL6ST	0.5628394
CDK5	0.5627417
DPYSL3	0.562434
DPY19L1	0.56238717
CCNE2	0.56199545
HMGB1P10	0.5615578
ZNF367	0.5607474
NAA50	0.5606756
UBE2E3	0.5601901
SH3D21	0.55966926
PCDHB3	0.55864096
ALKBH8	0.55846137
IPMK	0.5580319
BLOC1S1	0.5580053
AC132008.2	0.5579593
FAM122B	0.55784863
EXO1	0.55732393
TPM3P9	0.55726594
GLMN	0.5556909
HERC3	0.55556697
HSF2	0.5555641
GEN1	0.55550045
GAS2L3	0.5551494
ADI1	0.554417
SNORA80B	0.55341506
TWISTNB	0.55316186
TCOF1	0.5525499
CRY1	0.5524801
BMI1	0.55222434
PRDX2	0.55216134
LINC01269	0.5521251
RNU6-8	0.55174845
NUP98	0.55132496
TMEM62	0.5511839
WDR53	0.5511386
ABL2	0.5509397
CEP55	0.5504752
RUSC1	0.55043864
MAPKAPK3	0.5499599
ADGRL3	0.5491603
AP000759.1	0.54889786
UQCRHL	0.5487597
ATAT1	0.54837584
EPB41L2	0.54834116
LRRC58	0.5479573
IKBKE	0.54750735
AADACP1	0.5473137
TWNK	0.5472502
TXLNG	0.5469493
SAP130	0.54689914
ZNF695	0.5465773
ZNF324	0.5464304
CDC7	0.5462813
PSMD2	0.5457872
CRTC2	0.54552865
PRMT3	0.5452535
MARCKSL1	0.5443777
ACBD7	0.5442433
SLC25A40	0.5441399
TOE1	0.5436965
SPON2	0.54369307
MRPS6	0.5435157
KIF23	0.54308563
LPCAT2	0.54296815
FKBP7	0.5423729
AHCTF1	0.5422945
DONSON	0.54223984
PPP1CC	0.5420004
ALKBH1	0.5418376
MAOA	0.54159147
PRPF4B	0.5414973
TRAIP	0.54114336
SFT2D2	0.5406122
CYB561D2	0.5403565
FAM136A	0.5403259
VWA5B2	0.5402977
WDR76	0.54028547
LAP3	0.54000515
RPL29P11	0.5399635
TNFAIP8L1	0.5397913
C4orf33	0.53929484
TMEM138	0.5389716
PPP2R3A	0.5389605
DNTTIP2	0.5387261
RASAL2-AS1	0.5386168
HIST1H1C	0.53806156
PPA1	0.53793776
WDR3	0.5376403
KIF20A	0.53747046
CENPU	0.5371114
AC022211.1	0.53640205
FKBP1C	0.5362027
TGIF2	0.5357341
AC112777.1	0.5354783
PDCD11	0.53536457
PTPRZ1	0.5348262
PLEKHA4	0.534724
PRKD3	0.53459
HSP90AA1	0.5342515
BRMS1L	0.53397226
RIPOR1	0.5338145
STK26	0.53364575
FAM185A	0.53363776
MTFR2	0.53268445
SETMAR	0.5321314
DUS3L	0.5319241
STIL	0.5317209
NDRG3	0.53165656
POC5	0.53125554
TTC39C	0.5311929
KPNA2	0.53101045
OTUD6B	0.5308458
NUPL2	0.53068864
PRKACA	0.5303854
CSTF2	0.5302746
SMIM4	0.5299353
NCAPG2	0.5297545
RPL23AP64	0.5292606
SERTAD2	0.5292079
MXRA8	0.52913696
C16orf87	0.52887285
DPP3	0.52814585
MIR106B	0.52768767
GPR176	0.5276872
DAXX	0.52765095
NEMP1	0.52758074
DCK	0.5274778
CKAP2	0.5274318
MPDU1	0.52736527
IGFBP3	0.5273309
CRYZ	0.5270137
TUBB6	0.5268359
RANGAP1	0.52681756
CMC2	0.52665603
MIR320E	0.5264503
REXO4	0.52644753
RNU6-583P	0.52632713
SNORA28	0.5263108
TATDN2	0.52607316
NAA40	0.52502525
CEP97	0.5249228
ZNF813	0.52471995
TCN2	0.52454805
PRADC1	0.52448535
RHEBP2	0.52418613
TXNDC16	0.52380836
UTP4	0.5236437
CAPN5	0.52356607
SMIM29	0.5235036
ACD	0.5233227
PKIA	0.52330077
ANKRD1	0.52321535
RTKN2	0.5230911
FAM171B	0.5229424
KRT8	0.5224338
SLF1	0.5223485
DHX34	0.52214956
SNHG4	0.5220071
C2orf69	0.5219338
FBXO33	0.5218706
FOXL1	0.5216267
BARD1	0.52154934
APCDD1L	0.5214572
TWF1P1	0.521247
BMPER	0.5212297
FABP5	0.5206715
ZSCAN12P1	0.5206148
ERCC6L	0.5203934
DCAF13	0.52005666
GTPBP4	0.51999885
SPSB2	0.5199464
AC093484.4	0.5198557
NUP153	0.519849
CENPS	0.51928276
CDK14	0.5191811
IRF3	0.51896757
CARD8-AS1	0.5189574
TSPYL4	0.5187626
FST	0.51859725
ATIC	0.51789814
NHLRC1	0.51779336
SEMA3C	0.5176735
NUBP1	0.51752657
UTP18	0.51747453
IGFBP6	0.51746964
RFC2	0.51739436
BZW2	0.517318
AC005586.2	0.5172396
ANAPC1	0.51703113
LMO7	0.5169824
TMEM79	0.5169534
ZDHHC2	0.5168969
SUGT1	0.51559746
DDX56	0.5155209
PLCB4	0.515141
HNRNPM	0.5144885
DIAPH3	0.51426655
PIF1	0.51391464
MEPCE	0.5138631
SETD6	0.51381433
UBAP2	0.5134093
FGFBP1	0.51336575
CEP128	0.5131311
DSCC1	0.51305664
ICAM2	0.51305336
QSER1	0.51289505
ANXA2	0.5128625
CARS2	0.5127843
IL11	0.5127712
PRTFDC1	0.51273793
KIF11	0.51272386
CSE1L	0.5127094
MAD1L1	0.512684
NCAPG	0.5125229
AURKB	0.5121946
AOX1	0.5121493
HIST1H3H	0.51187056
USP36	0.51139987
NABP1	0.51123506
LSM12	0.51112604
TENT4B	0.51110214
NAF1	0.5110711
FANCG	0.5110145
MFHAS1	0.5108344
ESPL1	0.5107193
CASP3	0.51054376
POLR3F	0.51041657
FP565260.1	0.509467
AC009065.8	0.50938714
SNRNP48	0.5088473
IL1RN	0.50858885
TMEM14A	0.50847876
ANKRD65	0.5083792
TIMELESS	0.50814354
INTS13	0.50757504
PMAIP1	0.5075167
BUB1B	0.5074646
LINC00665	0.50707465
WDYHV1	0.5067814
SUSD1	0.5066549
MATN3	0.506431
RAD51AP1	0.5063478
GNL3L	0.50625426
CARD6	0.5061757
HLA-DMA	0.5059814
WDR46	0.50541747
XYLT1	0.505153
TMEM102	0.5049999
CMPK2	0.50449896
LHX1-DT	0.504391
ENC1	0.5043081
AC074117.1	0.50409585
ZNF35	0.503988
CGN	0.50372523
ZNF714	0.5021217
GMPS	0.5019854
AL365330.1	0.50183064
WASHC2C	0.5016608
RPS17	0.5015818
MYO5B	0.5014458
OXCT1	0.50131583
DDX21	0.50120336
NAA25	0.50079453
ABCF1	0.5004491
SH2D2A	0.49981773
MSH2	0.4995664
UTP15	0.4994254
ANXA2P2	0.499076
MAPRE2	0.499047
JPH1	0.49891433
KBTBD4	0.49876782
LLPH	0.49855632
SETD9	0.4985068
NTAN1	0.49845237
CS	0.4981322
IMPDH2	0.49793005
SRRT	0.4977493
POP5	0.49734128
EIF5	0.49732175
DFFA	0.4972552
CHD1	0.49721023
BOLA2B	0.49710742
EED	0.49664703
HELLS	0.4964018
THNSL1	0.49621582
NUP155	0.49605742
SPAG5	0.4959438
CREG2	0.49570316
CGAS	0.49509102
FAM111B	0.49496827
MAGI3	0.4947311
DLGAP5	0.49469125
TRMT1	0.49440214
NUP37	0.49366027
POLA1	0.4936222
CBX3	0.49335188
MGAT5B	0.49312463
SLC36A4	0.4931064
THAP1	0.49301106
ORC2	0.4927079
SNHG26	0.49268985
SRPK1	0.49247164
POLK	0.49233544
CCDC34	0.49209774
FUZ	0.49179742
RELL2	0.49170262
AC141586.1	0.49164727
ASPM	0.4914909
LDHA	0.49118567
UBL7	0.4911153
CDCA5	0.49106547
NMB	0.491049
TFRC	0.49013647
DDX39A	0.4899339
ISCA1	0.48986992
CDC25A	0.48918647
PSMC3IP	0.48905754
ITGB1BP1	0.48905414
RNU6-1048P	0.48892978
ZBTB1	0.48874736
PTPRJ	0.48857895
METTL13	0.48856083
VGLL1	0.48852077
KRT18	0.48846802
NDUFB2	0.48832905
C2orf76	0.48813522
SLC25A30	0.48799616
RFC5	0.48783532
NLK	0.48763767
CPSF1	0.48742387
MUTYH	0.48735368
NUFIP1	0.4872808
AL023754.1	0.48680258
PTBP3	0.48667082
SAMD1	0.48661375
AC012676.5	0.48659384
GLA	0.48631275
AC020915.3	0.48607862
PA2G4	0.4855457
CCT6A	0.48494324
LACTB	0.484742
DCAF1	0.4844301
PPIAP31	0.4842808
LARP4	0.48428032
FAM210A	0.48406056
MALSU1	0.48380587
RFC3	0.4834842
ATP11C	0.48343003
TSPAN12	0.48316535
EMC3-AS1	0.48294392
RBM12	0.48268566
HMGN2	0.4825619
ABCB8	0.48226947
GPS1	0.48156402
BATF2	0.48122084
CA11	0.48113284
CCNB2	0.48108074
ZNF232	0.48100346
CYBA	0.4809599
ZBTB26	0.4802948
HUS1	0.4802681
PRR13P5	0.48019442
PAFAH1B3	0.47942078
RIDA	0.47915486
DHX37	0.4791111
ELFN1-AS1	0.47882298
TIMM10	0.47813246
IFIT2	0.47803664
BAZ1A	0.47797966
AC010735.2	0.47796127
SRP9	0.47795084
P2RY1	0.4779123
YWHAH	0.4776064
SCFD2	0.4774442
ANXA5	0.47731483
DCLRE1C	0.47692847
SNHG3	0.4762853
CLPB	0.47613284
PSMC3	0.4756293
AC145098.2	0.47529855
FANCM	0.47505423
STRN3	0.47502872
DDX20	0.47495627
ANKRD26	0.47446468
RRP12	0.4741959
COQ10A	0.4741173
LY6G5C	0.47363523
DDX19A	0.4734469
LOXL3	0.47339088
DACT1	0.47331783
COPG2	0.47326183
PRKDC	0.47305027
CHRNA5	0.47297084
TMEM158	0.4726492
SNHG9	0.47233889
RNFT1	0.4720982
CLSPN	0.47192764
PPT2	0.47182357
RPSAP52	0.4712331
SNTA1	0.470769
EXOG	0.47064418
JCAD	0.4704476
NIP7	0.47021738
CD3EAP	0.4698287
TOPBP1	0.46977484
DDIAS	0.4697183
TUBB4B	0.46954197
ATP6V1A	0.46943274
C12orf43	0.46918902
PAICS	0.46900386
VPS18	0.46839213
MIR6087	0.4683581
CDC73	0.4682777
FHL3	0.4682255
EIF5AP4	0.4682057
FAM92A	0.46808025
MIR570	0.46792814
HNRNPL	0.46756777
SEH1L	0.4674158
SMYD2	0.46733394
GUF1	0.46732733
MRPL27	0.46712658
UBE2N	0.4669581
FUT8-AS1	0.46689084
GCDH	0.46664903
GCSH	0.4655981
ANP32E	0.46543288
SNORA55	0.4653108
KIAA0586	0.46499676
POLR3H	0.4646732
ELP6	0.46423662
TNPO1	0.46393433
LYAR	0.4638743
PRPF40A	0.46367648
CDH2	0.46352676
DDAH1	0.46341112
PSMD12	0.463379
SRM	0.46330982
NDUFAF6	0.4632483
PLA2G4A	0.46310136
ZNF703	0.46282673
LINC00431	0.46259323
NOV	0.46258682
NUDCD1	0.46246427
UBE2T	0.4623406
SEMA3A	0.46214163
GEMIN5	0.46204156
FKBP1B	0.46191892
GFM1	0.46182156
IPO5	0.4617839
NCK1-DT	0.46107605
PUM3	0.4609939
CHD8	0.46080697
NPC2	0.4607264
FAM83A	0.4605959
PAPSS2	0.46058837
ZMPSTE24	0.46056795
SERBP1P5	0.46054584
RPL22L1	0.46044973
PPIA	0.46043417
EBNA1BP2	0.46042612
NCBP1	0.4604055
SLC12A2	0.4598761
PDCL3	0.45981812
C17orf80	0.45964035
PPAT	0.45958284
CPNE3	0.45955712
MIR3682	0.459491
ABCC4	0.45942202
TUBG1	0.45917538
B3GALNT1	0.45891693
ORC1	0.45873383
PRR5L	0.4586391
BYSL	0.45857504
CCNB1	0.45851672
BRIP1	0.4581018
RIC8B	0.45793825
KRT9	0.45793208
KISS1	0.4578592
AC011043.1	0.45731375
TAF5L	0.4571635
FIGN	0.45712957
MTBP	0.4571256
REXO5	0.45692298
AC016596.1	0.45679054
FAM210B	0.45649698
PSPC1	0.4564597
UPF3B	0.45645458
TEAD4	0.4559683
TMEM123	0.4559586
STYK1	0.4559109
DOHH	0.4558348
VSIG1	0.45557046
CFL1	0.45533964
DNA2	0.45494747
UFSP1	0.4546092
ATP6V0E2	0.4545761
FUNDC1	0.45457113
ZNF143	0.4542972
ABHD11	0.4541538
COPS3	0.45359135
MFSD1	0.4535831
HSPA8	0.45319495
HEATR3	0.45288438
ZC3HAV1L	0.45254746
AL662791.1	0.45252034
C8orf37	0.45184672
THBS1	0.4518099
CD24	0.4512883
HACD3	0.4510435
ATP23	0.45100343
EIF2S1	0.45094612
ZNF587B	0.4509149
POLE4	0.4507748
CENPO	0.4506411
AC008771.1	0.45053056
RBMXL1	0.45044932
HPS5	0.4503327
HDAC1	0.45006508
MT-TM	0.44988242
NKRF	0.4497359
VRK1	0.44936687
WDCP	0.4492937
TCF19	0.4492731
RIF1	0.44916314
SRD5A1	0.44901997
STAU2	0.44900125
TBRG4	0.44899157
RDH13	0.4489858
CARHSP1	0.44884005
MYBL2	0.448793
PPM1G	0.44875863
PPARG	0.44859982
WDR62	0.44857073
AC016065.1	0.44848487
HNRNPA2B1	0.44816953
TPM2	0.44786894
NPM1P27	0.4478532
GLYCTK	0.44777974
INPP4B	0.44718632
AL035413.2	0.44705772
KRT15	0.44692305
NCOA4	0.44683436
COL17A1	0.4467553
NT5DC3	0.4465577
GOLM1	0.44642475
RNASE1	0.44635975
TBC1D1	0.44629836
HCFC1R1	0.4461914
MRPS11	0.44613656
BCL2L11	0.44588172
HOXC9	0.4458449
PBK	0.44570783
TAF9B	0.4453085
LIMA1	0.445142
C19orf47	0.4450355
CISD1	0.4448613
MIR25	0.4441847
NRDE2	0.44378135
SNORC	0.44370613
WDR77	0.44355184
SLC25A25	0.44346377
TIMM8A	0.443255
FARS2	0.44296104
BPNT1	0.44294652
SGK3	0.4427591
URB2	0.44259265
RP2	0.44257724
TMEM33	0.44251677
MYD88	0.44222826
LINC02086	0.4417891
RANBP1	0.4416423
POMZP3	0.4416086
PTGES	0.44154814
YWHAQ	0.4415176
RSRC1	0.4414829
EFNA4	0.44131875
PTDSS1	0.4410272
TRMU	0.44077554
PPP1R14BP3	0.4407106
NOC3L	0.4405655
KTI12	0.44039348
PRPF4	0.44011945
GTF2IP1	0.44003716
BTG3	0.43996307
ATP6V1C1	0.43995717
TROAP	0.43973184
MIR3936	0.43970972
U2AF2	0.43954965
ZDHHC20	0.4394882
ADAMTS15	0.43944332
AC096720.1	0.43942827
TCTA	0.4393881
HARS	0.43938035
MTHFD1	0.43929842
PHTF1	0.43923402
DNAAF2	0.43921933
PPIF	0.4391302
DARS2	0.43861824
NBN	0.4385067
KPNB1	0.43834323
NUP43	0.43829995
AC233992.3	0.43823427
CHEK1	0.43823135
UPRT	0.43814614
TAF1D	0.43806607
DDB1	0.43799305
MSRB1	0.43774566
GSPT1	0.43766683
CCDC86	0.43753266
CAND1	0.43745458
CCDC15	0.4372617
ELOC	0.4372308
P3H2	0.43720853
FKBP1A	0.43709376
PDGFC	0.4370303
CRCP	0.43697736
SUV39H2	0.43673897
GNPNAT1	0.43672413
FAM72D	0.43668017
NTMT1	0.43667352
SMN2	0.43643162
TRIT1	0.4363911
HOXA2	0.43636593
UFD1	0.4363292
SLC5A6	0.43606684
FAM126B	0.43596447
DDX18	0.4357808
NAA10	0.4356826
DANCR	0.43567273
CHST12	0.4356625
C20orf27	0.43558705
TMEM126B	0.43526834
POP1	0.4352442
RPL23AP7	0.43503362
MOSPD3	0.43451765
AC113191.1	0.43433022
FANCI	0.43417576
MIIP	0.43409505
C12orf4	0.4340115
PSMD1	0.43369097
TIPIN	0.4336074
CEBPZ	0.4333619
ABCD1	0.43330598
NOL10	0.43298218
SMPD4	0.43273607
SFPQ	0.4326736
PCBP4	0.43264943
G2E3	0.43257612
AC012313.1	0.43250826
CPOX	0.4319573
MTUS1	0.4318667
UMPS	0.43171498
PPP2R1B	0.43152058
SF3B3	0.43128115
KLF6	0.43110564
PKM	0.43098402
CHORDC1	0.43095946
POLR1B	0.43083316
IPO8	0.43083027
ESF1	0.43067998
TSR1	0.430657
KPNA3	0.43035543
MIS18BP1	0.42996505
AP002784.2	0.42963353
TMPO	0.42948294
AL161421.1	0.4292531
UCP2	0.4291639
GATA3	0.4289568
CENPT	0.42879114
KIF18A	0.42871115
RELT	0.4285842
RASAL2	0.42837885
FASTKD2	0.42819408
sep/06	0.4281897
CACYBP	0.4281875
MITF	0.4281473
RPL24P4	0.42785302
GDF11	0.42778316
MPLKIP	0.42755988
CUX1	0.4275482
PCMT1	0.42752802
LRRC71	0.42741093
RNU6-1161P	0.42700106
CCDC84	0.42655203
AC040970.1	0.4263678
FUT8	0.4261149
LINC02001	0.42592144
ATP6V0A1	0.4258778
TIGD7	0.42587426
SLC45A3	0.42567214
PAK1IP1	0.4256433
CAV1	0.42561102
SPATC1L	0.4255885
SERPINB2	0.425551
PHLPP2	0.42539582
LYPLA2	0.42538872
BAG2	0.42538142
MAP7D3	0.42534554
ITGAE	0.42528036
MAK16	0.4252687
VAMP5	0.42506734
RBBP7	0.42498514
CHCHD4	0.42491347
TMEM70	0.42489836
SLC35G2	0.4248926
FAM83D	0.42481697
sep/11	0.42457062
ARHGEF19	0.42443496
NABP2	0.4243922
TCIRG1	0.42424196
SPR	0.42413583
SORD	0.42406145
KIFC1	0.42394307
ANAPC15	0.42388535
GINS3	0.42386732
TOPORS	0.4237379
HSPD1P1	0.4237034
ATAD3B	0.42367172
CYCSP6	0.42352256
OSR2	0.42327613
RN7SL2	0.42320284
RF00003	0.42306766
SVIP	0.42289215
SNORA11F	0.42277828
EME2	0.42277262
PNMA2	0.42268792
AUNIP	0.42254746
GPN2	0.42214775
SPINDOC	0.42159712
CHAC2	0.4214919
CARNMT1	0.42148826
PNPLA6	0.42123532
TECRP1	0.42073643
ZBTB11	0.420491
UTRN	0.42047057
AC092718.4	0.42025936
RPUSD4	0.42025185
KLF2	0.42008153
AASS	0.42004186
ZW10	0.419664
ATP6V1H	0.41961476
TRMT13	0.41960204
RCL1	0.41954932
ACOX2	0.41941968
SLC25A20	0.41908896
GPD2	0.41898948
HMGN3	0.41888547
MARC1	0.4188615
TARDBP	0.41864258
FAM3C2	0.41847554
GLRX2	0.4183769
MLLT11	0.418253
UTP20	0.41812152
RRP1B	0.41805726
BRIX1	0.4178694
ABRACL	0.41755643
YOD1	0.41728336
PTRH2	0.41723806
ARHGEF39	0.41716573
MAP7D1	0.41697332
CDK12	0.41694903
RAB8A	0.4168768
IMP3	0.4167653
PPIH	0.41658425
NAGPA	0.41634464
POP4	0.41621643
ARNTL2	0.4161504
HSPA4	0.41607183
ACAP3	0.41585317
FBXL19	0.41537026
NUP62	0.4152991
ZSCAN22	0.41526765
TRUB1	0.41476777
KDELC2	0.41407272
HNRNPA1P7	0.41405046
DNAJB12	0.4138532
GRWD1	0.41384676
ZNF101	0.41354048
TIMM10B	0.41337234
ZBTB40	0.41306287
ERI1	0.41256747
EMC8	0.41253725
AC010761.3	0.41244608
RPS6KA1	0.41243297
ZNF775	0.41238135
ST13	0.41236326
HDAC2	0.4121002
TRMT2B	0.4120688
SIPA1	0.4119726
AC002456.1	0.41174167
LRRC8C	0.4117313
CHKA	0.41168383
TPI1P1	0.41165996
EPS8	0.41159374
TNPO2	0.41157186
PRPF38A	0.41135618
CASP8AP2	0.41103652
GPATCH11	0.41095018
MIR4653	0.41077137
TOMM22	0.41053817
HSPD1	0.41012982
PRPS1	0.40987077
SETBP1	0.4098695
PA2G4P4	0.4098563
FXYD5	0.40965748
RRP15	0.4094881
PPAN	0.40926033
RABEPK	0.4090465
UBE2SP1	0.4088598
SRGAP2	0.4087947
FRMD6	0.4087193
EYA3	0.4086071
STX10	0.40857187
CLASP2	0.4084587
TICAM1	0.40844753
ZNF789	0.4083639
EMG1	0.4082143
PLCG1	0.40804958
PPRC1	0.40803933
SOD1	0.40794325
HAUS1	0.40772977
TUBA4A	0.40763086
TOR1AIP1	0.4076215
CDK6	0.40759012
DDX10	0.40746787
POLR2A	0.4073611
PRDX3	0.40715104
STAP2	0.40686998
QTRT2	0.40683624
WRAP53	0.40679973
PIGW	0.40674344
WDR36	0.40665975
ING3	0.4064441
DDX55	0.40635586
MASTL	0.40633813
GAS2L1	0.40602624
TUBA1C	0.4059036
ZNF180	0.40585008
UBL5	0.40583587
ERCC6L2	0.40546173
MTERF1	0.40533206
TYMS	0.40517467
SFXN5	0.4051453
PARPBP	0.40493158
CLTB	0.4043668
MCM10	0.40431175
EXOSC3	0.40419677
SELENOH	0.4040839
CDK2AP1	0.4036595
B3GNT2	0.4035422
RPF2	0.40345886
PSMB2	0.40343264
TMEM191A	0.40337935
YY1AP1	0.40335405
DNMBP	0.40318924
CKAP2L	0.40315002
CCDC93	0.4021752
RNF219	0.40209162
HSPH1	0.40194103
PPIAP29	0.40193695
HSP90AA2P	0.40181255
CEP78	0.4017825
DHX38	0.40176314
NKIRAS1	0.40172628
CDKN2AIP	0.40165514
YRDC	0.40165383
HSPB11	0.40157047
ZHX1	0.4015287
MIR5587	0.40149355
ASAH1	0.40142056
CCDC142	0.40136263
SNAPC4	0.40133637
CDC25C	0.4012844
MBLAC1	0.4011728
MPC2	0.40073317
TUBB	0.40054268
APLP1	0.40043762
MRTO4	0.4003665
BCCIP	0.40025836
SH2B2	0.4001986
FEN1	0.39999947
TMEM106C	0.39997673
HNRNPAB	0.3999158
IDH3A	0.3996675
YAF2	0.3988735
TSPAN5	0.39876774
HSP90AB1	0.3987631
PRMT9	0.39870086
NAPEPLD	0.39850378
EMSY	0.39843354
NUP35	0.3984251
CCDC14	0.39832467
PGAP2	0.39830428
LAMP1	0.39826113
ARHGAP11A	0.39811352
PLBD2	0.39809847
SLC25A46	0.3977589
OTULINL	0.39758
PSMB3	0.39748484
ELOVL1	0.39728764
EXOSC9	0.39709583
MIR661	0.39703318
PSCA	0.39695647
FAM200B	0.39689612
SPATA33	0.39687058
TTLL5	0.39676365
POLA2	0.39665613
LTV1	0.3965814
SNORD101	0.39635754
MALT1	0.39634362
ELOA	0.39624256
NFKBIA	0.39614552
SMU1	0.39605865
FAH	0.39604402
SNHG17	0.39591885
UBE2D1	0.39574513
PRR34-AS1	0.3956803
LPXN	0.3956404
CELSR3	0.39553872
DGKE	0.3954585
TOMM40	0.39515638
AC109460.2	0.3950358
CTSA	0.39500144
EIF3I	0.39499655
PRPF8	0.39486423
PHKG2	0.3947722
NOL11	0.39477217
ZNF747	0.39464882
ECI2	0.39464822
DPP9	0.39454517
RHOBTB3	0.39440417
CAPRIN1	0.39434
MEA1	0.3941953
NOP16	0.394038
PFKFB2	0.3939493
SHQ1	0.39366102
XRCC6	0.39360866
AK2	0.39354342
CTSD	0.39354005
DROSHA	0.393368
TRMT6	0.3933267
AC125807.2	0.39274058
FAM161A	0.39256665
ARAP2	0.39240527
ARMC6	0.39208737
CCNE1	0.39205894
CDCA3	0.39205205
MED1	0.39163372
AC092070.2	0.39134413
H3F3AP6	0.3910861
NAGA	0.3909664
CCT2	0.3908804
HEXA	0.39073482
EIF5B	0.39062402
CCNA2	0.39054394
LARS2	0.39027753
CASP2	0.39012602
AC233266.1	0.38990805
C12orf75	0.3898455
PGK1	0.3896612
MMP2	0.38966024
CDK1	0.38961387
LYPD1	0.38961032
VKORC1L1	0.38956735
TRBJ2-3	0.38926873
AC025154.2	0.389258
UROD	0.38922894
NUDC	0.38912567
OAT	0.38873756
NOP56	0.38873532
ING2	0.38869637
ABHD17B	0.3886689
KIF4A	0.3886247
PSMG1	0.38861543
EHD4	0.38852304
LINC01989	0.388246
ZNF525	0.3882359
ELOVL5	0.38813254
GPR89A	0.3880891
POLR1A	0.38806453
AL049840.2	0.38795957
WDHD1	0.38787574
RRP1	0.387699
AMPD2	0.38754416
B4GALT4	0.38750157
CEP76	0.38738704
FAM160A1	0.38728398
VARS	0.38727695
AC022211.3	0.38709688
FAM91A1	0.3870228
EIF4EP2	0.38695925
RRP9	0.3869075
USP39	0.38672784
NEK7	0.38662985
HIST1H4I	0.3865629
ATP5MF	0.3863708
LINC02551	0.38632816
NUDT15	0.38631743
FUBP1	0.38604566
PSME2	0.3860242
SLC25A24	0.3859767
PHETA1	0.38588768
SH2D5	0.38567162
VOPP1	0.38565308
CKAP5	0.38564557
FARSB	0.3855249
NFKB1	0.38549322
ZBTB44	0.3854096
ORC6	0.38522914
ASB6	0.38511145
RBBP4	0.38502687
SRSF7	0.38501993
PCNT	0.384878
AC006329.1	0.3848163
CTSC	0.38472235
FUS	0.38429877
MBNL1	0.38394573
AC092279.1	0.38389593
ADK	0.38383713
CDK5R1	0.38358167
SLBP	0.38346905
APEX1	0.38321403
TOMM34	0.38310656
GRSF1	0.38300642
IGSF8	0.38290274
POLE3	0.38285086
PSMD11	0.3826372
AC018665.1	0.38252684
CCDC18	0.38234952
RINT1	0.38221517
ABCE1	0.38202146
LRRC20	0.3819783
PTRHD1	0.3818897
AC233728.1	0.38172242
PRPF3	0.38148075
DHX33	0.38107055
HNRNPCP1	0.380532
ARL4A	0.38037646
UAP1	0.37974092
MTCH2	0.37969866
LHFPL6	0.37960145
SYDE1	0.37949693
ZC3H18	0.3793745
SYS1	0.37937418
CDKN2C	0.3793147
RTN2	0.3792084
TTLL4	0.37919432
REPS2	0.3789991
GAR1	0.3789798
KLHL23	0.378636
RPUSD1	0.37856445
PPIP5K2	0.37849072
FAM216A	0.378429
AP006621.5	0.37835947
NPM1	0.37807024
CORO6	0.37803504
METTL2B	0.37780833
AP2M1	0.3777939
KATNAL1	0.37767807
IL13RA1	0.37744063
RBM14	0.3772846
SPRR2A	0.37722588
IMPA2	0.37720418
CBX1	0.37718254
CLPTM1L	0.3771019
CENPI	0.37701
HMGA1	0.3769865
RGS2	0.37687606
TUBA1B	0.37674966
PNPT1	0.37660238
SPATA2L	0.37660217
PLIN3	0.37658316
NME1	0.3765417
ZNF286A	0.37583476
PITRM1	0.37546018
HNRNPA1P33	0.37532598
SNHG12	0.37516576
PHF23	0.37514043
KIF18B	0.37508488
INTS8	0.37497088
NTF3	0.3749395
NCAPD2	0.37493095
DNAJA1	0.37486053
EXO5	0.3747565
LSG1	0.37472603
ARL4C	0.37465543
EAF1	0.37454194
PALB2	0.37432468
NSUN5P2	0.37424853
DDX23	0.3742095
PFAS	0.3741936
GAPDH	0.37415996
MRM1	0.3740468
C19orf44	0.37404576
AL049840.4	0.3738858
XRCC5	0.3738597
PRR3	0.3738298
RPS26	0.37380144
KDM1A	0.37372354
ACOT4	0.37368235
ACAA1	0.373546
ITGAV	0.37352446
APEX2	0.37341538
PGRMC1	0.37313884
YTHDF2	0.3730619
RNU6-80P	0.37296122
TRMT61A	0.37292698
MOB3B	0.372846
LINC01224	0.372423
MCM3AP	0.37238595
AC005840.2	0.3722966
KIF14	0.37219068
ENO1	0.37206668
DNMT1	0.37206113
C2CD3	0.37195155
GPS2	0.3719351
NUDT19	0.3715166
JMJD6	0.3714717
AL109614.1	0.37145978
NSUN2	0.37135726
AC006262.2	0.37130913
C1orf21	0.37126958
CCT8	0.371232
SEPHS1	0.37113142
AL450405.1	0.37042886
TACC3	0.37033263
UBAP2L	0.370299
RBMS1	0.37020305
SPAG4	0.37018374
EPCAM	0.3701816
NOP14	0.37002382
SLC39A10	0.3700119
TNK1	0.36985868
NPEPPS	0.36985737
IFIT3	0.36984497
XPO1	0.3697506
COTL1	0.36970383
SH3BGRL	0.36957932
NPAT	0.36952496
PINX1	0.36946607
DENND2C	0.36935586
CNOT7	0.36909637
DHX15	0.36866
GAPDHP1	0.3686477
CMBL	0.36862555
EIF3B	0.367986
UBXN2A	0.36795112
AL031258.1	0.36772153
PHB	0.36709633
PSMC5	0.3669698
RPSAP19	0.36694866
TEX2	0.36678335
ATP5MG	0.3667484
CXCL8	0.36666304
CCND3	0.36647543
RAC1P2	0.36614558
NEU3	0.36595196
NASP	0.36531448
DBR1	0.36528268
SLCO4A1	0.3651752
PAQR5	0.36514643
CENPW	0.36495835
SLC25A10	0.36481273
CDYL2	0.36472127
HMOX2	0.36470252
KPNA4	0.36461034
UTP14A	0.36447924
AHCY	0.36438763
ELAC2	0.36418164
MHENCR	0.3640716
BRCA2	0.36406827
DHRS11	0.36397567
CHST14	0.36385757
MATN2	0.3635037
MED14	0.36345625
C5orf30	0.36326528
SLAMF9	0.36314455
TCAF1	0.3631286
CENPX	0.36276335
CDCA7L	0.36265123
POLR3G	0.36259893
TRIM6	0.36255592
RNF167	0.3624467
KANSL2	0.36234632
RBBP4P1	0.36216402
L3MBTL3	0.36213052
ALYREF	0.3618545
SLC4A11	0.36173904
VPS11	0.36159706
SF3B4	0.3615931
YBX1P1	0.3611728
AC008429.2	0.36114478
GUSB	0.3610382
AC010326.3	0.36102816
ANKRD18B	0.36070904
METTL1	0.36040726
ARF3	0.3603562
MYO10	0.36030018
REPIN1	0.36009613
SPRTN	0.3598217
MOCS2	0.35975903
TTF1	0.35975188
RPA2	0.3596846
AC073896.4	0.35959134
OSBPL11	0.3595649
AEN	0.35941103
RHOQP1	0.35937834
CCT5	0.3591742
POLE2	0.35916215
UTP23	0.3587754
LIX1L	0.35874304
PANK4	0.3587142
SLC7A11-AS1	0.35868785
SDCBP	0.3586199
ASIC1	0.3585327
DBI	0.3579497
ZNF551	0.35794765
GINS1	0.3579425
MRM2	0.357869
DEPDC1B	0.35784215
NTHL1	0.35739923
GNL2	0.35735226
NECAB3	0.35708052
ZNF628	0.35706082
E2F1	0.3570169
DDX49	0.356905
PKN2	0.35679397
TSEN2	0.3567408
PIK3R3	0.35654077
TFB2M	0.35651714
LAD1	0.35647115
EMB	0.35645342
LINC00106	0.35633957
PLCXD2	0.35627842
CCT7	0.35612944
ILF2	0.35597575
XPO4	0.3559455
ISG20L2	0.3558834
ARHGDIB	0.35559413
PSRC1	0.35519978
WIPF1	0.35513568
APOBEC3C	0.35511217
TMEM234	0.35510492
ZNF800	0.3550414
RSRC2	0.35476938
GPR137	0.3544223
BID	0.35438305
TRAPPC8	0.35437062
MDH1	0.35434586
NOLC1	0.35424918
EIF5A	0.35420847
PADI1	0.3541835
SPRED3	0.3541812
NAXE	0.3541344
DESI1	0.35409603
PFDN6	0.35389382
CCNF	0.35381362
ZIC5	0.3537212
SNRNP25	0.3536405
UCHL5	0.35341895
METTL2A	0.35330862
CLP1	0.35324568
PUS7	0.35324267
LINP1	0.3531372
TRIP13	0.35311362
TATDN2P2	0.35296676
NCAPD3	0.3525357
POLR3K	0.35253328
PDP2	0.35247517
TLCD1	0.3524472
CHMP2B	0.35222697
CHID1	0.35197362
GPR19	0.3519671
ZNF543	0.3519216
SOX4	0.35191715
HIST1H1E	0.35176247
TUBGCP4	0.35166016
AP002807.1	0.35147354
GLCE	0.35138038
C6orf99	0.35107163
AHSA1	0.35104915
RRP36	0.35102636
CTPS1	0.35091096
TWF1	0.35081986
ITSN1	0.3506725
STMP1	0.35067123
PBDC1	0.34987345
HSPE1	0.34975877
SPIN1	0.34962523
TK1	0.34961316
PES1	0.34920406
MSANTD3	0.349169
SLC16A2	0.3491595
GPN3	0.3491166
CAPZB	0.3488666
MAN2A1	0.34886375
ZHX3	0.34870112
MFSD2A	0.34870082
ABCD3	0.34860462
BORA	0.34859216
GNPDA1	0.34838536
NACC1	0.34807023
TTC32	0.34797466
AC007537.1	0.34783974
ATOX1	0.3476891
SEC61A2	0.34762514
PSME3	0.347572
TBCB	0.34750918
AC016734.1	0.34742603
HMGB1P6	0.34735763
OSBPL1A	0.34715915
LSM3	0.34712946
GSTO1	0.34708825
SREK1	0.34708825
WWC2	0.3470194
UBA1	0.34694666
TTC14	0.34684387
BCAP29	0.3467961
MIR3176	0.3466639
CENPM	0.34654874
COPS7A	0.34621453
AC245140.3	0.34615237
RPL39L	0.34597856
ARL5A	0.34555447
DEPDC1	0.3453424
SNORA71A	0.3453046
CKS2	0.34525394
PHKA1	0.3451027
PPME1	0.34490153
CENPE	0.34455603
NEDD1	0.3444001
GON7	0.34363613
HSPBP1	0.3436181
HIST2H3DP1	0.3435943
MB21D2	0.34352398
MAP3K21	0.34332377
CST3	0.3432756
AC019069.1	0.34326068
SMG7	0.3432575
FASTKD5	0.34324375
NRM	0.34323013
HIP1	0.34321314
TPP1	0.34317124
TMEM177	0.34306458
SLC7A5P1	0.34302852
CENPL	0.34255275
SRSF1	0.342506
SAFB	0.3424938
CLCN2	0.3424502
IRF8	0.34227818
TFDP1	0.342134
ADRM1	0.3420706
AL078621.1	0.3420362
C1orf74	0.34201828
STARD3NL	0.3417934
MTMR6	0.34176472
IMMP1L	0.34172723
RF01233	0.3414875
PRPF38B	0.34148496
SLC5A3	0.34146458
GNAI2	0.34144205
AC092611.3	0.3413108
KHDRBS3	0.3410881
HCFC2	0.34104428
HLA-V	0.340917
MCM6	0.34060186
GNPDA2	0.3404867
CCDC78	0.34041402
NOC2L	0.3403963
EIF3CL	0.3401326
SPOCD1	0.33996212
FLAD1	0.33994445
NDUFA2	0.33992654
SNAPC1	0.33972096
TAGLN2	0.33962902
SLC52A2	0.33910695
MCM4	0.33904436
RARS	0.33849913
FBXO27	0.3384211
KDSR	0.33825392
CLN6	0.33813584
SNRNP27	0.33807227
GCSHP5	0.33803838
TCERG1	0.3379179
HNRNPA1P48	0.33778957
MAPK1IP1L	0.33774665
SYNJ2	0.33765855
TP53RK	0.33731794
SNRPG	0.33724543
EZH2	0.33721754
C12orf73	0.33720297
SERBP1	0.33719543
ODF2L	0.33686346
PLAA	0.33682832
GLO1	0.33678254
COL6A1	0.33677417
MAD2L1	0.33656397
RNF26	0.33640796
PLK1	0.33630362
ZIC2	0.33628583
AL392172.1	0.33622155
TAF5	0.33608726
TEF	0.33606327
PYCR3	0.33602244
DPH2	0.33587927
ZNF611	0.33587754
KLK10	0.33551505
PPP1R14B	0.33537364
DEK	0.33529258
PRKACB	0.33521748
AP5S1	0.33521083
CCDC58	0.33501288
TIMM21	0.33482823
TRAM2	0.3347523
SIX1	0.3339395
FANCB	0.33373922
AL162151.2	0.3336418
AP001453.3	0.33363754
PSME4	0.3335751
TPCN1	0.33354908
RCC1	0.33330566
AC245041.1	0.33329028
EIF2B1	0.33250704
RNA5-8SN2	0.33234313
PCNA	0.3323187
KIAA0100	0.33187115
SPATS2L	0.33175638
SPIN2B	0.33160466
TLE1	0.33157855
ARL15	0.33140388
TGFBRAP1	0.33126837
RARA	0.3311819
[truncated: 9,875 more rows]
