# Supplementary material for: K128 ubiquitination constrains RAS activity by expanding its binding interface with GAP proteins
Source: EMBO J. 2024 Jun 10;43(14):2862–77. doi: 10.1038/s44318-024-00146-w (PMC11251195; doi:10.1038/s44318-024-00146-w)
Supplement: Supplementary file 7 — Source data Fig. 5 [file 44318_2024_146_MOESM7_ESM.zip › Fig 5K-TCGA_PAAD_NF1loss_preranked.rnk]

CCK	1.65
HOXC10	1.62
GRIN2D	1.5
PPAN-P2RY11	1.47
PCDHGB1	1.44
KRT4	1.41
CLCA2	1.35
CGB1	1.21
GRIN2A	1.2
KLK7	1.19
BTNL8	1.14
VWA5B1	1.1
FEZF1	1.1
SYTL5	1.09
SLC5A12	1.08
SLC28A3	1.04
NTSR1	1.04
SCNN1G	1.03
DAB1	1.01
TEX15	1.0
RGS6	1.0
MMP3	1.0
SCUBE3	0.99
PRSS33	0.98
CPA6	0.98
CRP	0.98
MUC16	0.96
PRSS3P2	0.96
CYP1A1	0.95
ROS1	0.94
SCNN1B	0.93
TFAP2C	0.93
PRSS1	0.93
EYA2	0.92
CYMP	0.9
NDP	0.89
GRHL3	0.89
HHIPL2	0.89
LAIR2	0.89
TNNT1	0.89
CGB3	0.89
S100A7	0.88
B3GALT5-AS1	0.87
NIPAL4	0.87
INSC	0.87
CITED1	0.87
MIR205HG	0.87
IGSF9B	0.86
DSC3	0.86
SERPINB4	0.85
CGB5	0.85
SNORD116-4	0.84
STON1-GTF2A1L	0.84
KLK8	0.84
FOLR3	0.83
GAL3ST2	0.83
PCDHGB2	0.83
CYP26A1	0.83
PIWIL1	0.83
ALG1L1P	0.82
CYP24A1	0.82
CD164L2	0.81
PCDHGA10	0.81
SLC13A5	0.81
TMEM233	0.8
TNNI3	0.79
CTRB1	0.79
VSIG10L	0.78
COLCA1	0.78
ATP10B	0.78
SMG1P1	0.77
PLA2G2A	0.77
APCS	0.77
USP9Y	0.77
SLC9A4	0.75
KDM5D	0.75
BNIP5	0.74
HP	0.74
EIF3C	0.73
IGFL4	0.73
ABO	0.73
KLK13	0.73
DRD1	0.73
DDX3Y	0.73
SP7	0.72
CLDN8	0.72
SLC14A1	0.72
ELF5	0.72
CSF3	0.72
REG1CP	0.72
CELA2B	0.72
MB	0.71
IRX3	0.71
CELSR3	0.7
LINC00887	0.7
KRT1	0.7
SYT12	0.7
HOXA7	0.7
KCNK9	0.7
FAT2	0.7
DKK4	0.7
SLC28A2	0.7
RBP4	0.69
ITIH2	0.69
LUZP2	0.69
VSTM2L	0.69
STAC2	0.69
MUC17	0.69
LMTK3	0.68
JAKMIP2	0.68
UGT1A3	0.68
MMP23A	0.68
RPS4Y1	0.68
PCDH7	0.67
ELAPOR2	0.67
HOXC13	0.67
UGT1A7	0.67
GSTT2	0.66
EPHA4	0.66
ALDH1A2	0.66
WDR72	0.66
SLCO1B3	0.66
CEACAM5	0.66
FGA	0.66
PRKY	0.66
CELA3A	0.66
ROPN1B	0.65
MAPK15	0.65
HTR3C	0.65
ZNF699	0.64
PTMAP11	0.64
PCDHGA5	0.64
H2BC18	0.64
SBSN	0.64
SYS1-DBNDD2	0.63
BEGAIN	0.63
LANCL3	0.63
PLPPR3	0.63
RFX8	0.63
IGF2BP3	0.63
CRABP1	0.63
G6PC1	0.63
WBP2NL	0.62
HTR7	0.62
PLXNC1	0.62
GPR15	0.62
CALML3	0.62
MUCL1	0.62
KRT6A	0.62
AMY2A	0.62
SIDT1	0.61
AFAP1-AS1	0.61
CEMIP	0.61
TDRD1	0.61
KRT5	0.61
PNLIPRP1	0.61
CTRB2	0.61
COL6A4P1	0.6
CDKL5	0.6
SDK2	0.6
HOXA6	0.6
CYP4F3	0.6
FFAR4	0.6
SHD	0.6
RGS7BP	0.6
MMP13	0.6
PRSS41	0.6
SCGB2A2	0.6
NCOA2	0.59
MACF1	0.59
FOXA1	0.59
FOXL2NB	0.59
FOXH1	0.59
CEACAM7	0.59
PTPRZ1	0.59
ALDH3B2	0.59
CGB7	0.59
ZNF813	0.58
RAET1G	0.58
OR2A4	0.58
PLAC4	0.58
CBY2	0.58
C8B	0.58
AFP	0.58
PAPPA	0.58
IL37	0.58
PCDHGB5	0.58
ADH1A	0.58
CFHR1	0.58
SCGB3A1	0.58
PPP4R1L	0.57
EPPK1	0.57
CCDC148	0.57
ELOVL3	0.57
ANKRD20A3P	0.57
IGSF5	0.57
IL1RL2	0.57
TCN1	0.57
FOXD4L4	0.57
YBX2	0.57
FGB	0.57
PCDHGA4	0.56
MROH7	0.56
FAT3	0.56
PCDHGB7	0.56
EBF2	0.56
NPTX1	0.56
CYP2B7P	0.56
GSDMA	0.56
FGF3	0.56
CAPN9	0.56
H2BP1	0.55
PCDHB8	0.55
CRLF2	0.55
KLK10	0.55
DMP1	0.55
OMD	0.55
PLEKHG4B	0.55
FOXL2	0.55
CLEC12A	0.55
BBOX1	0.55
UPK3A	0.55
DMBT1	0.55
SCGB1A1	0.55
PCDHB13	0.54
EMBP1	0.54
ZNF229	0.54
HS3ST3B1	0.54
GPR157	0.54
BICC1	0.54
ZFP92	0.54
ADRA2A	0.54
GTF2A1	0.54
XCL1	0.54
CHST4	0.54
POM121L10P	0.54
HOXC11	0.54
UTY	0.54
IFNLR1	0.53
BEND3P3	0.53
DNAH5	0.53
H2BC21	0.53
RUNX1T1	0.53
FOXL1	0.53
PITX1	0.53
BDNF	0.53
HMCN1	0.53
MC5R	0.53
CGB2	0.53
CCDC144BP	0.53
CHI3L2	0.53
ADGRG2	0.53
PCDHA13	0.53
UGT1A1	0.53
BARD1	0.52
PIP5KL1	0.52
CD274	0.52
ZDHHC20	0.52
PLCB1	0.52
JAKMIP3	0.52
CALHM1	0.52
TSHZ2	0.52
HOXC6	0.52
S100A7A	0.52
AR	0.52
SLC25A21	0.52
HCN1	0.52
TENM2	0.52
RPPH1	0.52
KCNQ3	0.52
SRMS	0.52
GGT8P	0.52
ITIH6	0.52
RGS13	0.52
CASP14	0.52
ZFY	0.52
TXLNGY	0.52
EIF1AY	0.52
PC	0.51
BAGE2	0.51
KIR2DL3	0.51
PWAR5	0.51
ZNF418	0.51
ANKRD36BP1	0.51
PDE1C	0.51
SERINC5	0.51
GDNF	0.51
SHISA6	0.51
CRIP3	0.51
SAMD5	0.51
SIGLEC6	0.51
PLEKHD1	0.51
ADRB3	0.51
H2BC8	0.51
PEDS1-UBE2V1	0.51
KLK1	0.51
DDX43	0.51
ALB	0.51
SERPINB3	0.51
ANKRD36B	0.5
NBPF10	0.5
RHD	0.5
ISM2	0.5
RAD54L2	0.5
BMP8B	0.5
GAD1	0.5
KIRREL1	0.5
SLC6A20	0.5
PCDHGA9	0.5
EDIL3	0.5
ZNF114	0.5
HOXC9	0.5
ODAM	0.5
PAH	0.5
TSSK4	0.49
ZC2HC1A	0.49
IKZF2	0.49
DYNC2H1	0.49
KNL1	0.49
RAPGEF6	0.49
BMP4	0.49
NXPH1	0.49
IL6ST	0.49
CXCL14	0.49
KLK6	0.49
MGAM2	0.49
SLC38A3	0.49
FGG	0.49
DCAF13P3	0.48
ZNF354C	0.48
FOXD4L6	0.48
GAS2L3	0.48
RGPD5	0.48
CCR9	0.48
PTPRQ	0.48
KLK14	0.48
PSG5	0.48
ZNF750	0.48
MSX2	0.48
GRIP2	0.48
EREG	0.48
PCDHAC1	0.48
SOX15	0.48
HCAR1	0.48
SULT1B1	0.48
CEND1	0.48
ONECUT3	0.48
LGALS7	0.48
CTRC	0.48
CA11	0.47
FGFR2	0.47
HIPK3	0.47
CERS3	0.47
TENM4	0.47
FLG	0.47
SEPTIN3	0.47
RNF183	0.47
PPARGC1A	0.47
CFAP20DC	0.47
PRKAA2	0.47
TNFSF15	0.47
DNAH2	0.47
DUOX2	0.47
CLCA4	0.47
C4BPA	0.47
CYP4A11	0.47
C11ORF86	0.47
MUC4	0.47
TRPV6	0.47
DAZ1	0.47
KLK5	0.47
FAM168A	0.46
MPP4	0.46
PRKAR2A	0.46
TTBK2	0.46
PRR19	0.46
SALL1	0.46
DRAXIN	0.46
TSPAN5	0.46
TBX5	0.46
F7	0.46
ADAMTS15	0.46
ITGA9	0.46
KLK9	0.46
DEGS2	0.46
KCNK7	0.46
CD70	0.46
KCNJ15	0.46
HOXC8	0.46
TMEM151A	0.46
FGF19	0.46
DNAH1	0.45
ZNF878	0.45
CGREF1	0.45
CTAGE15	0.45
CEP85L	0.45
AHNAK2	0.45
MAB21L3	0.45
GLDN	0.45
MTNR1A	0.45
TMPRSS13	0.45
PDE3B	0.45
MS4A2	0.45
CCR8	0.45
SNORD116-28	0.45
HCAR3	0.45
IL36G	0.45
GLYATL2	0.45
SYT16	0.45
OR7D2	0.45
PPP2R2C	0.45
ZIC5	0.45
DKK1	0.45
MYSM1	0.44
PHEX	0.44
ROCK2	0.44
YY2	0.44
EHF	0.44
EXOC6B	0.44
ITPK1-AS1	0.44
KCNC3	0.44
CDH6	0.44
RDH8	0.44
FERMT3	0.44
CNFN	0.44
ENTPD5	0.44
FMN1	0.44
PCDHGC5	0.44
FBXO2	0.44
ADGRF4	0.44
PREX2	0.44
SHH	0.44
FREM2	0.44
PLA2G10	0.44
LGSN	0.44
INHBA	0.44
CFTR	0.44
HSPA6	0.44
TPSD1	0.44
PLG	0.44
LGR5	0.44
CALHM3	0.44
MUC21	0.44
TTTY15	0.44
C9ORF153	0.43
C9ORF50	0.43
LINC02913	0.43
TNIK	0.43
CDC14C	0.43
PMS2P9	0.43
OR1Q1	0.43
MYO9A	0.43
IPMK	0.43
ANG	0.43
RPS6KA5	0.43
GALNT5	0.43
FBXO39	0.43
MAP1B	0.43
ACBD7	0.43
HACD2	0.43
TMEM38A	0.43
PDE3A	0.43
ANKRD29	0.43
TMEM45B	0.43
SYNGR3	0.43
POU2AF2	0.43
CRLF1	0.43
ADAMTS12	0.43
BMX	0.43
UGT1A6	0.43
HS3ST5	0.43
RASSF10	0.43
PLA2G2F	0.43
CPA2	0.43
LINC01622	0.42
ZNF844	0.42
ABHD1	0.42
WFDC13	0.42
REL	0.42
RHOBTB3	0.42
DDI2	0.42
CHST2	0.42
NBEAL1	0.42
SPACA6	0.42
PRKG1	0.42
H2BC14	0.42
DHDH	0.42
CCDC85A	0.42
PCOLCE2	0.42
PARD3B	0.42
CDHR5	0.42
SVOPL	0.42
EDAR	0.42
APOA5	0.42
MYO3B	0.42
MYADML2	0.42
ESPNL	0.42
USP32P2	0.42
RPTN	0.42
BMP7	0.42
DPH3P1	0.41
PLA2G4D	0.41
ZBTB20	0.41
C9ORF131	0.41
ZNF573	0.41
NHLRC2	0.41
RORB	0.41
ZNF385B	0.41
MGAT5	0.41
ZNF704	0.41
PYGO1	0.41
ANGPT1	0.41
CNTNAP4	0.41
PROC	0.41
OR1J2	0.41
KIR2DL4	0.41
RASGRF2	0.41
CKMT2	0.41
PPFIA2	0.41
GDF10	0.41
PCDHGB3	0.41
M1AP	0.41
PXDNL	0.41
KCNH8	0.41
KREMEN2	0.41
PVALB	0.41
MAGEA4	0.41
FCGBP	0.41
CAPN13	0.41
KRTAP4-1	0.41
CHI3L1	0.41
TAT	0.41
CDKN2A	0.41
PIP	0.41
PAX9	0.41
PRSS21	0.41
KLK3	0.41
CELA3B	0.41
REG1B	0.41
IFFO2	0.4
OR2A25	0.4
ARHGEF35	0.4
FGD5	0.4
ANP32A-IT1	0.4
NOS1AP	0.4
ZNF454	0.4
GASK1B	0.4
REST	0.4
SULT1C4	0.4
BTBD8	0.4
RALGPS1	0.4
PMFBP1	0.4
IRX4	0.4
FAM225B	0.4
TEX45	0.4
ODAD1	0.4
CD200R1	0.4
FAM90A1	0.4
PAX1	0.4
KRT75	0.4
SYT13	0.4
TMSB4Y	0.4
ANXA10	0.4
CYP2C8	0.4
PPBP	0.4
ZNF175	0.39
ZNF552	0.39
NRBP2	0.39
GMCL1	0.39
ZNF432	0.39
FBXO16	0.39
FAM120A2P	0.39
SMCR5	0.39
NYNRIN	0.39
ZNF608	0.39
STRN	0.39
EXPH5	0.39
SLC22A15	0.39
SLC13A3	0.39
DNAAF3	0.39
PCDHGB6	0.39
SLCO2A1	0.39
TTC9	0.39
PTCH1	0.39
SIGLEC17P	0.39
KSR2	0.39
IRX5	0.39
CFAP61	0.39
GBP1P1	0.39
TPH1	0.39
PCA3	0.39
VGLL3	0.39
H1-4	0.39
NEK10	0.39
LOC93429	0.39
MC2R	0.39
SIM2	0.39
ANKRD33	0.39
ADAM22	0.39
LYPD3	0.39
CEACAM6	0.39
SHC3	0.39
APCDD1L	0.39
AJAP1	0.39
RHCG	0.39
TTTY14	0.39
REG3G	0.39
ZNF717	0.38
LINC00574	0.38
XYLB	0.38
BRME1	0.38
NEURL1B	0.38
BTBD18	0.38
XYLT1	0.38
ZNF827	0.38
DBNDD1	0.38
CREBRF	0.38
MTMR8	0.38
PCDHGA6	0.38
MAP3K9	0.38
KLHL35	0.38
ADRA1D	0.38
ASXL2	0.38
ANKRD34A	0.38
FZD3	0.38
RXFP1	0.38
POMK	0.38
LARGE2	0.38
FHAD1	0.38
CREG2	0.38
GYS2	0.38
C10ORF90	0.38
UHMK1	0.38
AARD	0.38
CYP4Z2P	0.38
ARHGAP6	0.38
DLGAP1	0.38
AFF2	0.38
DGAT2	0.38
POU2F3	0.38
SLITRK5	0.38
HPGD	0.38
PLA2G4F	0.38
MME	0.38
KLRC2	0.38
FAM224B	0.38
GBP6	0.38
TFAP2B	0.38
HOTAIR	0.38
NPIPB13	0.38
DHRS9	0.38
IVL	0.38
CALML5	0.38
NLGN4Y	0.38
LY6K	0.38
AQP8	0.38
LGALS7B	0.38
BDP1	0.37
TERB1	0.37
PXK	0.37
IFT56	0.37
ABLIM3	0.37
ASAP3	0.37
LRRC37A4P	0.37
ZNF347	0.37
RC3H2	0.37
SLC6A6	0.37
TRPS1	0.37
MACIR	0.37
MAMSTR	0.37
FAM161B	0.37
WNT2B	0.37
DNM1	0.37
CELSR2	0.37
TTC22	0.37
MAML2	0.37
VAX2	0.37
AHCYL2	0.37
H2AC11	0.37
CATSPERG	0.37
CCSER1	0.37
C2ORF50	0.37
GCNT4	0.37
ZSCAN31	0.37
GPR173	0.37
H2BC26	0.37
SESN3	0.37
ADCY2	0.37
P2RX3	0.37
H1-9P	0.37
FMO3	0.37
UNC5C	0.37
MATN3	0.37
ZNF702P	0.37
OVCH1	0.37
DIO2	0.37
SIX1	0.37
NKX2-1	0.37
IL36RN	0.37
SYT6	0.37
CARNS1	0.37
LGR6	0.37
GABRA5	0.37
TNNC2	0.37
GPT	0.37
IL1B	0.37
PLA2G1B	0.37
SERTAD2	0.36
PDPR2P	0.36
C1QL2	0.36
ST3GAL1	0.36
KLHL3	0.36
CCDC186	0.36
HUS1B	0.36
PATE2	0.36
GAS2L1P2	0.36
KLF7	0.36
DLEU7	0.36
TAF1L	0.36
MARCHF3	0.36
PRTG	0.36
PPFIA3	0.36
NAIP	0.36
IQGAP2	0.36
NCR3LG1	0.36
SHANK1	0.36
ROPN1	0.36
ATP6V0D2	0.36
ALPL	0.36
CLIC5	0.36
ADAMTS2	0.36
RANBP17	0.36
H2BC4	0.36
RAB3B	0.36
RUNX3	0.36
CYP4F12	0.36
NTMT2	0.36
TLR7	0.36
SLIT2	0.36
CXCL8	0.36
GP6	0.36
RNASE7	0.36
COL10A1	0.36
TLR8	0.36
CACNG6	0.36
KLK2	0.36
CELA2A	0.36
NPIPA1	0.35
CHIC1	0.35
CCDC183-AS1	0.35
STK32C	0.35
NBPF3	0.35
ZNF462	0.35
SMIM10L2B	0.35
FSD1L	0.35
UGCG	0.35
ZNF544	0.35
SLC2A10	0.35
SPATA13	0.35
SRP14P1	0.35
METTL24	0.35
TP73	0.35
ARHGAP11B	0.35
CEP170P1	0.35
SLC2A1	0.35
CCNB3	0.35
THRB	0.35
ROR1	0.35
FAM225A	0.35
PALM2AKAP2	0.35
ARHGEF38	0.35
LINC00626	0.35
WFDC5	0.35
OBSCN	0.35
HAS2-AS1	0.35
CPA4	0.35
TINCR	0.35
POTEE	0.35
TNFSF9	0.35
HSPA1A	0.35
ADGRD1	0.35
CNTN1	0.35
AVIL	0.35
CAMP	0.35
PLAC8	0.35
C2CD4D-AS1	0.35
OCA2	0.35
GABBR2	0.35
CST2	0.35
CYP2A6	0.35
FGF10	0.35
ARMC3	0.35
CD1A	0.35
TBX18	0.35
TLX1	0.35
DAZ3	0.35
ALDH1L1	0.35
ONECUT1	0.35
SERPINI2	0.35
KMT2C	0.34
ARHGEF40	0.34
ZNF585B	0.34
PGM2L1	0.34
ZNF430	0.34
ZNF439	0.34
NKAPP1	0.34
CLCN5	0.34
ZNF660	0.34
PCDHGA11	0.34
SZT2	0.34
STXBP1	0.34
POLE2	0.34
DSG4	0.34
UBXN10	0.34
PLSCR4	0.34
TMEM229B	0.34
MAN1A1	0.34
UNC5B	0.34
PDPR	0.34
HK2	0.34
ARSH	0.34
RBM12B-AS1	0.34
PRKG2	0.34
ENPP2	0.34
WASHC2A	0.34
SOX7	0.34
ETV3L	0.34
N4BP2	0.34
SOX5	0.34
SAPCD2	0.34
LAMA2	0.34
NDRG4	0.34
IGSF21	0.34
BNC1	0.34
ELFN2	0.34
ZMYND10	0.34
SLC30A10	0.34
CYP2E1	0.34
CYP19A1	0.34
KLK11	0.34
SLC24A2	0.34
COL8A1	0.34
IL1RL1	0.34
TAS2R38	0.34
ANXA8L1	0.34
HTR2B	0.34
SYCP2	0.34
WFDC3	0.34
ITGA8	0.34
CBLIF	0.34
PROK1	0.34
IBSP	0.34
TUBBP5	0.34
PRAP1	0.34
TM4SF20	0.34
CPA1	0.34
PRKCE	0.33
SGTB	0.33
FABP5P3	0.33
SNX30	0.33
ERMP1	0.33
BCL2L15	0.33
CLDN20	0.33
SLC26A2	0.33
VWF	0.33
ZNF816	0.33
TEX9	0.33
ZNF619	0.33
ST3GAL5	0.33
TAS2R4	0.33
CARNMT1	0.33
BORCS8-MEF2B	0.33
SLC9A7	0.33
SNORD116-20	0.33
C15ORF62	0.33
ATP13A2	0.33
PLTP	0.33
ARSJ	0.33
GPD1L	0.33
GARIN5A	0.33
SBNO1	0.33
NIPAL2	0.33
TLR9	0.33
CEP72	0.33
ASB12	0.33
ZKSCAN8	0.33
CEACAM1	0.33
SLC40A1	0.33
GUCY1A2	0.33
WDR31	0.33
JUN	0.33
SEMA5A	0.33
LINC00475	0.33
LINC00310	0.33
RAG1	0.33
DUSP4	0.33
ZNF366	0.33
ME1	0.33
APOC4	0.33
HOXA3	0.33
KCNQ1OT1	0.33
CALCR	0.33
PCDHGB8P	0.33
IL10	0.33
CPNE7	0.33
TENM3	0.33
CCDC160	0.33
PPM1L	0.33
FOXD2	0.33
CTTNBP2	0.33
NALCN	0.33
SYNDIG1L	0.33
SERPINE2	0.33
PTGES2-AS1	0.33
GPR176	0.33
CKMT1B	0.33
TSHR	0.33
PTH2R	0.33
SOX30	0.33
NETO2	0.33
BICDL3P	0.33
SLC6A7	0.33
KCNH2	0.33
DDR2	0.33
EGF	0.33
PROM2	0.33
KCNK2	0.33
SLC24A4	0.33
SIX2	0.33
AADACP1	0.33
SYN2	0.33
NR1I2	0.33
GNG13	0.33
UCA1	0.33
CRISP3	0.33
CCN6	0.33
AMBP	0.33
ZNF615	0.32
WDR35	0.32
RCAN3	0.32
DHRS4-AS1	0.32
SERPINA12	0.32
SPATA6	0.32
SEC1P	0.32
DHRS1	0.32
PAXIP1-AS2	0.32
CD200R1L	0.32
FAM161A	0.32
SSBP2	0.32
DENND10P1	0.32
PIK3R1	0.32
MATN1	0.32
ARL10	0.32
MIPOL1	0.32
CYBRD1	0.32
IRS1	0.32
LEPROT	0.32
ANKRD20A4P	0.32
INTS4P1	0.32
FSCN1	0.32
SHPRH	0.32
ARL5B	0.32
GLI2	0.32
RNF144A	0.32
CTAGE9	0.32
ZNF157	0.32
DPYD	0.32
AKR7A2P1	0.32
ETV3	0.32
GNRHR	0.32
TSPAN32	0.32
BST2	0.32
FAM13C	0.32
TEX26	0.32
GPR63	0.32
ABTB3	0.32
POF1B	0.32
CH25H	0.32
SLC7A5P2	0.32
DMRT3	0.32
RIBC2	0.32
H2AC18	0.32
RASEF	0.32
PPP1R14C	0.32
TTLL7	0.32
SMAD9	0.32
CPA3	0.32
GPR141	0.32
HEPHL1	0.32
DNASE2B	0.32
GRIN1	0.32
DHRS2	0.32
CYP2S1	0.32
SLC39A2	0.32
HECW1	0.32
KBTBD12	0.32
SLC9A2	0.32
HABP2	0.32
LRIG2	0.31
CFAP418	0.31
NR2C2	0.31
MAP3K12	0.31
ZNF738	0.31
INPP4B	0.31
DYNLT3	0.31
SGK3	0.31
FHL2	0.31
CPLANE1	0.31
ZNF525	0.31
NUDT9P1	0.31
CBLN3	0.31
PPP4R2	0.31
STT3B	0.31
NEU3	0.31
RNASE4	0.31
TLR3	0.31
FNIP2	0.31
ATE1	0.31
PPP1R3C	0.31
SLX4IP	0.31
SNTB1	0.31
HOXA5	0.31
UBE2NL	0.31
MPZL3	0.31
KIT	0.31
ZEB2	0.31
AVPR1A	0.31
SRL	0.31
ZSCAN23	0.31
C3ORF36	0.31
NHSL2	0.31
FAT4	0.31
WNT5A	0.31
ULBP2	0.31
FLRT2	0.31
STOML3	0.31
CDA	0.31
BRS3	0.31
ATP7B	0.31
PIK3CG	0.31
MBNL3	0.31
PCDHB11	0.31
OPRPN	0.31
PCDHGB4	0.31
NTF4	0.31
SFRP2	0.31
CDH15	0.31
NTNG1	0.31
CD207	0.31
TFPI2	0.31
FRMPD1	0.31
SHOC1	0.31
SPINK4	0.31
LTF	0.31
TAF1B	0.3
BMI1	0.3
SIPA1L1	0.3
ZNF433	0.3
ZNF551	0.3
DAB2	0.3
IQSEC1	0.3
G2E3	0.3
VPS13B	0.3
VPS13A	0.3
FUT1	0.3
DTWD2	0.3
ZNF649	0.3
CCDC88C	0.3
PFN1P2	0.3
SMG1P3	0.3
DPY19L3	0.3
KATNAL1	0.3
LDHAL6B	0.3
NXPE3	0.3
PROX2	0.3
ZNF426	0.3
CSNK1G2-AS1	0.3
EPB41L4A	0.3
ELK3	0.3
TMEM51-AS1	0.3
RIF1	0.3
KIF20B	0.3
LMO4	0.3
PTPN22	0.3
ANKRD36	0.3
LINC01881	0.3
STS	0.3
RAB30	0.3
SLC22A4	0.3
GPATCH11	0.3
THSD4	0.3
ATP1A4	0.3
SPATA9	0.3
EVC	0.3
APOL4	0.3
CLDND2	0.3
KITLG	0.3
AGPAT4-IT1	0.3
CABLES1	0.3
CD101	0.3
SLC26A8	0.3
PTPRU	0.3
PTAFR	0.3
ZNF43	0.3
NLRP11	0.3
GRIN2B	0.3
CCNT1	0.3
SLC9B2	0.3
DUSP1	0.3
GPNMB	0.3
FGF7P6	0.3
DSEL	0.3
SLC4A3	0.3
EFHC2	0.3
CMPK2	0.3
TREML4	0.3
ARFGEF3	0.3
TM4SF18	0.3
WNK1	0.3
SLC47A1	0.3
GRIK3	0.3
PRRX2	0.3
MYO3A	0.3
ADGRE4P	0.3
KERA	0.3
ACTBL2	0.3
KLC3	0.3
OBP2B	0.3
PCDHA10	0.3
ZNF365	0.3
ATF3	0.3
RARRES1	0.3
LINC00689	0.3
ONECUT2	0.3
PROX1	0.3
SOSTDC1	0.3
MRC1	0.3
CXCL6	0.3
OLFM4	0.3
SCGB1D2	0.3
LINC00661	0.3
SPICE1	0.29
FAM210B	0.29
ZNF37BP	0.29
PPIP5K1	0.29
AGPAT4	0.29
CHD7	0.29
ZNF280C	0.29
IDS	0.29
SLC25A24	0.29
ZNF81	0.29
SNX18	0.29
ENC1	0.29
TAS2R3	0.29
CTAGE10P	0.29
TGFBR2	0.29
RPGRIP1L	0.29
PCDHB10	0.29
ZFP37	0.29
DMXL2	0.29
DNAJB7	0.29
NRP1	0.29
AK4	0.29
TGFBRAP1	0.29
KDR	0.29
LRRC8C	0.29
TTC32	0.29
ABTB2	0.29
AFAP1L2	0.29
LIMS1	0.29
HOXD13	0.29
PIK3R3	0.29
OCLM	0.29
CLSPN	0.29
EXD1	0.29
TGFBR3	0.29
ZNF154	0.29
CEP97	0.29
SLC6A9	0.29
SMN1	0.29
NECTIN3	0.29
PIK3AP1	0.29
PLCL1	0.29
ABCA1	0.29
BIN3-IT1	0.29
KLF4	0.29
H2AC17	0.29
EPHB2	0.29
ZNF321P	0.29
MMP7	0.29
GPR21	0.29
DLX2	0.29
SAMD15	0.29
STON2	0.29
ECM2	0.29
CFAP54	0.29
SLC22A3	0.29
FAM222A-AS1	0.29
NEGR1	0.29
SPDYC	0.29
IFITM1	0.29
BPIFA2	0.29
STK32A	0.29
SFTPC	0.29
THEM5	0.29
SLC22A18AS	0.29
GCSAML	0.29
GPR174	0.29
TOX3	0.29
KCNA3	0.29
CMYA5	0.29
MMP9	0.29
CDCA7	0.29
GABRE	0.29
CCNP	0.29
NEU4	0.29
SIGLEC8	0.29
PCDHA1	0.29
PGLYRP4	0.29
SOST	0.29
IL36B	0.29
VNN3P	0.29
MYO7B	0.29
MUCL3	0.29
BBS9	0.28
MIDEAS	0.28
CEP85	0.28
TTL	0.28
HIVEP3	0.28
ZNF611	0.28
ZBTB42	0.28
DHFR2	0.28
PKD2L2	0.28
KMT2A	0.28
FUCA1	0.28
PSG8	0.28
NBPF1	0.28
ZNF141	0.28
ZNF221	0.28
VPS13D	0.28
NFIC	0.28
WDR88	0.28
GALC	0.28
CNNM4	0.28
NPAT	0.28
GCC2	0.28
CPEB4	0.28
HENMT1	0.28
ZNF671	0.28
MAPRE3	0.28
STK17B	0.28
SYNE2	0.28
GIMAP2	0.28
ZC3HAV1L	0.28
MITF	0.28
MARCHF8	0.28
SNED1	0.28
LINC02981	0.28
DNAJC25-GNG10	0.28
TMOD2	0.28
FAM217B	0.28
MTBP	0.28
ARSF	0.28
ARHGEF19	0.28
AMELX	0.28
CHST15	0.28
RALGAPA2	0.28
ERCC6L2	0.28
CHAC2	0.28
PAG1	0.28
ADAMTS9	0.28
PCSK5	0.28
HKDC1	0.28
LDLRAD3	0.28
ZC3H12A	0.28
MINDY2	0.28
BTNL9	0.28
HOXA1	0.28
ACSS3	0.28
PTPN13	0.28
CLCA3P	0.28
ODAD3	0.28
CTAGE4	0.28
PCDHB15	0.28
HNF4A	0.28
AK7	0.28
VAV1	0.28
FAM83E	0.28
SPINK6	0.28
MYOM3	0.28
PYDC1	0.28
SYTL2	0.28
POM121L9P	0.28
SHROOM2	0.28
ITGA4	0.28
TEKT4	0.28
NXNL2	0.28
CCDC170	0.28
TTPA	0.28
CDYL2	0.28
PCDHGA2	0.28
ZNF208	0.28
FRMD3	0.28
PCOTH	0.28
AKR7L	0.28
SCARNA17	0.28
ADORA3	0.28
NCAM2	0.28
NWD1	0.28
GALNT8	0.28
E2F7	0.28
CDH11	0.28
OLAH	0.28
H3C14	0.28
SNAI2	0.28
EPHA3	0.28
SBK1	0.28
UGT1A4	0.28
CLCNKB	0.28
GSG1	0.28
SLC26A5	0.28
CATSPERB	0.28
EPHB6	0.28
STOX1	0.28
FCER1A	0.28
NOS1	0.28
CES1	0.28
FGF7	0.28
BCAS1	0.28
CD84	0.28
ANO7	0.28
B4GALNT2	0.28
AKR1C4	0.28
HTR3A	0.28
CYP4Z1	0.28
SLC2A2	0.28
TECPR2	0.27
SPEN	0.27
ALMS1	0.27
DOCK5	0.27
POLK	0.27
BCL2L11	0.27
SLC44A1	0.27
UBXN2B	0.27
PHF6	0.27
SKIC3	0.27
ZNF559	0.27
STAU2	0.27
SKI	0.27
MAPK8	0.27
ZNF709	0.27
TAF3	0.27
MAML3	0.27
FAM241A	0.27
TBC1D32	0.27
ATL3	0.27
TPST1	0.27
PDP1	0.27
ZNF549	0.27
NUDT4	0.27
TC2N	0.27
NBPF9	0.27
CEP128	0.27
SOWAHC	0.27
RPL21P44	0.27
CCNB1	0.27
EPB41L1	0.27
NBPF15	0.27
WNT8B	0.27
ZNF460	0.27
CRIM1	0.27
SEC14L1P1	0.27
SND1-IT1	0.27
CLCN2	0.27
BRSK1	0.27
CLOCK	0.27
EVC2	0.27
DSCR8	0.27
DAAM1	0.27
PRDM12	0.27
PLEKHG5	0.27
CCDC184	0.27
ZNF331	0.27
BAALC-AS2	0.27
HIPK2	0.27
PDZD8	0.27
KIF27	0.27
PLA2R1	0.27
RAPGEF4	0.27
ZBED3	0.27
ULK4	0.27
LAMB4	0.27
PCDH17	0.27
CKAP2L	0.27
MYL3	0.27
ACSL5	0.27
SCGB1B2P	0.27
PRICKLE1	0.27
FBXO43	0.27
SORL1	0.27
H2BC6	0.27
ZNF626	0.27
POU2F2	0.27
RUNX2	0.27
JPH1	0.27
MAP9	0.27
GGN	0.27
TAS2R14	0.27
STAG3L1	0.27
SLC12A2	0.27
PRELP	0.27
DEUP1	0.27
OAS1	0.27
BANK1	0.27
NTN5	0.27
AMOT	0.27
FOXB1	0.27
TIMP4	0.27
FBN1	0.27
MALL	0.27
DISP3	0.27
LILRA6	0.27
SNX32	0.27
DLX5	0.27
ENPP7	0.27
NFATC2	0.27
GPR78	0.27
SLC27A6	0.27
RASGEF1A	0.27
GBP5	0.27
C4BPB	0.27
CYP2D6	0.27
ADGRF2P	0.27
NPTX2	0.27
CMKLR2	0.27
ERAP2	0.27
TP63	0.27
MOGAT1	0.27
GUCY1B2	0.27
CA7	0.27
FOXJ1	0.27
REN	0.27
LHX1	0.27
KRT6C	0.27
HOXA13	0.27
CEL	0.27
ZBTB34	0.26
KIF3A	0.26
POC5	0.26
WDPCP	0.26
CHD6	0.26
STARD7-AS1	0.26
NAAA	0.26
SECISBP2L	0.26
IMPA1	0.26
FMO4	0.26
ZNF160	0.26
ZXDA	0.26
ZNF14	0.26
PRKCD	0.26
SGMS1	0.26
KLF6	0.26
ATRX	0.26
LINC01634	0.26
CEP15	0.26
FOSL2	0.26
ABCC5	0.26
PBX1	0.26
BCOR	0.26
TESK2	0.26
RIPK3	0.26
AHNAK	0.26
KAT6B	0.26
CCDC88A	0.26
TRIM56	0.26
GPR3	0.26
GALM	0.26
SLC16A1	0.26
TET1	0.26
PCDHB9	0.26
TSHZ1	0.26
ASPHD1	0.26
GPR161	0.26
ZNF678	0.26
HEG1	0.26
ARID5B	0.26
TMEM79	0.26
OR13J1	0.26
PDGFC	0.26
CLEC12B	0.26
OR2A7	0.26
RNF180	0.26
GPC1	0.26
ESAM	0.26
H2BC13	0.26
IPW	0.26
IL1R1	0.26
NFKBIZ	0.26
CFAP210	0.26
LNPEP	0.26
RUNX1-IT1	0.26
MAN2A1	0.26
MEOX2	0.26
ZNF665	0.26
TAOK1	0.26
MBOAT2	0.26
ELOVL7	0.26
ADAM28	0.26
CHRNB3	0.26
EPHX4	0.26
ZNF98	0.26
EEF1DP3	0.26
MYL11	0.26
ATP8B4	0.26
DIO1	0.26
ALDH1L2	0.26
CFAP206	0.26
ITGA1	0.26
C1ORF220	0.26
FCN3	0.26
LECT2	0.26
GMCL2	0.26
GLB1L2	0.26
LIPK	0.26
SH3TC2	0.26
ENPP3	0.26
DOCK10	0.26
ADRB1	0.26
LHX9	0.26
ZFP28	0.26
PCDH9	0.26
PRDM16	0.26
SLC16A4	0.26
MFSD6L	0.26
AKR1E2	0.26
PTPRN2	0.26
ABCA6	0.26
SLC18A2	0.26
ZNF257	0.26
LYPD1	0.26
C10ORF95	0.26
IL22RA2	0.26
ESM1	0.26
ATP6V1B1	0.26
ECM1	0.26
CYP4F22	0.26
CX3CR1	0.26
KCNK15	0.26
TTTY2	0.26
TRIM17	0.26
HCAR2	0.26
PIP5K1B	0.26
CDH4	0.26
IFI44L	0.26
NKAIN3	0.26
EPHX3	0.26
IL17REL	0.26
SCTR	0.26
CPB1	0.26
PHF2	0.25
AGAP1	0.25
TSTD2	0.25
DICER1	0.25
SPRED2	0.25
SCAMP1	0.25
CBL	0.25
TSPYL2	0.25
MAGI3	0.25
KIAA0586	0.25
ZC3H12B	0.25
ZNF254	0.25
KLHL28	0.25
MIGA1	0.25
RAB27A	0.25
ATF7IP	0.25
MIS18BP1	0.25
CALHM2	0.25
AUTS2	0.25
C2ORF80	0.25
GTF3C4	0.25
ZXDB	0.25
TRPC1	0.25
ZNF436	0.25
ANKRD50	0.25
PLXNA3	0.25
HMBOX1	0.25
ZNF492	0.25
ZNF781	0.25
MVB12B	0.25
SOBP	0.25
MAN1A2	0.25
DDX21	0.25
ZNF703	0.25
C4ORF36	0.25
TEX12	0.25
MS4A15	0.25
HIP1	0.25
KLF12	0.25
FGF13	0.25
RNF148	0.25
TSHZ3	0.25
DAND5	0.25
SPHK2	0.25
SCARNA9	0.25
KCNAB2	0.25
LINC00312	0.25
KIF25	0.25
TAS2R5	0.25
LSAMP	0.25
TSGA10	0.25
CRIP1	0.25
ZNF281	0.25
FABP3	0.25
HOXA2	0.25
RARB	0.25
TFPI	0.25
SLC45A1	0.25
ID4	0.25
FNDC4	0.25
SCART1	0.25
CHRNA2	0.25
PCDHGC4	0.25
OLFML1	0.25
MYH4	0.25
SCARNA7	0.25
MYRF-AS1	0.25
CECR7	0.25
GPR55	0.25
PLXDC2	0.25
MYEF2	0.25
IQCA1	0.25
RBMS3	0.25
IDI2-AS1	0.25
DCN	0.25
FAM157A	0.25
IFIT3	0.25
SLC16A7	0.25
TAS1R3	0.25
SAMHD1	0.25
KLHL23	0.25
STEAP4	0.25
CRISPLD1	0.25
FOS	0.25
AOC1	0.25
EPS8L3	0.25
MMP16	0.25
RSAD2	0.25
CYTL1	0.25
CHST6	0.25
GNA14	0.25
PTGFR	0.25
VCAN	0.25
HPGDS	0.25
HSPA1B	0.25
CDH23	0.25
MIR9-1HG	0.25
CLEC3A	0.25
PTPRO	0.25
NEFL	0.25
LILRA1	0.25
LINC00924	0.25
GPR34	0.25
HAS2	0.25
OBP2A	0.25
FCRL6	0.25
GALNT15	0.25
IGFN1	0.25
AK5	0.25
SLCO4A1-AS1	0.25
AOAH	0.25
SCN5A	0.25
CRTAC1	0.25
SCEL	0.25
IL11	0.25
DAPL1	0.25
IRX1	0.25
BAAT	0.25
LRRC15	0.25
SOX21	0.25
LINC00671	0.25
SYCN	0.25
PRRC2B	0.24
IFNK	0.24
ATAD2B	0.24
SPIN1	0.24
ANKRD26	0.24
SMC6	0.24
EHBP1	0.24
ZNF836	0.24
MYD88	0.24
CSPP1	0.24
COBLL1	0.24
FOXRED2	0.24
HLTF	0.24
TANC1	0.24
TRUB1	0.24
ZNF791	0.24
WWC1	0.24
ZNF236	0.24
PCDHB18P	0.24
ZNF675	0.24
ZNF217	0.24
SCRN3	0.24
TCF7L2	0.24
MCC	0.24
EYA3	0.24
LIFR	0.24
TRIO	0.24
ZSCAN5A	0.24
ADD3	0.24
ATP6AP1L	0.24
FAM184B	0.24
CASC2	0.24
SMC2	0.24
DHX33	0.24
GDAP1	0.24
ACSL1	0.24
MAST4	0.24
GSKIP	0.24
OVCH2	0.24
CBX6	0.24
CORO2A	0.24
OCLN	0.24
ITPRIP	0.24
TRPV5	0.24
HIF1A	0.24
RAD54B	0.24
AK9	0.24
MORN1	0.24
ZNF137P	0.24
POLB	0.24
ZNF285	0.24
CERS6	0.24
PTPRG	0.24
ANK3	0.24
NXT2	0.24
TTN	0.24
RBL1	0.24
NTN4	0.24
KHDC1L	0.24
VSIR	0.24
KLHL38	0.24
SLC10A5	0.24
CAMK1G	0.24
RRN3P2	0.24
GRK5	0.24
ZNF93	0.24
TMEM255B	0.24
BAMBI	0.24
SPIN2A	0.24
CLTCL1	0.24
PAIP2B	0.24
PLEKHG4	0.24
LEF1	0.24
EML1	0.24
ODF2L	0.24
RASSF3	0.24
RASSF8	0.24
MPDZ	0.24
LPP	0.24
NR6A1	0.24
UCKL1-AS1	0.24
GRM6	0.24
KLF17	0.24
WNT7B	0.24
PRDM1	0.24
FIGN	0.24
MTAP	0.24
ZIK1	0.24
TLL1	0.24
LINC00239	0.24
ISL2	0.24
WNT16	0.24
GHRH	0.24
PKIB	0.24
MRGPRX3	0.24
TTLL10	0.24
CABYR	0.24
SPNS2	0.24
CDK15	0.24
NBPF7P	0.24
GOLGA6L1	0.24
GMNC	0.24
GIPR	0.24
SCARNA2	0.24
STRIP2	0.24
CARMIL3	0.24
SEPTIN7P11	0.24
TRIM7	0.24
CD36	0.24
POU3F2	0.24
SLC16A11	0.24
HGF	0.24
CDR1	0.24
KCNH4	0.24
TNFSF8	0.24
RNF39	0.24
PDCD1LG2	0.24
ACER2	0.24
ABCA13	0.24
DIRC1	0.24
EGR1	0.24
NDNF	0.24
HRH4	0.24
APLN	0.24
SYNE4	0.24
GRPR	0.24
S100A8	0.24
COL17A1	0.24
FGL1	0.24
MAML1	0.23
DCAF17	0.23
ZNF350	0.23
CCDC115	0.23
ZMIZ1	0.23
PHACTR4	0.23
USP48	0.23
MFSD14B	0.23
GNB5	0.23
MXI1	0.23
RALGAPA1	0.23
NUP35	0.23
HDAC1	0.23
LIMD1	0.23
ZNF845	0.23
KIDINS220	0.23
FAM76A	0.23
GFM2	0.23
SLC66A3	0.23
FBXO34	0.23
ATXN7L1	0.23
STIMATE	0.23
FKTN	0.23
PCYOX1	0.23
AMER1	0.23
HS2ST1	0.23
ZNF606	0.23
PRSS36	0.23
SKAP2	0.23
KLHL9	0.23
RASAL2	0.23
EVI5L	0.23
FCHO2	0.23
GALNS	0.23
MAP3K1	0.23
C1ORF87	0.23
FUT11	0.23
ENDOD1	0.23
RBM43	0.23
EEIG2	0.23
TRIM44	0.23
FRMD4B	0.23
CAMK2N1	0.23
OIP5	0.23
ZSCAN20	0.23
AJUBA	0.23
GNA11	0.23
CACNG8	0.23
SHANK2	0.23
RAD18	0.23
DNAAF4	0.23
SPDYE7P	0.23
BBOF1	0.23
SLK	0.23
ST6GALNAC4	0.23
AIRE	0.23
MAP3K2	0.23
SLC29A3	0.23
BMP2	0.23
RNF168	0.23
BHLHE41	0.23
MEIS2	0.23
PCDHB19P	0.23
CNTF	0.23
PAFAH1B2	0.23
GPR52	0.23
PIP5K1P1	0.23
LRP1	0.23
BRWD3	0.23
HS6ST1	0.23
LCTL	0.23
ULK4P3	0.23
MCTS2	0.23
LIN7B	0.23
ALCAM	0.23
CA13	0.23
MALAT1	0.23
IQUB	0.23
IL9R	0.23
TTC16	0.23
CRHR2	0.23
PCDHGA8	0.23
GLIS3	0.23
OVGP1	0.23
TMEM38B	0.23
KLHL11	0.23
APOOL	0.23
LENG8	0.23
HOMER1	0.23
C8ORF48	0.23
DNAH7	0.23
ZNF471	0.23
HNF4G	0.23
ZNF521	0.23
PDGFRA	0.23
RNFT2	0.23
KALRN	0.23
TMEM200C	0.23
ERVFRD-1	0.23
GZMA	0.23
SNX31	0.23
NKPD1	0.23
PCDHGA7	0.23
LRP8	0.23
FCGR1CP	0.23
ANXA2P3	0.23
ZNF677	0.23
CPM	0.23
PODXL	0.23
ADRA1B	0.23
FBLN2	0.23
APOD	0.23
FGF9	0.23
PSAT1	0.23
DNAH3	0.23
B3GNT7	0.23
ZNF676	0.23
PRRX1	0.23
VSNL1	0.23
ATP2C2	0.23
LGALS4	0.23
MS4A7	0.23
PTGIS	0.23
CLEC4G	0.23
CD209	0.23
VSX1	0.23
HHIP	0.23
H3C4	0.23
SIGLEC15	0.23
TIMD4	0.23
HAPLN1	0.23
CASR	0.23
COL11A1	0.23
SIX3	0.23
SSTR5-AS1	0.23
PAX7	0.23
PNLIP	0.23
ATXN3	0.22
FBXW8	0.22
TRAF3IP1	0.22
EIF4G3	0.22
CDC42BPB	0.22
IFT52	0.22
TASOR2	0.22
NEMF	0.22
RGPD4	0.22
CEP250	0.22
ZNF616	0.22
CERT1	0.22
ZNF136	0.22
ZNF484	0.22
PLEKHA1	0.22
TGS1	0.22
CHPF2	0.22
KMT2E	0.22
EMSY	0.22
ZNF251	0.22
BBX	0.22
PPP2R5E	0.22
FBLIM1	0.22
ATM	0.22
PDPK1	0.22
KLF13	0.22
PTPN21	0.22
BTBD7	0.22
PCNX1	0.22
TAF1	0.22
GNPTAB	0.22
OTUD1	0.22
BAZ2B	0.22
TCTA	0.22
WDR47	0.22
RNPC3	0.22
ASMTL	0.22
GNAQ	0.22
LMNB1	0.22
SPOPL	0.22
RCOR1	0.22
SOGA1	0.22
MACROH2A2	0.22
CNTRL	0.22
SHFL	0.22
ZNF134	0.22
CHM	0.22
ZBTB43	0.22
ZNF41	0.22
ATP7A	0.22
ZNF214	0.22
AKR1B1	0.22
CD44	0.22
[truncated: 17,284 more rows]
