# Supplementary material for: K128 ubiquitination constrains RAS activity by expanding its binding interface with GAP proteins
Source: EMBO J. 2024 Jun 10;43(14):2862–77. doi: 10.1038/s44318-024-00146-w (PMC11251195; doi:10.1038/s44318-024-00146-w)
Supplement: Supplementary file 7 — Source data Fig. 5 [file 44318_2024_146_MOESM7_ESM.zip › Fig 5L-2D colony - Amlexanox.xlsx]

## Sheet: Sheet1
	G12D			G12D/K128R
DMSO	1.08645	1.18808	0.725467	1.48773	2.09229	1.53154
10 µM Amlexanox	0.75	0.813084	1.02336	0.785047	1.5771	1.23365
25 µM Amlexanox	0.895444	0.739486	0.941005	0.96729	0.995327	1.05491
